# Supplementary material for: The Identification of Nuclear FMRP Isoform Iso6 Partners
Source: Cells. 2023 Dec 9;12(24):2807. doi: 10.3390/cells12242807 (PMC10742089; doi:10.3390/cells12242807)
Supplement: Supplementary file 1 [file cells-12-02807-s001.zip]

Archive with 4 entries (4 files):
- Supplementary figures S1-S3.pdf
- Supplementary table S1.xlsx
- Supplementary table S2.xlsx
- Supplementary table S3.xlsx
