# Supplementary material for: The Identification of Nuclear FMRP Isoform Iso6 Partners
Source: Cells. 2023 Dec 9;12(24):2807. doi: 10.3390/cells12242807 (PMC10742089; doi:10.3390/cells12242807)
Supplement: Supplementary file 1 [file cells-12-02807-s001.zip › Supplementary table S1.xlsx]

## Sheet: list
Bait	Prey	PreyGene	FullName	Spec	SpecSum	AvgSpec	NumReplicates	ctrlCounts	AvgP	MaxP	FoldChange	BFDR
FMR1	NP_005150.1	ACTC1	actin alpha cardiac muscle 1(ACTC1)	170|171	341	170.5	2	0|0	1	1	1705	0
FMR1	NP_005078.2	FXR1	FMR1 autosomal homolog 1(FXR1)	83|97	180	90	2	0|0	1	1	900	0
FMR1	NP_004851.2	FXR2	FMR1 autosomal homolog 2(FXR2)	75|85	160	80	2	0|0	1	1	800	0
FMR1	NP_001017992.1	ACTBL2	actin beta like 2(ACTBL2)	105|0	105	52.5	2	0|0	0.5	1	525	0.06
FMR1	NP_066406.1	H2BC3	H2B clustered histone 3(H2BC3)	35|32	67	33.5	2	0|0	1	1	335	0
FMR1	NP_002799.3	PSMD2	proteasome 26S subunit ubiquitin receptor, non-ATPase 2(PSMD2)	26|32	58	29	2	0|0	1	1	290	0
FMR1	NP_001203.1	C1QBP	complement C1q binding protein(C1QBP)	34|19	53	26.5	2	0|0	1	1	265	0
FMR1	NP_005236.2	FAT1	FAT atypical cadherin 1(FAT1)	16|35	51	25.5	2	0|0	1	1	255	0
FMR1	NP_001058.2	TOP2A	DNA topoisomerase II alpha(TOP2A)	26|24	50	25	2	0|0	1	1	250	0
FMR1	NP_001018006.1	TPM1	tropomyosin 1(TPM1)	28|19	47	23.5	2	0|0	1	1	235	0
FMR1	NP_006078.2	TUBB4A	tubulin beta 4A class IVa(TUBB4A)	0|46	46	23	2	0|0	0.5	1	230	0.06
FMR1	NP_005751.2	CEBPZ	CCAAT enhancer binding protein zeta(CEBPZ)	18|16	34	17	2	0|0	1	1	170	0
FMR1	NP_002060.4	GNAI1	G protein subunit alpha i1(GNAI1)	20|12	32	16	2	0|0	1	1	160	0
FMR1	NP_002798.2	PSMD1	proteasome 26S subunit, non-ATPase 1(PSMD1)	15|16	31	15.5	2	0|0	1	1	155	0
FMR1	NP_004714.2	ARHGEF2	Rho/Rac guanine nucleotide exchange factor 2(ARHGEF2)	16|15	31	15.5	2	0|0	1	1	155	0
FMR1	NP_001231903.1	PPP1CC	protein phosphatase 1 catalytic subunit gamma(PPP1CC)	17|13	30	15	2	0|0	1	1	150	0
FMR1	NP_036429.2	G3BP2	G3BP stress granule assembly factor 2(G3BP2)	13|16	29	14.5	2	0|0	1	1	145	0
FMR1	NP_705833.3	CRYBG3	crystallin beta-gamma domain containing 3(CRYBG3)	15|14	29	14.5	2	0|0	1	1	145	0
FMR1	NP_006280.3	TLN1	talin 1(TLN1)	13|15	28	14	2	0|0	1	1	140	0
FMR1	NP_001258708.1	PSMD6	proteasome 26S subunit, non-ATPase 6(PSMD6)	11|16	27	13.5	2	0|0	1	1	135	0
FMR1	NP_002806.2	PSMD11	proteasome 26S subunit, non-ATPase 11(PSMD11)	12|14	26	13	2	0|0	1	1	130	0
FMR1	NP_002800.2	PSMD3	proteasome 26S subunit, non-ATPase 3(PSMD3)	12|12	24	12	2	0|0	1	1	120	0
FMR1	NP_001244.1	CDC5L	cell division cycle 5 like(CDC5L)	10|13	23	11.5	2	0|0	1	1	115	0
FMR1	NP_002215.2	ITPR3	inositol 1,4,5-trisphosphate receptor type 3(ITPR3)	16|7	23	11.5	2	0|0	1	1	115	0
FMR1	NP_006176.2	NUMA1	nuclear mitotic apparatus protein 1(NUMA1)	11|12	23	11.5	2	0|0	1	1	115	0
FMR1	NP_006775.1	WDR3	WD repeat domain 3(WDR3)	13|10	23	11.5	2	0|0	1	1	115	0
FMR1	NP_775752.1	MISP	mitotic spindle positioning(MISP)	13|10	23	11.5	2	0|0	1	1	115	0
FMR1	NP_001193937.1	AFDN	afadin, adherens junction formation factor(AFDN)	14|8	22	11	2	0|0	1	1	110	0
FMR1	NP_060919.2	UBAP2	ubiquitin associated protein 2(UBAP2)	11|11	22	11	2	0|0	1	1	110	0
FMR1	NP_060542.4	HEATR1	HEAT repeat containing 1(HEATR1)	10|11	21	10.5	2	0|0	1	1	105	0
FMR1	NP_598000.2	CD109	CD109 molecule(CD109)	13|8	21	10.5	2	0|0	1	1	105	0
FMR1	NP_001059.2	TOP2B	DNA topoisomerase II beta(TOP2B)	10|10	20	10	2	0|0	1	1	100	0
FMR1	NP_001123917.1	ITPRID2	ITPR interacting domain containing 2(ITPRID2)	12|8	20	10	2	0|0	1	1	100	0
FMR1	NP_002808.3	PSMD13	proteasome 26S subunit, non-ATPase 13(PSMD13)	8|12	20	10	2	0|0	1	1	100	0
FMR1	NP_055987.2	PRRC2C	proline rich coiled-coil 2C(PRRC2C)	10|10	20	10	2	0|0	1	1	100	0
FMR1	NP_076950.1	DDX50	DExD-box helicase 50(DDX50)	9|11	20	10	2	0|0	1	1	100	0
FMR1	NP_001129125.1	PABPC4	poly(A) binding protein cytoplasmic 4(PABPC4)	7|12	19	9.5	2	0|0	1	1	95	0
FMR1	NP_006444.2	TBL3	transducin beta like 3(TBL3)	9|10	19	9.5	2	0|0	1	1	95	0
FMR1	NP_036253.2	CDC42EP4	CDC42 effector protein 4(CDC42EP4)	11|8	19	9.5	2	0|0	1	1	95	0
FMR1	NP_036437.1	AP2A2	adaptor related protein complex 2 subunit alpha 2(AP2A2)	12|7	19	9.5	2	0|0	1	1	95	0
FMR1	NP_644810.1	WDR36	WD repeat domain 36(WDR36)	10|9	19	9.5	2	0|0	1	1	95	0
FMR1	NP_066409.1	H2AC7	H2A clustered histone 7(H2AC7)	19|0	19	9.5	2	0|0	0.5	1	95	0.06
FMR1	NP_001258928.1	DOCK7	dedicator of cytokinesis 7(DOCK7)	11|7	18	9	2	0|0	1	1	90	0
FMR1	NP_001651.1	ARF4	ADP ribosylation factor 4(ARF4)	8|10	18	9	2	0|0	1	1	90	0
FMR1	NP_006127.1	CAPZA2	capping actin protein of muscle Z-line subunit alpha 2(CAPZA2)	10|8	18	9	2	0|0	1	1	90	0
FMR1	NP_056363.2	DST	dystonin(DST)	11|7	18	9	2	0|0	1	1	90	0
FMR1	NP_653311.1	SEPTIN10	septin 10(SEPTIN10)	12|6	18	9	2	0|0	1	1	90	0
FMR1	NP_940890.3	FAM83H	family with sequence similarity 83 member H(FAM83H)	11|7	18	9	2	0|0	1	1	90	0
FMR1	NP_995314.1	NCKAP1	NCK associated protein 1(NCKAP1)	8|10	18	9	2	0|0	1	1	90	0
FMR1	NP_000929.1	POLR2B	RNA polymerase II subunit B(POLR2B)	8|9	17	8.5	2	0|0	1	1	85	0
FMR1	NP_001180424.1	ADAR	adenosine deaminase RNA specific(ADAR)	6|11	17	8.5	2	0|0	1	1	85	0
FMR1	NP_003592.3	SMARCA5	SWI/SNF related, matrix associated, actin dependent regulator of chromatin, subfamily a, member 5(SMARCA5)	8|9	17	8.5	2	0|0	1	1	85	0
FMR1	NP_003970.1	GPRC5A	G protein-coupled receptor class C group 5 member A(GPRC5A)	9|8	17	8.5	2	0|0	1	1	85	0
FMR1	NP_004990.3	MYO6	myosin VI(MYO6)	12|5	17	8.5	2	0|0	1	1	85	0
FMR1	NP_005522.2	IFI16	interferon gamma inducible protein 16(IFI16)	7|10	17	8.5	2	0|0	1	1	85	0
FMR1	NP_113584.3	HUWE1	HECT, UBA and WWE domain containing E3 ubiquitin protein ligase 1(HUWE1)	7|10	17	8.5	2	0|0	1	1	85	0
FMR1	NP_001243194.1	FLII	FLII actin remodeling protein(FLII)	11|5	16	8	2	0|0	1	1	80	0
FMR1	NP_005796.1	PSMD14	proteasome 26S subunit, non-ATPase 14(PSMD14)	7|9	16	8	2	0|0	1	1	80	0
FMR1	NP_056154.1	ADNP	activity dependent neuroprotector homeobox(ADNP)	7|9	16	8	2	0|0	1	1	80	0
FMR1	NP_078858.4	FAT4	FAT atypical cadherin 4(FAT4)	7|9	16	8	2	0|0	1	1	80	0
FMR1	NP_001041664.1	RCC1	regulator of chromosome condensation 1(RCC1)	7|8	15	7.5	2	0|0	1	1	75	0
FMR1	NP_003678.2	PDLIM4	PDZ and LIM domain 4(PDLIM4)	8|7	15	7.5	2	0|0	1	1	75	0
FMR1	NP_004593.2	STAU1	staufen double-stranded RNA binding protein 1(STAU1)	8|7	15	7.5	2	0|0	1	1	75	0
FMR1	NP_005794.1	FLOT1	flotillin 1(FLOT1)	9|6	15	7.5	2	0|0	1	1	75	0
FMR1	NP_006149.2	NEFL	neurofilament light chain(NEFL)	7|8	15	7.5	2	0|0	1	1	75	0
FMR1	NP_057267.2	MRTO4	MRT4 homolog, ribosome maturation factor(MRTO4)	7|8	15	7.5	2	0|0	1	1	75	0
FMR1	NP_839943.2	IQGAP3	IQ motif containing GTPase activating protein 3(IQGAP3)	5|10	15	7.5	2	0|0	1	1	75	0
FMR1	NP_000050.2	BRCA2	BRCA2 DNA repair associated(BRCA2)	6|8	14	7	2	0|0	1	1	70	0
FMR1	NP_002678.2	PNN	pinin, desmosome associated protein(PNN)	8|6	14	7	2	0|0	1	1	70	0
FMR1	NP_008917.3	MAGED1	MAGE family member D1(MAGED1)	7|7	14	7	2	0|0	1	1	70	0
FMR1	NP_009123.1	SUPT16H	SPT16 homolog, facilitates chromatin remodeling subunit(SUPT16H)	8|6	14	7	2	0|0	1	1	70	0
FMR1	NP_060252.4	TASOR2	transcription activation suppressor family member 2(TASOR2)	6|8	14	7	2	0|0	1	1	70	0
FMR1	NP_001138230.1	PHLDB1	pleckstrin homology like domain family B member 1(PHLDB1)	8|5	13	6.5	2	0|0	1	1	65	0
FMR1	NP_005713.1	ACTR2	actin related protein 2(ACTR2)	7|6	13	6.5	2	0|0	1	1	65	0
FMR1	NP_005724.1	KIF20A	kinesin family member 20A(KIF20A)	5|8	13	6.5	2	0|0	1	1	65	0
FMR1	NP_054828.2	ATAD2	ATPase family AAA domain containing 2(ATAD2)	7|6	13	6.5	2	0|0	1	1	65	0
FMR1	NP_055484.3	NUP93	nucleoporin 93(NUP93)	6|7	13	6.5	2	0|0	1	1	65	0
FMR1	NP_055779.2	EPN2	epsin 2(EPN2)	7|6	13	6.5	2	0|0	1	1	65	0
FMR1	NP_055844.2	POP1	POP1 homolog, ribonuclease P/MRP subunit(POP1)	5|8	13	6.5	2	0|0	1	1	65	0
FMR1	NP_056240.2	POLR1A	RNA polymerase I subunit A(POLR1A)	7|6	13	6.5	2	0|0	1	1	65	0
FMR1	NP_056364.1	PLEKHG3	pleckstrin homology and RhoGEF domain containing G3(PLEKHG3)	9|4	13	6.5	2	0|0	1	1	65	0
FMR1	NP_079052.2	PEAK1	pseudopodium enriched atypical kinase 1(PEAK1)	9|4	13	6.5	2	0|0	1	1	65	0
FMR1	NP_000932.3	POR	cytochrome p450 oxidoreductase(POR)	8|4	12	6	2	0|0	1	1	60	0
FMR1	NP_001062.1	TYMS	thymidylate synthetase(TYMS)	5|7	12	6	2	0|0	1	1	60	0
FMR1	NP_001138829.1	SIN3A	SIN3 transcription regulator family member A(SIN3A)	5|7	12	6	2	0|0	1	1	60	0
FMR1	NP_001182375.1	SRSF7	serine and arginine rich splicing factor 7(SRSF7)	5|7	12	6	2	0|0	1	1	60	0
FMR1	NP_002660.1	PLRG1	pleiotropic regulator 1(PLRG1)	5|7	12	6	2	0|0	1	1	60	0
FMR1	NP_002958.2	SAFB	scaffold attachment factor B(SAFB)	5|7	12	6	2	0|0	1	1	60	0
FMR1	NP_003042.3	SLC16A1	solute carrier family 16 member 1(SLC16A1)	6|6	12	6	2	0|0	1	1	60	0
FMR1	NP_003760.1	SRSF9	serine and arginine rich splicing factor 9(SRSF9)	7|5	12	6	2	0|0	1	1	60	0
FMR1	NP_004148.1	PRKAR2A	protein kinase cAMP-dependent type II regulatory subunit alpha(PRKAR2A)	8|4	12	6	2	0|0	1	1	60	0
FMR1	NP_004730.2	MTA2	metastasis associated 1 family member 2(MTA2)	5|7	12	6	2	0|0	1	1	60	0
FMR1	NP_005443.3	WDR46	WD repeat domain 46(WDR46)	4|8	12	6	2	0|0	1	1	60	0
FMR1	NP_005453.2	MAGEC1	MAGE family member C1(MAGEC1)	5|7	12	6	2	0|0	1	1	60	0
FMR1	NP_009035.3	RPL10A	ribosomal protein L10a(RPL10A)	6|6	12	6	2	0|0	1	1	60	0
FMR1	NP_036270.1	AATF	apoptosis antagonizing transcription factor(AATF)	7|5	12	6	2	0|0	1	1	60	0
FMR1	NP_055681.1	SEC16A	SEC16 homolog A, endoplasmic reticulum export factor(SEC16A)	6|6	12	6	2	0|0	1	1	60	0
FMR1	NP_057215.3	RAB10	RAB10, member RAS oncogene family(RAB10)	7|5	12	6	2	0|0	1	1	60	0
FMR1	NP_066014.1	MOV10	Mov10 RISC complex RNA helicase(MOV10)	5|7	12	6	2	0|0	1	1	60	0
FMR1	NP_112483.1	LAS1L	LAS1 like ribosome biogenesis factor(LAS1L)	6|6	12	6	2	0|0	1	1	60	0
FMR1	XP_003960226.1	LOC101060541	#N/A	6|6	12	6	2	0|0	1	1	60	0
FMR1	NP_002096.1	H2AX	H2A.X variant histone(H2AX)	12|0	12	6	2	0|0	0.5	1	60	0.06
FMR1	NP_663782.2	AP1B1	adaptor related protein complex 1 subunit beta 1(AP1B1)	12|0	12	6	2	0|0	0.5	1	60	0.06
FMR1	NP_001093869.1	PDS5A	PDS5 cohesin associated factor A(PDS5A)	3|8	11	5.5	2	0|0	1	1	55	0
FMR1	NP_001104567.1	LYN	LYN proto-oncogene, Src family tyrosine kinase(LYN)	6|5	11	5.5	2	0|0	1	1	55	0
FMR1	NP_001137260.1	PPHLN1	periphilin 1(PPHLN1)	5|6	11	5.5	2	0|0	1	1	55	0
FMR1	NP_001185619.1	PPAN-P2RY11	PPAN-P2RY11 readthrough(PPAN-P2RY11)	5|6	11	5.5	2	0|0	1	1	55	0
FMR1	NP_001186363.1	NIP7	nucleolar pre-rRNA processing protein NIP7(NIP7)	5|6	11	5.5	2	0|0	1	1	55	0
FMR1	NP_001783.2	CDH2	cadherin 2(CDH2)	5|6	11	5.5	2	0|0	1	1	55	0
FMR1	NP_002801.1	PSMD4	proteasome 26S subunit ubiquitin receptor, non-ATPase 4(PSMD4)	5|6	11	5.5	2	0|0	1	1	55	0
FMR1	NP_004466.2	FLOT2	flotillin 2(FLOT2)	5|6	11	5.5	2	0|0	1	1	55	0
FMR1	NP_004695.1	RRP9	ribosomal RNA processing 9, U3 small nucleolar RNA binding protein(RRP9)	4|7	11	5.5	2	0|0	1	1	55	0
FMR1	NP_004805.2	SNRNP40	small nuclear ribonucleoprotein U5 subunit 40(SNRNP40)	4|7	11	5.5	2	0|0	1	1	55	0
FMR1	NP_005863.1	BCAS2	BCAS2 pre-mRNA processing factor(BCAS2)	6|5	11	5.5	2	0|0	1	1	55	0
FMR1	NP_008941.2	DDX52	DExD-box helicase 52(DDX52)	4|7	11	5.5	2	0|0	1	1	55	0
FMR1	NP_036218.1	GTF3C3	general transcription factor IIIC subunit 3(GTF3C3)	6|5	11	5.5	2	0|0	1	1	55	0
FMR1	NP_056277.2	NOL11	nucleolar protein 11(NOL11)	5|6	11	5.5	2	0|0	1	1	55	0
FMR1	NP_068733.1	CFL2	cofilin 2(CFL2)	5|6	11	5.5	2	0|0	1	1	55	0
FMR1	NP_072174.3	TNS1	tensin 1(TNS1)	7|4	11	5.5	2	0|0	1	1	55	0
FMR1	NP_443111.4	LARP4	La ribonucleoprotein 4(LARP4)	5|6	11	5.5	2	0|0	1	1	55	0
FMR1	NP_644671.1	STAT1	signal transducer and activator of transcription 1(STAT1)	5|6	11	5.5	2	0|0	1	1	55	0
FMR1	NP_079005.3	MYH14	myosin heavy chain 14(MYH14)	11|0	11	5.5	2	0|0	0.5	1	55	0.06
FMR1	NP_000980.1	RPL30	ribosomal protein L30(RPL30)	5|5	10	5	2	0|0	1	1	50	0
FMR1	NP_001035998.1	RIOX2	ribosomal oxygenase 2(RIOX2)	4|6	10	5	2	0|0	1	1	50	0
FMR1	NP_001157207.1	MYO19	myosin XIX(MYO19)	5|5	10	5	2	0|0	1	1	50	0
FMR1	NP_002287.2	LBR	lamin B receptor(LBR)	6|4	10	5	2	0|0	1	1	50	0
FMR1	NP_002813.3	TWF1	twinfilin actin binding protein 1(TWF1)	7|3	10	5	2	0|0	1	1	50	0
FMR1	NP_003283.2	TPR	translocated promoter region, nuclear basket protein(TPR)	2|8	10	5	2	0|0	0.99	1	50	0
FMR1	NP_003904.3	PRPF4B	pre-mRNA processing factor 4B(PRPF4B)	3|7	10	5	2	0|0	1	1	50	0
FMR1	NP_003950.1	HIP1R	huntingtin interacting protein 1 related(HIP1R)	5|5	10	5	2	0|0	1	1	50	0
FMR1	NP_005849.1	AKAP8	A-kinase anchoring protein 8(AKAP8)	5|5	10	5	2	0|0	1	1	50	0
FMR1	NP_006006.3	ARID1A	AT-rich interaction domain 1A(ARID1A)	6|4	10	5	2	0|0	1	1	50	0
FMR1	NP_037423.2	CPSF1	cleavage and polyadenylation specific factor 1(CPSF1)	4|6	10	5	2	0|0	1	1	50	0
FMR1	NP_056422.2	CHTOP	chromatin target of PRMT1(CHTOP)	5|5	10	5	2	0|0	1	1	50	0
FMR1	NP_060710.3	KIRREL1	kirre like nephrin family adhesion molecule 1(KIRREL1)	6|4	10	5	2	0|0	1	1	50	0
FMR1	NP_061885.2	PLEKHA5	pleckstrin homology domain containing A5(PLEKHA5)	6|4	10	5	2	0|0	1	1	50	0
FMR1	NP_065939.2	KIAA1522	KIAA1522(KIAA1522)	6|4	10	5	2	0|0	1	1	50	0
FMR1	NP_068831.1	JUP	junction plakoglobin(JUP)	6|4	10	5	2	0|0	1	1	50	0
FMR1	NP_071896.8	NOC3L	NOC3 like DNA replication regulator(NOC3L)	5|5	10	5	2	0|0	1	1	50	0
FMR1	NP_852133.1	EIF6	eukaryotic translation initiation factor 6(EIF6)	4|6	10	5	2	0|0	1	1	50	0
FMR1	NP_778235.1	H2AC21	H2A clustered histone 21(H2AC21)	0|10	10	5	2	0|0	0.5	1	50	0.06
FMR1	NP_938033.1	SRC	SRC proto-oncogene, non-receptor tyrosine kinase(SRC)	10|0	10	5	2	0|0	0.5	1	50	0.06
FMR1	NP_001005242.2	PKP2	plakophilin 2(PKP2)	4|5	9	4.5	2	0|0	1	1	45	0
FMR1	NP_001098016.1	RPP30	ribonuclease P/MRP subunit p30(RPP30)	4|5	9	4.5	2	0|0	1	1	45	0
FMR1	NP_001127695.1	USP46	ubiquitin specific peptidase 46(USP46)	3|6	9	4.5	2	0|0	1	1	45	0
FMR1	NP_001128727.1	RBBP4	RB binding protein 4, chromatin remodeling factor(RBBP4)	5|4	9	4.5	2	0|0	1	1	45	0
FMR1	NP_001153682.1	SLC25A13	solute carrier family 25 member 13(SLC25A13)	6|3	9	4.5	2	0|0	1	1	45	0
FMR1	NP_001159632.1	PPP1R9A	protein phosphatase 1 regulatory subunit 9A(PPP1R9A)	6|3	9	4.5	2	0|0	1	1	45	0
FMR1	NP_001257368.1	ARPC5	actin related protein 2/3 complex subunit 5(ARPC5)	5|4	9	4.5	2	0|0	1	1	45	0
FMR1	NP_001339.1	DAPK3	death associated protein kinase 3(DAPK3)	6|3	9	4.5	2	0|0	1	1	45	0
FMR1	NP_002058.2	GNA11	G protein subunit alpha 11(GNA11)	5|4	9	4.5	2	0|0	1	1	45	0
FMR1	NP_002797.3	PSMC6	proteasome 26S subunit, ATPase 6(PSMC6)	5|4	9	4.5	2	0|0	1	1	45	0
FMR1	NP_002803.2	PSMD8	proteasome 26S subunit, non-ATPase 8(PSMD8)	3|6	9	4.5	2	0|0	1	1	45	0
FMR1	NP_004229.1	TRIP12	thyroid hormone receptor interactor 12(TRIP12)	5|4	9	4.5	2	0|0	1	1	45	0
FMR1	NP_005040.2	PWP2	PWP2 small subunit processome component(PWP2)	4|5	9	4.5	2	0|0	1	1	45	0
FMR1	NP_005520.4	HSPG2	heparan sulfate proteoglycan 2(HSPG2)	6|3	9	4.5	2	0|0	1	1	45	0
FMR1	NP_005711.1	ARPC1B	actin related protein 2/3 complex subunit 1B(ARPC1B)	4|5	9	4.5	2	0|0	1	1	45	0
FMR1	NP_006450.2	ERLIN1	ER lipid raft associated 1(ERLIN1)	4|5	9	4.5	2	0|0	1	1	45	0
FMR1	NP_006640.2	UTP14A	UTP14A small subunit processome component(UTP14A)	5|4	9	4.5	2	0|0	1	1	45	0
FMR1	NP_009055.2	UTRN	utrophin(UTRN)	6|3	9	4.5	2	0|0	1	1	45	0
FMR1	NP_056195.3	SAMM50	SAMM50 sorting and assembly machinery component(SAMM50)	4|5	9	4.5	2	0|0	1	1	45	0
FMR1	NP_056235.4	DCAF13	DDB1 and CUL4 associated factor 13(DCAF13)	4|5	9	4.5	2	0|0	1	1	45	0
FMR1	NP_064504.2	ZC3HAV1	zinc finger CCCH-type containing, antiviral 1(ZC3HAV1)	5|4	9	4.5	2	0|0	1	1	45	0
FMR1	NP_116219.2	UTP4	UTP4 small subunit processome component(UTP4)	5|4	9	4.5	2	0|0	1	1	45	0
FMR1	NP_663760.1	ATXN2L	ataxin 2 like(ATXN2L)	4|5	9	4.5	2	0|0	1	1	45	0
FMR1	NP_872620.1	GPATCH4	G-patch domain containing 4 (gene/pseudogene)(GPATCH4)	4|5	9	4.5	2	0|0	1	1	45	0
FMR1	NP_001002800.1	SMC4	structural maintenance of chromosomes 4(SMC4)	4|4	8	4	2	0|0	1	1	40	0
FMR1	NP_001007215.1	CACYBP	calcyclin binding protein(CACYBP)	4|4	8	4	2	0|0	1	1	40	0
FMR1	NP_001008938.1	CKAP5	cytoskeleton associated protein 5(CKAP5)	3|5	8	4	2	0|0	1	1	40	0
FMR1	NP_001035810.1	G6PD	glucose-6-phosphate dehydrogenase(G6PD)	4|4	8	4	2	0|0	1	1	40	0
FMR1	NP_001035879.1	PSPC1	paraspeckle component 1(PSPC1)	3|5	8	4	2	0|0	1	1	40	0
FMR1	NP_001036100.1	NGDN	neuroguidin(NGDN)	3|5	8	4	2	0|0	1	1	40	0
FMR1	NP_001093120.1	GXYLT1	glucoside xylosyltransferase 1(GXYLT1)	4|4	8	4	2	0|0	1	1	40	0
FMR1	NP_001119575.1	RACGAP1	Rac GTPase activating protein 1(RACGAP1)	3|5	8	4	2	0|0	1	1	40	0
FMR1	NP_001153575.1	ZC3H14	zinc finger CCCH-type containing 14(ZC3H14)	2|6	8	4	2	0|0	0.99	1	40	0
FMR1	NP_001158286.1	ACIN1	apoptotic chromatin condensation inducer 1(ACIN1)	5|3	8	4	2	0|0	1	1	40	0
FMR1	NP_001188474.1	RBM15	RNA binding motif protein 15(RBM15)	3|5	8	4	2	0|0	1	1	40	0
FMR1	NP_001350.1	DECR1	2,4-dienoyl-CoA reductase 1(DECR1)	3|5	8	4	2	0|0	1	1	40	0
FMR1	NP_001782.1	CDC42	cell division cycle 42(CDC42)	4|4	8	4	2	0|0	1	1	40	0
FMR1	NP_002323.2	LRP1	LDL receptor related protein 1(LRP1)	4|4	8	4	2	0|0	1	1	40	0
FMR1	NP_004512.1	KIF5B	kinesin family member 5B(KIF5B)	4|4	8	4	2	0|0	1	1	40	0
FMR1	NP_006026.3	CDC42BPB	CDC42 binding protein kinase beta(CDC42BPB)	6|2	8	4	2	0|0	0.99	1	40	0
FMR1	NP_006507.2	SLC2A1	solute carrier family 2 member 1(SLC2A1)	5|3	8	4	2	0|0	1	1	40	0
FMR1	NP_037414.3	UHRF1	ubiquitin like with PHD and ring finger domains 1(UHRF1)	4|4	8	4	2	0|0	1	1	40	0
FMR1	NP_037417.1	GNL2	G protein nucleolar 2(GNL2)	3|5	8	4	2	0|0	1	1	40	0
FMR1	NP_057307.2	PACSIN3	protein kinase C and casein kinase substrate in neurons 3(PACSIN3)	4|4	8	4	2	0|0	1	1	40	0
FMR1	NP_057371.2	HP1BP3	heterochromatin protein 1 binding protein 3(HP1BP3)	4|4	8	4	2	0|0	1	1	40	0
FMR1	NP_060579.3	MTPAP	mitochondrial poly(A) polymerase(MTPAP)	4|4	8	4	2	0|0	1	1	40	0
FMR1	NP_060668.2	DNAJC11	DnaJ heat shock protein family (Hsp40) member C11(DNAJC11)	5|3	8	4	2	0|0	1	1	40	0
FMR1	NP_060682.2	ENAH	ENAH actin regulator(ENAH)	5|3	8	4	2	0|0	1	1	40	0
FMR1	NP_060695.2	SMU1	SMU1 DNA replication regulator and spliceosomal factor(SMU1)	4|4	8	4	2	0|0	1	1	40	0
FMR1	NP_064628.1	TOMM22	translocase of outer mitochondrial membrane 22(TOMM22)	4|4	8	4	2	0|0	1	1	40	0
FMR1	NP_065789.1	KIDINS220	kinase D interacting substrate 220(KIDINS220)	5|3	8	4	2	0|0	1	1	40	0
FMR1	NP_065816.2	UBR4	ubiquitin protein ligase E3 component n-recognin 4(UBR4)	3|5	8	4	2	0|0	1	1	40	0
FMR1	NP_065994.1	CWC22	CWC22 spliceosome associated protein homolog(CWC22)	2|6	8	4	2	0|0	0.99	1	40	0
FMR1	NP_073591.2	SFXN1	sideroflexin 1(SFXN1)	6|2	8	4	2	0|0	0.99	1	40	0
FMR1	NP_075391.3	INTS3	integrator complex subunit 3(INTS3)	5|3	8	4	2	0|0	1	1	40	0
FMR1	NP_076983.1	NOC4L	nucleolar complex associated 4 homolog(NOC4L)	3|5	8	4	2	0|0	1	1	40	0
FMR1	NP_115687.2	POLDIP3	DNA polymerase delta interacting protein 3(POLDIP3)	3|5	8	4	2	0|0	1	1	40	0
FMR1	NP_477352.3	PI4KA	phosphatidylinositol 4-kinase alpha(PI4KA)	4|4	8	4	2	0|0	1	1	40	0
FMR1	NP_542417.2	PRRC2A	proline rich coiled-coil 2A(PRRC2A)	3|5	8	4	2	0|0	1	1	40	0
FMR1	NP_733468.2	KNL1	kinetochore scaffold 1(KNL1)	4|4	8	4	2	0|0	1	1	40	0
FMR1	NP_005795.2	DDX39A	DExD-box helicase 39A(DDX39A)	0|8	8	4	2	0|0	0.5	1	40	0.06
FMR1	NP_001025053.1	AHDC1	AT-hook DNA binding motif containing 1(AHDC1)	3|4	7	3.5	2	0|0	1	1	35	0
FMR1	NP_001073027.1	HNRNPUL2	heterogeneous nuclear ribonucleoprotein U like 2(HNRNPUL2)	4|3	7	3.5	2	0|0	1	1	35	0
FMR1	NP_001129123.1	EIF2AK2	eukaryotic translation initiation factor 2 alpha kinase 2(EIF2AK2)	3|4	7	3.5	2	0|0	1	1	35	0
FMR1	NP_001231642.1	RAD23B	RAD23 homolog B, nucleotide excision repair protein(RAD23B)	3|4	7	3.5	2	0|0	1	1	35	0
FMR1	NP_001243755.1	PAF1	PAF1 homolog, Paf1/RNA polymerase II complex component(PAF1)	3|4	7	3.5	2	0|0	1	1	35	0
FMR1	NP_001258670.1	CSNK1A1	casein kinase 1 alpha 1(CSNK1A1)	3|4	7	3.5	2	0|0	1	1	35	0
FMR1	NP_001263218.1	PRKAR1A	protein kinase cAMP-dependent type I regulatory subunit alpha(PRKAR1A)	4|3	7	3.5	2	0|0	1	1	35	0
FMR1	NP_001511.2	GTF3C1	general transcription factor IIIC subunit 1(GTF3C1)	3|4	7	3.5	2	0|0	1	1	35	0
FMR1	NP_001887.1	CSNK2A2	casein kinase 2 alpha 2(CSNK2A2)	3|4	7	3.5	2	0|0	1	1	35	0
FMR1	NP_002254.2	KIFC1	kinesin family member C1(KIFC1)	3|4	7	3.5	2	0|0	1	1	35	0
FMR1	NP_002676.1	EXOSC10	exosome component 10(EXOSC10)	5|2	7	3.5	2	0|0	0.99	1	35	0
FMR1	NP_003092.4	SOAT1	sterol O-acyltransferase 1(SOAT1)	3|4	7	3.5	2	0|0	1	1	35	0
FMR1	NP_003897.2	MCM3AP	minichromosome maintenance complex component 3 associated protein(MCM3AP)	4|3	7	3.5	2	0|0	1	1	35	0
FMR1	NP_004441.1	ERH	ERH mRNA splicing and mitosis factor(ERH)	3|4	7	3.5	2	0|0	1	1	35	0
FMR1	NP_004587.1	SNRPA	small nuclear ribonucleoprotein polypeptide A(SNRPA)	4|3	7	3.5	2	0|0	1	1	35	0
FMR1	NP_004809.2	DDX23	DEAD-box helicase 23(DDX23)	3|4	7	3.5	2	0|0	1	1	35	0
FMR1	NP_005727.1	ACTR1A	actin related protein 1A(ACTR1A)	3|4	7	3.5	2	0|0	1	1	35	0
FMR1	NP_006010.2	TCIRG1	T cell immune regulator 1, ATPase H+ transporting V0 subunit a3(TCIRG1)	4|3	7	3.5	2	0|0	1	1	35	0
FMR1	NP_006322.4	EMG1	EMG1 N1-specific pseudouridine methyltransferase(EMG1)	4|3	7	3.5	2	0|0	1	1	35	0
FMR1	NP_006591.1	NUDC	nuclear distribution C, dynein complex regulator(NUDC)	2|5	7	3.5	2	0|0	0.99	1	35	0
FMR1	NP_006741.1	SNTB2	syntrophin beta 2(SNTB2)	5|2	7	3.5	2	0|0	0.99	1	35	0
FMR1	NP_009049.2	TRIO	trio Rho guanine nucleotide exchange factor(TRIO)	3|4	7	3.5	2	0|0	1	1	35	0
FMR1	NP_055186.2	AKAP8L	A-kinase anchoring protein 8 like(AKAP8L)	3|4	7	3.5	2	0|0	1	1	35	0
FMR1	NP_055288.1	DIMT1	DIM1 rRNA methyltransferase and ribosome maturation factor(DIMT1)	4|3	7	3.5	2	0|0	1	1	35	0
FMR1	NP_055412.2	DNTTIP2	deoxynucleotidyltransferase terminal interacting protein 2(DNTTIP2)	4|3	7	3.5	2	0|0	1	1	35	0
FMR1	NP_055545.1	MLEC	malectin(MLEC)	3|4	7	3.5	2	0|0	1	1	35	0
FMR1	NP_057085.2	UTP18	UTP18 small subunit processome component(UTP18)	3|4	7	3.5	2	0|0	1	1	35	0
FMR1	NP_057342.2	YTHDF2	YTH N6-methyladenosine RNA binding protein F2(YTHDF2)	3|4	7	3.5	2	0|0	1	1	35	0
FMR1	NP_071935.1	POLR1E	RNA polymerase I subunit E(POLR1E)	4|3	7	3.5	2	0|0	1	1	35	0
FMR1	NP_078805.3	CDC73	cell division cycle 73(CDC73)	3|4	7	3.5	2	0|0	1	1	35	0
FMR1	NP_115551.2	UTP15	UTP15 small subunit processome component(UTP15)	3|4	7	3.5	2	0|0	1	1	35	0
FMR1	NP_115997.5	MYO18B	myosin XVIIIB(MYO18B)	3|4	7	3.5	2	0|0	1	1	35	0
FMR1	NP_705931.1	NUP50	nucleoporin 50(NUP50)	4|3	7	3.5	2	0|0	1	1	35	0
FMR1	NP_006256.1	RAD21	RAD21 cohesin complex component(RAD21)	0|7	7	3.5	2	0|0	0.5	1	35	0.07
FMR1	NP_938405.1	G3BP1	G3BP stress granule assembly factor 1(G3BP1)	26|36	62	31	2	2|0	1	1	31	0
FMR1	NP_000691.1	ANXA1	annexin A1(ANXA1)	2|4	6	3	2	0|0	0.99	1	30	0
FMR1	NP_001076047.1	RBFOX2	RNA binding fox-1 homolog 2(RBFOX2)	4|2	6	3	2	0|0	0.99	1	30	0
FMR1	NP_001093115.1	RPL22L1	ribosomal protein L22 like 1(RPL22L1)	3|3	6	3	2	0|0	1	1	30	0
FMR1	NP_001099000.1	CAP1	cyclase associated actin cytoskeleton regulatory protein 1(CAP1)	3|3	6	3	2	0|0	1	1	30	0
FMR1	NP_001116151.1	TENM2	teneurin transmembrane protein 2(TENM2)	2|4	6	3	2	0|0	0.99	1	30	0
FMR1	NP_001120.3	AEBP1	AE binding protein 1(AEBP1)	3|3	6	3	2	0|0	1	1	30	0
FMR1	NP_001121700.2	TPRN	taperin(TPRN)	3|3	6	3	2	0|0	1	1	30	0
FMR1	NP_001123544.1	EPN1	epsin 1(EPN1)	4|2	6	3	2	0|0	0.99	1	30	0
FMR1	NP_001124295.1	DNMT1	DNA methyltransferase 1(DNMT1)	3|3	6	3	2	0|0	1	1	30	0
FMR1	NP_001128119.1	AFAP1	actin filament associated protein 1(AFAP1)	2|4	6	3	2	0|0	0.99	1	30	0
FMR1	NP_001243210.1	372266180	#N/A	3|3	6	3	2	0|0	1	1	30	0
FMR1	NP_001290.2	CNN1	calponin 1(CNN1)	4|2	6	3	2	0|0	0.99	1	30	0
FMR1	NP_001406.1	EIF2S3	eukaryotic translation initiation factor 2 subunit gamma(EIF2S3)	3|3	6	3	2	0|0	1	1	30	0
FMR1	NP_001655.1	RHOA	ras homolog family member A(RHOA)	3|3	6	3	2	0|0	1	1	30	0
FMR1	NP_001661.1	ARVCF	ARVCF delta catenin family member(ARVCF)	3|3	6	3	2	0|0	1	1	30	0
FMR1	NP_001676.2	ATP5PF	ATP synthase peripheral stalk subunit F6(ATP5PF)	3|3	6	3	2	0|0	1	1	30	0
FMR1	NP_001678.1	ATP5F1D	ATP synthase F1 subunit delta(ATP5F1D)	3|3	6	3	2	0|0	1	1	30	0
FMR1	NP_001679.2	ATP5PB	ATP synthase peripheral stalk-membrane subunit b(ATP5PB)	3|3	6	3	2	0|0	1	1	30	0
FMR1	NP_003161.2	SUPT6H	SPT6 homolog, histone chaperone and transcription elongation factor(SUPT6H)	2|4	6	3	2	0|0	0.99	1	30	0
FMR1	NP_003579.3	CUL4B	cullin 4B(CUL4B)	3|3	6	3	2	0|0	1	1	30	0
FMR1	NP_003674.1	RRP1	ribosomal RNA processing 1(RRP1)	3|3	6	3	2	0|0	1	1	30	0
FMR1	NP_004642.2	USP11	ubiquitin specific peptidase 11(USP11)	2|4	6	3	2	0|0	0.99	1	30	0
FMR1	NP_004784.2	LONP1	lon peptidase 1, mitochondrial(LONP1)	3|3	6	3	2	0|0	1	1	30	0
FMR1	NP_005619.1	SLC1A5	solute carrier family 1 member 5(SLC1A5)	3|3	6	3	2	0|0	1	1	30	0
FMR1	NP_005852.2	STUB1	STIP1 homology and U-box containing protein 1(STUB1)	3|3	6	3	2	0|0	1	1	30	0
FMR1	NP_006092.1	NDC80	NDC80 kinetochore complex component(NDC80)	2|4	6	3	2	0|0	0.99	1	30	0
FMR1	NP_006382.1	IPO7	importin 7(IPO7)	3|3	6	3	2	0|0	1	1	30	0
FMR1	NP_009139.1	MRPL3	mitochondrial ribosomal protein L3(MRPL3)	3|3	6	3	2	0|0	1	1	30	0
FMR1	NP_036256.2	CHORDC1	cysteine and histidine rich domain containing 1(CHORDC1)	3|3	6	3	2	0|0	1	1	30	0
FMR1	NP_036313.3	FKBP8	FKBP prolyl isomerase 8(FKBP8)	3|3	6	3	2	0|0	1	1	30	0
FMR1	NP_055983.1	ZC3H4	zinc finger CCCH-type containing 4(ZC3H4)	2|4	6	3	2	0|0	0.99	1	30	0
FMR1	NP_056018.2	RPRD2	regulation of nuclear pre-mRNA domain containing 2(RPRD2)	2|4	6	3	2	0|0	0.99	1	30	0
FMR1	NP_056139.1	RRP8	ribosomal RNA processing 8(RRP8)	3|3	6	3	2	0|0	1	1	30	0
FMR1	NP_056518.2	RRP7A	ribosomal RNA processing 7 homolog A(RRP7A)	3|3	6	3	2	0|0	1	1	30	0
FMR1	NP_057131.1	SF3B6	splicing factor 3b subunit 6(SF3B6)	4|2	6	3	2	0|0	0.99	1	30	0
FMR1	NP_057136.2	RRP15	ribosomal RNA processing 15 homolog(RRP15)	2|4	6	3	2	0|0	0.99	1	30	0
FMR1	NP_060259.4	SEMA4C	semaphorin 4C(SEMA4C)	4|2	6	3	2	0|0	0.99	1	30	0
FMR1	NP_060782.2	PPP6R3	protein phosphatase 6 regulatory subunit 3(PPP6R3)	2|4	6	3	2	0|0	0.99	1	30	0
FMR1	NP_065899.1	JCAD	junctional cadherin 5 associated(JCAD)	3|3	6	3	2	0|0	1	1	30	0
FMR1	NP_067586.1	AP2S1	adaptor related protein complex 2 subunit sigma 1(AP2S1)	4|2	6	3	2	0|0	0.99	1	30	0
FMR1	NP_078934.3	IPO4	importin 4(IPO4)	2|4	6	3	2	0|0	0.99	1	30	0
FMR1	NP_110438.1	MRPS26	mitochondrial ribosomal protein S26(MRPS26)	2|4	6	3	2	0|0	0.99	1	30	0
FMR1	NP_112196.3	TRMT1L	tRNA methyltransferase 1 like(TRMT1L)	2|4	6	3	2	0|0	0.99	1	30	0
FMR1	NP_115544.1	WDR75	WD repeat domain 75(WDR75)	2|4	6	3	2	0|0	0.99	1	30	0
FMR1	NP_710154.1	IKBIP	IKBKB interacting protein(IKBIP)	4|2	6	3	2	0|0	0.99	1	30	0
FMR1	NP_778236.2	DDX51	DEAD-box helicase 51(DDX51)	2|4	6	3	2	0|0	0.99	1	30	0
FMR1	NP_976324.2	RBM12B	RNA binding motif protein 12B(RBM12B)	3|3	6	3	2	0|0	1	1	30	0
FMR1	NP_001116847.1	H3C13	H3 clustered histone 13(H3C13)	6|0	6	3	2	0|0	0.5	1	30	0.07
FMR1	NP_005875.1	PAK4	p21 (RAC1) activated kinase 4(PAK4)	6|0	6	3	2	0|0	0.5	1	30	0.07
FMR1	NP_062556.2	RBMXL1	RBMX like 1(RBMXL1)	0|6	6	3	2	0|0	0.5	1	30	0.07
FMR1	NP_940869.2	RSBN1L	round spermatid basic protein 1 like(RSBN1L)	0|6	6	3	2	0|0	0.5	1	30	0.07
FMR1	NP_003165.2	SVIL	supervillin(SVIL)	30|22	52	26	2	0|2	1	1	26	0
FMR1	NP_001070674.1	SEC31A	SEC31 homolog A, COPII coat complex component(SEC31A)	2|3	5	2.5	2	0|0	0.99	1	25	0
FMR1	NP_001073960.1	USP6NL	USP6 N-terminal like(USP6NL)	3|2	5	2.5	2	0|0	0.99	1	25	0
FMR1	NP_001091896.1	SMARCD2	SWI/SNF related, matrix associated, actin dependent regulator of chromatin, subfamily d, member 2(SMARCD2)	3|2	5	2.5	2	0|0	0.99	1	25	0
FMR1	NP_001128471.1	FERMT2	FERM domain containing kindlin 2(FERMT2)	2|3	5	2.5	2	0|0	0.99	1	25	0
FMR1	NP_001135770.1	SQSTM1	sequestosome 1(SQSTM1)	2|3	5	2.5	2	0|0	0.99	1	25	0
FMR1	NP_001243763.1	AURKB	aurora kinase B(AURKB)	3|2	5	2.5	2	0|0	0.99	1	25	0
FMR1	NP_001670.1	ATP1B3	ATPase Na+/K+ transporting subunit beta 3(ATP1B3)	3|2	5	2.5	2	0|0	0.99	1	25	0
FMR1	NP_001684.2	ATP6V1B2	ATPase H+ transporting V1 subunit B2(ATP6V1B2)	2|3	5	2.5	2	0|0	0.99	1	25	0
FMR1	NP_001775.2	ADGRE5	adhesion G protein-coupled receptor E5(ADGRE5)	2|3	5	2.5	2	0|0	0.99	1	25	0
FMR1	NP_002017.1	FN1	fibronectin 1(FN1)	3|2	5	2.5	2	0|0	0.99	1	25	0
FMR1	NP_002574.2	PAWR	pro-apoptotic WT1 regulator(PAWR)	3|2	5	2.5	2	0|0	0.99	1	25	0
FMR1	NP_002620.1	PGAM1	phosphoglycerate mutase 1(PGAM1)	3|2	5	2.5	2	0|0	0.99	1	25	0
FMR1	NP_002731.4	PRKCI	protein kinase C iota(PRKCI)	3|2	5	2.5	2	0|0	0.99	1	25	0
FMR1	NP_003816.2	SNAP23	synaptosome associated protein 23(SNAP23)	3|2	5	2.5	2	0|0	0.99	1	25	0
FMR1	NP_004630.3	BAG6	BAG cochaperone 6(BAG6)	2|3	5	2.5	2	0|0	0.99	1	25	0
FMR1	NP_004721.1	ETF1	eukaryotic translation termination factor 1(ETF1)	2|3	5	2.5	2	0|0	0.99	1	25	0
FMR1	NP_004738.3	DLG5	discs large MAGUK scaffold protein 5(DLG5)	3|2	5	2.5	2	0|0	0.99	1	25	0
FMR1	NP_005850.1	PURA	purine rich element binding protein A(PURA)	3|2	5	2.5	2	0|0	0.99	1	25	0
FMR1	NP_005853.2	STAG1	STAG1 cohesin complex component(STAG1)	3|2	5	2.5	2	0|0	0.99	1	25	0
FMR1	NP_006136.1	DNAJB1	DnaJ heat shock protein family (Hsp40) member B1(DNAJB1)	2|3	5	2.5	2	0|0	0.99	1	25	0
FMR1	NP_006818.3	TMED10	transmembrane p24 trafficking protein 10(TMED10)	3|2	5	2.5	2	0|0	0.99	1	25	0
FMR1	NP_009135.4	DDX20	DEAD-box helicase 20(DDX20)	3|2	5	2.5	2	0|0	0.99	1	25	0
FMR1	NP_036219.2	GTF3C5	general transcription factor IIIC subunit 5(GTF3C5)	2|3	5	2.5	2	0|0	0.99	1	25	0
FMR1	NP_036243.1	AHSA1	activator of HSP90 ATPase activity 1(AHSA1)	2|3	5	2.5	2	0|0	0.99	1	25	0
FMR1	NP_037506.2	PDCD6IP	programmed cell death 6 interacting protein(PDCD6IP)	3|2	5	2.5	2	0|0	0.99	1	25	0
FMR1	NP_054894.1	MRPL15	mitochondrial ribosomal protein L15(MRPL15)	2|3	5	2.5	2	0|0	0.99	1	25	0
FMR1	NP_055447.1	MICAL2	microtubule associated monooxygenase, calponin and LIM domain containing 2(MICAL2)	3|2	5	2.5	2	0|0	0.99	1	25	0
FMR1	NP_055642.3	ZC3H11A	zinc finger CCCH-type containing 11A(ZC3H11A)	2|3	5	2.5	2	0|0	0.99	1	25	0
FMR1	NP_056039.2	TASOR	transcription activation suppressor(TASOR)	2|3	5	2.5	2	0|0	0.99	1	25	0
FMR1	NP_056130.2	LARP1	La ribonucleoprotein 1, translational regulator(LARP1)	3|2	5	2.5	2	0|0	0.99	1	25	0
FMR1	NP_056311.2	VIRMA	vir like m6A methyltransferase associated(VIRMA)	3|2	5	2.5	2	0|0	0.99	1	25	0
FMR1	NP_057055.2	MRPS7	mitochondrial ribosomal protein S7(MRPS7)	3|2	5	2.5	2	0|0	0.99	1	25	0
FMR1	NP_057134.1	MRPL11	mitochondrial ribosomal protein L11(MRPL11)	3|2	5	2.5	2	0|0	0.99	1	25	0
FMR1	NP_057332.1	AKAP11	A-kinase anchoring protein 11(AKAP11)	2|3	5	2.5	2	0|0	0.99	1	25	0
FMR1	NP_057474.2	SPOUT1	SPOUT domain containing methyltransferase 1(SPOUT1)	2|3	5	2.5	2	0|0	0.99	1	25	0
FMR1	NP_060282.1	CHCHD3	coiled-coil-helix-coiled-coil-helix domain containing 3(CHCHD3)	3|2	5	2.5	2	0|0	0.99	1	25	0
FMR1	NP_060918.2	CAND1	cullin associated and neddylation dissociated 1(CAND1)	2|3	5	2.5	2	0|0	0.99	1	25	0
FMR1	NP_061832.2	DAZAP1	DAZ associated protein 1(DAZAP1)	3|2	5	2.5	2	0|0	0.99	1	25	0
FMR1	NP_065750.1	GATAD2B	GATA zinc finger domain containing 2B(GATAD2B)	2|3	5	2.5	2	0|0	0.99	1	25	0
FMR1	NP_065773.1	CRACD	capping protein inhibiting regulator of actin dynamics(CRACD)	3|2	5	2.5	2	0|0	0.99	1	25	0
FMR1	NP_065801.1	XPO5	exportin 5(XPO5)	2|3	5	2.5	2	0|0	0.99	1	25	0
FMR1	NP_075384.3	KRI1	KRI1 homolog(KRI1)	2|3	5	2.5	2	0|0	0.99	1	25	0
FMR1	NP_075408.1	DCTN1	dynactin subunit 1(DCTN1)	3|2	5	2.5	2	0|0	0.99	1	25	0
FMR1	NP_077003.1	CCDC86	coiled-coil domain containing 86(CCDC86)	3|2	5	2.5	2	0|0	0.99	1	25	0
FMR1	NP_078794.1	ULBP3	UL16 binding protein 3(ULBP3)	3|2	5	2.5	2	0|0	0.99	1	25	0
FMR1	NP_110382.3	TMX1	thioredoxin related transmembrane protein 1(TMX1)	2|3	5	2.5	2	0|0	0.99	1	25	0
FMR1	NP_115735.2	CMSS1	cms1 ribosomal small subunit homolog(CMSS1)	2|3	5	2.5	2	0|0	0.99	1	25	0
FMR1	NP_116294.1	RBM17	RNA binding motif protein 17(RBM17)	2|3	5	2.5	2	0|0	0.99	1	25	0
FMR1	NP_542161.1	RNPS1	RNA binding protein with serine rich domain 1(RNPS1)	2|3	5	2.5	2	0|0	0.99	1	25	0
FMR1	NP_683877.1	PSMA1	proteasome 20S subunit alpha 1(PSMA1)	2|3	5	2.5	2	0|0	0.99	1	25	0
FMR1	NP_689799.3	USP54	ubiquitin specific peptidase 54(USP54)	3|2	5	2.5	2	0|0	0.99	1	25	0
FMR1	NP_777573.1	NOP9	NOP9 nucleolar protein(NOP9)	3|2	5	2.5	2	0|0	0.99	1	25	0
FMR1	NP_974199.1	GIPC1	GIPC PDZ domain containing family member 1(GIPC1)	2|3	5	2.5	2	0|0	0.99	1	25	0
FMR1	YP_003024029.1	COX2	Cytochrome c oxidase subunit 2	3|2	5	2.5	2	0|0	0.99	1	25	0
FMR1	NP_001015048.1	BAG5	BAG cochaperone 5(BAG5)	5|0	5	2.5	2	0|0	0.5	1	25	0.07
FMR1	NP_001122316.1	SMARCA4	SWI/SNF related, matrix associated, actin dependent regulator of chromatin, subfamily a, member 4(SMARCA4)	5|0	5	2.5	2	0|0	0.5	1	25	0.07
FMR1	NP_001137533.1	COPB1	COPI coat complex subunit beta 1(COPB1)	0|5	5	2.5	2	0|0	0.5	1	25	0.07
FMR1	NP_001158095.1	AGO2	argonaute RISC catalytic component 2(AGO2)	0|5	5	2.5	2	0|0	0.5	1	25	0.07
FMR1	NP_001164633.1	ZMYM3	zinc finger MYM-type containing 3(ZMYM3)	0|5	5	2.5	2	0|0	0.5	1	25	0.07
FMR1	NP_003472.2	USP5	ubiquitin specific peptidase 5(USP5)	0|5	5	2.5	2	0|0	0.5	1	25	0.07
FMR1	NP_004955.2	HDAC1	histone deacetylase 1(HDAC1)	0|5	5	2.5	2	0|0	0.5	1	25	0.07
FMR1	NP_005430.1	MLF2	myeloid leukemia factor 2(MLF2)	0|5	5	2.5	2	0|0	0.5	1	25	0.07
FMR1	NP_005617.2	SRSF4	serine and arginine rich splicing factor 4(SRSF4)	0|5	5	2.5	2	0|0	0.5	1	25	0.07
FMR1	NP_005682.2	ABCC9	ATP binding cassette subfamily C member 9(ABCC9)	0|5	5	2.5	2	0|0	0.5	1	25	0.07
FMR1	NP_006400.2	ARPC1A	actin related protein 2/3 complex subunit 1A(ARPC1A)	5|0	5	2.5	2	0|0	0.5	1	25	0.07
FMR1	NP_009096.2	SF3A2	splicing factor 3a subunit 2(SF3A2)	0|5	5	2.5	2	0|0	0.5	1	25	0.07
FMR1	NP_055995.4	SYNE2	spectrin repeat containing nuclear envelope protein 2(SYNE2)	5|0	5	2.5	2	0|0	0.5	1	25	0.07
FMR1	NP_937879.1	ARHGEF11	Rho guanine nucleotide exchange factor 11(ARHGEF11)	5|0	5	2.5	2	0|0	0.5	1	25	0.07
FMR1	NP_002408.3	MKI67	marker of proliferation Ki-67(MKI67)	22|23	45	22.5	2	2|0	1	1	22.5	0
FMR1	NP_001091680.1	CTNNB1	catenin beta 1(CTNNB1)	22|19	41	20.5	2	2|0	1	1	20.5	0
FMR1	NP_000170.1	MSH6	mutS homolog 6(MSH6)	2|2	4	2	2	0|0	0.98	0.98	20	0
FMR1	NP_001013009.2	KNOP1	lysine rich nucleolar protein 1(KNOP1)	2|2	4	2	2	0|0	0.98	0.98	20	0
FMR1	NP_001041674.1	NTM	neurotrimin(NTM)	2|2	4	2	2	0|0	0.98	0.98	20	0
FMR1	NP_001123553.1	PLD1	phospholipase D1(PLD1)	2|2	4	2	2	0|0	0.98	0.98	20	0
FMR1	NP_001123912.1	SRP9	signal recognition particle 9(SRP9)	2|2	4	2	2	0|0	0.98	0.98	20	0
FMR1	NP_001123952.1	VRK2	VRK serine/threonine kinase 2(VRK2)	2|2	4	2	2	0|0	0.98	0.98	20	0
FMR1	NP_001132989.1	PRKRA	protein activator of interferon induced protein kinase EIF2AK2(PRKRA)	2|2	4	2	2	0|0	0.98	0.98	20	0
FMR1	NP_001137457.1	BANF1	BAF nuclear assembly factor 1(BANF1)	2|2	4	2	2	0|0	0.98	0.98	20	0
FMR1	NP_001182356.1	SRSF2	serine and arginine rich splicing factor 2(SRSF2)	2|2	4	2	2	0|0	0.98	0.98	20	0
FMR1	NP_001213.2	CAMK2G	calcium/calmodulin dependent protein kinase II gamma(CAMK2G)	2|2	4	2	2	0|0	0.98	0.98	20	0
FMR1	NP_001279.2	CLIC1	chloride intracellular channel 1(CLIC1)	2|2	4	2	2	0|0	0.98	0.98	20	0
FMR1	NP_001856.2	COX7A2	cytochrome c oxidase subunit 7A2(COX7A2)	2|2	4	2	2	0|0	0.98	0.98	20	0
FMR1	NP_002255.3	KPNA1	karyopherin subunit alpha 1(KPNA1)	2|2	4	2	2	0|0	0.98	0.98	20	0
FMR1	NP_002258.2	KPNA3	karyopherin subunit alpha 3(KPNA3)	2|2	4	2	2	0|0	0.98	0.98	20	0
FMR1	NP_002481.2	NDUFA6	NADH:ubiquinone oxidoreductase subunit A6(NDUFA6)	2|2	4	2	2	0|0	0.98	0.98	20	0
FMR1	NP_002705.2	PPP1R10	protein phosphatase 1 regulatory subunit 10(PPP1R10)	2|2	4	2	2	0|0	0.98	0.98	20	0
FMR1	NP_002930.2	RNH1	ribonuclease/angiogenin inhibitor 1(RNH1)	2|2	4	2	2	0|0	0.98	0.98	20	0
FMR1	NP_003070.3	SMARCE1	SWI/SNF related, matrix associated, actin dependent regulator of chromatin, subfamily e, member 1(SMARCE1)	2|2	4	2	2	0|0	0.98	0.98	20	0
FMR1	NP_003364.1	VCL	vinculin(VCL)	2|2	4	2	2	0|0	0.98	0.98	20	0
FMR1	NP_003555.1	TAGLN2	transgelin 2(TAGLN2)	2|2	4	2	2	0|0	0.98	0.98	20	0
FMR1	NP_003735.3	NUMB	NUMB endocytic adaptor protein(NUMB)	2|2	4	2	2	0|0	0.98	0.98	20	0
FMR1	NP_003923.2	ST13	ST13 Hsp70 interacting protein(ST13)	2|2	4	2	2	0|0	0.98	0.98	20	0
FMR1	NP_004682.2	ATP6V0D1	ATPase H+ transporting V0 subunit d1(ATP6V0D1)	2|2	4	2	2	0|0	0.98	0.98	20	0
FMR1	NP_004689.1	PRPF3	pre-mRNA processing factor 3(PRPF3)	2|2	4	2	2	0|0	0.98	0.98	20	0
FMR1	NP_005861.2	SAP18	Sin3A associated protein 18(SAP18)	2|2	4	2	2	0|0	0.98	0.98	20	0
FMR1	NP_006490.3	LGALS8	galectin 8(LGALS8)	2|2	4	2	2	0|0	0.98	0.98	20	0
FMR1	NP_006861.1	DSTN	destrin, actin depolymerizing factor(DSTN)	2|2	4	2	2	0|0	0.98	0.98	20	0
FMR1	NP_055428.1	FAF2	Fas associated factor family member 2(FAF2)	2|2	4	2	2	0|0	0.98	0.98	20	0
FMR1	NP_055577.1	DHCR24	24-dehydrocholesterol reductase(DHCR24)	2|2	4	2	2	0|0	0.98	0.98	20	0
FMR1	NP_055640.2	URB1	URB1 ribosome biogenesis homolog(URB1)	2|2	4	2	2	0|0	0.98	0.98	20	0
FMR1	NP_056092.2	NEDD4L	NEDD4 like E3 ubiquitin protein ligase(NEDD4L)	2|2	4	2	2	0|0	0.98	0.98	20	0
FMR1	NP_056140.1	ICE1	interactor of little elongation complex ELL subunit 1(ICE1)	2|2	4	2	2	0|0	0.98	0.98	20	0
FMR1	NP_056290.3	FAM98A	family with sequence similarity 98 member A(FAM98A)	2|2	4	2	2	0|0	0.98	0.98	20	0
FMR1	NP_057250.1	PIAS1	protein inhibitor of activated STAT 1(PIAS1)	2|2	4	2	2	0|0	0.98	0.98	20	0
FMR1	NP_057479.2	HACD3	3-hydroxyacyl-CoA dehydratase 3(HACD3)	2|2	4	2	2	0|0	0.98	0.98	20	0
FMR1	NP_059107.1	SMN2	survival of motor neuron 2, centromeric(SMN2)	2|2	4	2	2	0|0	0.98	0.98	20	0
FMR1	NP_060598.3	TSR1	TSR1 ribosome maturation factor(TSR1)	2|2	4	2	2	0|0	0.98	0.98	20	0
FMR1	NP_060843.2	SYNJ2BP	synaptojanin 2 binding protein(SYNJ2BP)	2|2	4	2	2	0|0	0.98	0.98	20	0
FMR1	NP_060898.2	UTP6	UTP6 small subunit processome component(UTP6)	2|2	4	2	2	0|0	0.98	0.98	20	0
FMR1	NP_061329.3	GNG12	G protein subunit gamma 12(GNG12)	2|2	4	2	2	0|0	0.98	0.98	20	0
FMR1	NP_071344.1	MRPL17	mitochondrial ribosomal protein L17(MRPL17)	2|2	4	2	2	0|0	0.98	0.98	20	0
FMR1	NP_075066.1	MRPL44	mitochondrial ribosomal protein L44(MRPL44)	2|2	4	2	2	0|0	0.98	0.98	20	0
FMR1	NP_079119.3	CYBRD1	cytochrome b reductase 1(CYBRD1)	2|2	4	2	2	0|0	0.98	0.98	20	0
FMR1	NP_079430.3	SUN1	Sad1 and UNC84 domain containing 1(SUN1)	2|2	4	2	2	0|0	0.98	0.98	20	0
FMR1	NP_116780.1	SEC23B	SEC23 homolog B, COPII coat complex component(SEC23B)	2|2	4	2	2	0|0	0.98	0.98	20	0
FMR1	NP_127460.1	GAR1	GAR1 ribonucleoprotein(GAR1)	2|2	4	2	2	0|0	0.98	0.98	20	0
FMR1	NP_443082.2	GADD45GIP1	GADD45G interacting protein 1(GADD45GIP1)	2|2	4	2	2	0|0	0.98	0.98	20	0
FMR1	NP_443183.1	DNTTIP1	deoxynucleotidyltransferase terminal interacting protein 1(DNTTIP1)	2|2	4	2	2	0|0	0.98	0.98	20	0
FMR1	NP_853551.1	RFC4	replication factor C subunit 4(RFC4)	2|2	4	2	2	0|0	0.98	0.98	20	0
FMR1	NP_892113.4	SHC1	SHC adaptor protein 1(SHC1)	2|2	4	2	2	0|0	0.98	0.98	20	0
FMR1	NP_919235.1	UBE2I	ubiquitin conjugating enzyme E2 I(UBE2I)	2|2	4	2	2	0|0	0.98	0.98	20	0
FMR1	NP_001007226.1	IGF2BP2	insulin like growth factor 2 mRNA binding protein 2(IGF2BP2)	0|4	4	2	2	0|0	0.5	1	20	0.08
FMR1	NP_001087.2	ACLY	ATP citrate lyase(ACLY)	0|4	4	2	2	0|0	0.5	1	20	0.08
FMR1	NP_001120716.1	LRRC8A	leucine rich repeat containing 8 VRAC subunit A(LRRC8A)	4|0	4	2	2	0|0	0.5	1	20	0.08
FMR1	NP_001122388.1	TOMM40	translocase of outer mitochondrial membrane 40(TOMM40)	4|0	4	2	2	0|0	0.5	1	20	0.08
FMR1	NP_001129477.1	GART	phosphoribosylglycinamide formyltransferase, phosphoribosylglycinamide synthetase, phosphoribosylaminoimidazole synthetase(GART)	0|4	4	2	2	0|0	0.5	1	20	0.08
FMR1	NP_001137232.1	EIF5A	eukaryotic translation initiation factor 5A(EIF5A)	0|4	4	2	2	0|0	0.5	1	20	0.08
FMR1	NP_001138471.1	ITGAV	integrin subunit alpha V(ITGAV)	4|0	4	2	2	0|0	0.5	1	20	0.08
FMR1	NP_001230209.1	ALCAM	activated leukocyte cell adhesion molecule(ALCAM)	4|0	4	2	2	0|0	0.5	1	20	0.08
FMR1	NP_001243390.1	SLC12A2	solute carrier family 12 member 2(SLC12A2)	4|0	4	2	2	0|0	0.5	1	20	0.08
FMR1	NP_001254711.1	AMBRA1	autophagy and beclin 1 regulator 1(AMBRA1)	0|4	4	2	2	0|0	0.5	1	20	0.08
FMR1	NP_001668.1	ATP1B1	ATPase Na+/K+ transporting subunit beta 1(ATP1B1)	4|0	4	2	2	0|0	0.5	1	20	0.08
FMR1	NP_001739.2	CAPN2	calpain 2(CAPN2)	0|4	4	2	2	0|0	0.5	1	20	0.08
FMR1	NP_002875.1	RAP1A	RAP1A, member of RAS oncogene family(RAP1A)	0|4	4	2	2	0|0	0.5	1	20	0.08
FMR1	NP_002931.2	ABCE1	ATP binding cassette subfamily E member 1(ABCE1)	0|4	4	2	2	0|0	0.5	1	20	0.08
FMR1	NP_004979.3	MAGEA1	MAGE family member A1(MAGEA1)	0|4	4	2	2	0|0	0.5	1	20	0.08
FMR1	NP_005667.2	RBM10	RNA binding motif protein 10(RBM10)	0|4	4	2	2	0|0	0.5	1	20	0.08
FMR1	NP_005900.2	MAP1B	microtubule associated protein 1B(MAP1B)	0|4	4	2	2	0|0	0.5	1	20	0.08
FMR1	NP_009207.2	CBX3	chromobox 3(CBX3)	0|4	4	2	2	0|0	0.5	1	20	0.08
FMR1	NP_038476.2	BAZ1A	bromodomain adjacent to zinc finger domain 1A(BAZ1A)	0|4	4	2	2	0|0	0.5	1	20	0.08
FMR1	NP_055829.2	RBM34	RNA binding motif protein 34(RBM34)	0|4	4	2	2	0|0	0.5	1	20	0.08
FMR1	NP_055847.1	PDS5B	PDS5 cohesin associated factor B(PDS5B)	0|4	4	2	2	0|0	0.5	1	20	0.08
FMR1	NP_056009.1	MYO1D	myosin ID(MYO1D)	4|0	4	2	2	0|0	0.5	1	20	0.08
FMR1	NP_057279.2	KIF20B	kinesin family member 20B(KIF20B)	0|4	4	2	2	0|0	0.5	1	20	0.08
FMR1	NP_060541.3	ARHGEF40	Rho guanine nucleotide exchange factor 40(ARHGEF40)	4|0	4	2	2	0|0	0.5	1	20	0.08
FMR1	NP_060615.1	RMDN3	regulator of microtubule dynamics 3(RMDN3)	4|0	4	2	2	0|0	0.5	1	20	0.08
FMR1	NP_060755.1	IMP3	IMP U3 small nucleolar ribonucleoprotein 3(IMP3)	0|4	4	2	2	0|0	0.5	1	20	0.08
FMR1	NP_060783.3	PBRM1	polybromo 1(PBRM1)	4|0	4	2	2	0|0	0.5	1	20	0.08
FMR1	NP_061485.1	RAC1	Rac family small GTPase 1(RAC1)	4|0	4	2	2	0|0	0.5	1	20	0.08
FMR1	NP_061903.2	DHX29	DExH-box helicase 29(DHX29)	0|4	4	2	2	0|0	0.5	1	20	0.08
FMR1	NP_065118.2	REXO4	REX4 homolog, 3'-5' exonuclease(REXO4)	0|4	4	2	2	0|0	0.5	1	20	0.08
FMR1	NP_066967.3	PSIP1	PC4 and SRSF1 interacting protein 1(PSIP1)	0|4	4	2	2	0|0	0.5	1	20	0.08
FMR1	NP_077719.2	NOTCH2	notch receptor 2(NOTCH2)	0|4	4	2	2	0|0	0.5	1	20	0.08
FMR1	NP_078920.2	RIOX1	ribosomal oxygenase 1(RIOX1)	0|4	4	2	2	0|0	0.5	1	20	0.08
FMR1	NP_112240.1	ARPC5L	actin related protein 2/3 complex subunit 5 like(ARPC5L)	0|4	4	2	2	0|0	0.5	1	20	0.08
FMR1	NP_115714.1	LLPH	LLP homolog, long-term synaptic facilitation factor(LLPH)	0|4	4	2	2	0|0	0.5	1	20	0.08
FMR1	NP_115719.1	CHCHD6	coiled-coil-helix-coiled-coil-helix domain containing 6(CHCHD6)	4|0	4	2	2	0|0	0.5	1	20	0.08
FMR1	NP_116558.1	POLR2C	RNA polymerase II subunit C(POLR2C)	0|4	4	2	2	0|0	0.5	1	20	0.08
FMR1	NP_647473.1	YME1L1	YME1 like 1 ATPase(YME1L1)	4|0	4	2	2	0|0	0.5	1	20	0.08
FMR1	NP_817092.1	PPM1G	protein phosphatase, Mg2+/Mn2+ dependent 1G(PPM1G)	0|4	4	2	2	0|0	0.5	1	20	0.08
FMR1	NP_653174.3	NEXN	nexilin F-actin binding protein(NEXN)	18|18	36	18	2	0|2	1	1	18	0
FMR1	NP_001011553.2	SEPTIN7	septin 7(SEPTIN7)	20|15	35	17.5	2	0|2	1	1	17.5	0
FMR1	NP_005889.3	CAPRIN1	cell cycle associated protein 1(CAPRIN1)	12|21	33	16.5	2	2|0	1	1	16.5	0
FMR1	NP_065821.1	CGN	cingulin(CGN)	20|11	31	15.5	2	0|2	1	1	15.5	0
FMR1	NP_001001790.1	TOMM5	translocase of outer mitochondrial membrane 5(TOMM5)	3|0	3	1.5	2	0|0	0.5	1	15	0.1
FMR1	NP_001036214.1	STAG2	STAG2 cohesin complex component(STAG2)	3|0	3	1.5	2	0|0	0.5	1	15	0.1
FMR1	NP_001075028.1	CPSF4	cleavage and polyadenylation specific factor 4(CPSF4)	0|3	3	1.5	2	0|0	0.5	1	15	0.1
FMR1	NP_001092282.1	SEPTIN8	septin 8(SEPTIN8)	3|0	3	1.5	2	0|0	0.5	1	15	0.1
FMR1	NP_001120700.1	CBX1	chromobox 1(CBX1)	0|3	3	1.5	2	0|0	0.5	1	15	0.1
FMR1	NP_001135974.1	PPP1R13L	protein phosphatase 1 regulatory subunit 13 like(PPP1R13L)	0|3	3	1.5	2	0|0	0.5	1	15	0.1
FMR1	NP_001137451.1	NDE1	nudE neurodevelopment protein 1(NDE1)	3|0	3	1.5	2	0|0	0.5	1	15	0.1
FMR1	NP_001137484.1	TMX2	thioredoxin related transmembrane protein 2(TMX2)	3|0	3	1.5	2	0|0	0.5	1	15	0.1
FMR1	NP_001139501.1	SEMA7A	semaphorin 7A (John Milton Hagen blood group)(SEMA7A)	3|0	3	1.5	2	0|0	0.5	1	15	0.1
FMR1	NP_001174.2	ATP6AP1	ATPase H+ transporting accessory protein 1(ATP6AP1)	3|0	3	1.5	2	0|0	0.5	1	15	0.1
FMR1	NP_001198.2	BTF3	basic transcription factor 3(BTF3)	3|0	3	1.5	2	0|0	0.5	1	15	0.1
FMR1	NP_001230127.1	HIP1	huntingtin interacting protein 1(HIP1)	3|0	3	1.5	2	0|0	0.5	1	15	0.1
FMR1	NP_001744.2	CAV1	caveolin 1(CAV1)	0|3	3	1.5	2	0|0	0.5	1	15	0.1
FMR1	NP_001852.1	COX4I1	cytochrome c oxidase subunit 4I1(COX4I1)	3|0	3	1.5	2	0|0	0.5	1	15	0.1
FMR1	NP_001914.3	DDB1	damage specific DNA binding protein 1(DDB1)	3|0	3	1.5	2	0|0	0.5	1	15	0.1
FMR1	NP_002005.1	FKBP4	FKBP prolyl isomerase 4(FKBP4)	0|3	3	1.5	2	0|0	0.5	1	15	0.1
FMR1	NP_002361.1	MAGOH	mago homolog, exon junction complex subunit(MAGOH)	0|3	3	1.5	2	0|0	0.5	1	15	0.1
FMR1	NP_002781.2	PSMA5	proteasome 20S subunit alpha 5(PSMA5)	0|3	3	1.5	2	0|0	0.5	1	15	0.1
FMR1	NP_003606.3	SLC4A7	solute carrier family 4 member 7(SLC4A7)	3|0	3	1.5	2	0|0	0.5	1	15	0.1
FMR1	NP_003925.1	FUBP3	far upstream element binding protein 3(FUBP3)	3|0	3	1.5	2	0|0	0.5	1	15	0.1
FMR1	NP_004438.3	EPS8	epidermal growth factor receptor pathway substrate 8(EPS8)	3|0	3	1.5	2	0|0	0.5	1	15	0.1
FMR1	NP_004544.1	NDUFS6	NADH:ubiquinone oxidoreductase subunit S6(NDUFS6)	3|0	3	1.5	2	0|0	0.5	1	15	0.1
FMR1	NP_004634.1	PABPN1	poly(A) binding protein nuclear 1(PABPN1)	3|0	3	1.5	2	0|0	0.5	1	15	0.1
FMR1	NP_004655.1	LIN7A	lin-7 homolog A, crumbs cell polarity complex component(LIN7A)	0|3	3	1.5	2	0|0	0.5	1	15	0.1
FMR1	NP_004949.1	MTOR	mechanistic target of rapamycin kinase(MTOR)	0|3	3	1.5	2	0|0	0.5	1	15	0.1
FMR1	NP_005210.3	DIAPH1	diaphanous related formin 1(DIAPH1)	0|3	3	1.5	2	0|0	0.5	1	15	0.1
FMR1	NP_005446.2	ZRANB2	zinc finger RANBP2-type containing 2(ZRANB2)	0|3	3	1.5	2	0|0	0.5	1	15	0.1
FMR1	NP_005763.3	RCL1	RNA terminal phosphate cyclase like 1(RCL1)	0|3	3	1.5	2	0|0	0.5	1	15	0.1
FMR1	NP_006546.1	YKT6	YKT6 v-SNARE homolog(YKT6)	0|3	3	1.5	2	0|0	0.5	1	15	0.1
FMR1	NP_006697.2	TCERG1	transcription elongation regulator 1(TCERG1)	0|3	3	1.5	2	0|0	0.5	1	15	0.1
FMR1	NP_006738.3	SIPA1	signal-induced proliferation-associated 1(SIPA1)	3|0	3	1.5	2	0|0	0.5	1	15	0.1
FMR1	NP_006749.1	U2AF1	U2 small nuclear RNA auxiliary factor 1(U2AF1)	0|3	3	1.5	2	0|0	0.5	1	15	0.1
FMR1	NP_008974.5	KRR1	KRR1 small subunit processome component homolog(KRR1)	3|0	3	1.5	2	0|0	0.5	1	15	0.1
FMR1	NP_009105.1	CIT	citron rho-interacting serine/threonine kinase(CIT)	3|0	3	1.5	2	0|0	0.5	1	15	0.1
FMR1	NP_036450.1	LETM1	leucine zipper and EF-hand containing transmembrane protein 1(LETM1)	3|0	3	1.5	2	0|0	0.5	1	15	0.1
FMR1	NP_037520.1	PREB	prolactin regulatory element binding(PREB)	0|3	3	1.5	2	0|0	0.5	1	15	0.1
FMR1	NP_055456.2	MDC1	mediator of DNA damage checkpoint 1(MDC1)	0|3	3	1.5	2	0|0	0.5	1	15	0.1
FMR1	NP_055952.2	EFR3A	EFR3 homolog A(EFR3A)	3|0	3	1.5	2	0|0	0.5	1	15	0.1
FMR1	NP_056013.2	COBL	cordon-bleu WH2 repeat protein(COBL)	3|0	3	1.5	2	0|0	0.5	1	15	0.1
FMR1	NP_057225.2	DYNC1LI1	dynein cytoplasmic 1 light intermediate chain 1(DYNC1LI1)	0|3	3	1.5	2	0|0	0.5	1	15	0.1
FMR1	NP_057531.2	PALS2	protein associated with LIN7 2, MAGUK p55 family member(PALS2)	0|3	3	1.5	2	0|0	0.5	1	15	0.1
FMR1	NP_060421.2	SMPD4	sphingomyelin phosphodiesterase 4(SMPD4)	3|0	3	1.5	2	0|0	0.5	1	15	0.1
FMR1	NP_061849.2	SLC38A2	solute carrier family 38 member 2(SLC38A2)	3|0	3	1.5	2	0|0	0.5	1	15	0.1
FMR1	NP_062536.2	KIAA1217	KIAA1217(KIAA1217)	3|0	3	1.5	2	0|0	0.5	1	15	0.1
FMR1	NP_065910.3	SHROOM3	shroom family member 3(SHROOM3)	3|0	3	1.5	2	0|0	0.5	1	15	0.1
FMR1	NP_071349.3	UBE2O	ubiquitin conjugating enzyme E2 O(UBE2O)	0|3	3	1.5	2	0|0	0.5	1	15	0.1
FMR1	NP_071757.4	MMS19	MMS19 homolog, cytosolic iron-sulfur assembly component(MMS19)	0|3	3	1.5	2	0|0	0.5	1	15	0.1
FMR1	NP_073585.8	TNS3	tensin 3(TNS3)	0|3	3	1.5	2	0|0	0.5	1	15	0.1
FMR1	NP_077728.2	FDXR	ferredoxin reductase(FDXR)	0|3	3	1.5	2	0|0	0.5	1	15	0.1
FMR1	NP_115700.1	NTPCR	nucleoside-triphosphatase, cancer-related(NTPCR)	0|3	3	1.5	2	0|0	0.5	1	15	0.1
FMR1	NP_115810.2	ZNF512	zinc finger protein 512(ZNF512)	0|3	3	1.5	2	0|0	0.5	1	15	0.1
FMR1	NP_116246.2	LACTB	lactamase beta(LACTB)	0|3	3	1.5	2	0|0	0.5	1	15	0.1
FMR1	NP_116559.1	RECQL	RecQ like helicase(RECQL)	0|3	3	1.5	2	0|0	0.5	1	15	0.1
FMR1	NP_149124.3	CNP	2',3'-cyclic nucleotide 3' phosphodiesterase(CNP)	0|3	3	1.5	2	0|0	0.5	1	15	0.1
FMR1	NP_149975.1	PIGS	phosphatidylinositol glycan anchor biosynthesis class S(PIGS)	0|3	3	1.5	2	0|0	0.5	1	15	0.1
FMR1	NP_443749.5	PALM2	Paralemmin-2	3|0	3	1.5	2	0|0	0.5	1	15	0.1
FMR1	NP_444254.3	MYLK	myosin light chain kinase(MYLK)	3|0	3	1.5	2	0|0	0.5	1	15	0.1
FMR1	NP_777602.1	GAS2L3	growth arrest specific 2 like 3(GAS2L3)	3|0	3	1.5	2	0|0	0.5	1	15	0.1
FMR1	NP_001138940.2	SPECC1L	sperm antigen with calponin homology and coiled-coil domains 1 like(SPECC1L)	22|16	38	19	2	0|3	1	1	12.67	0
FMR1	NP_510880.2	MYO18A	myosin XVIIIA(MYO18A)	21|16	37	18.5	2	0|3	1	1	12.33	0
FMR1	NP_055414.2	MAGED2	MAGE family member D2(MAGED2)	10|14	24	12	2	2|0	1	1	12	0
FMR1	NP_056392.2	RAI14	retinoic acid induced 14(RAI14)	20|15	35	17.5	2	0|3	1	1	11.67	0
FMR1	NP_694546.1	PSMC4	proteasome 26S subunit, ATPase 4(PSMC4)	10|11	21	10.5	2	0|2	1	1	10.5	0
FMR1	NP_002793.2	PSMC1	proteasome 26S subunit, ATPase 1(PSMC1)	12|18	30	15	2	0|3	0.99	1	10	0
FMR1	NP_000282.1	PGK1	phosphoglycerate kinase 1(PGK1)	0|2	2	1	2	0|0	0.49	0.98	10	0.14
FMR1	NP_000426.2	NOTCH3	notch receptor 3(NOTCH3)	2|0	2	1	2	0|0	0.49	0.98	10	0.14
FMR1	NP_000843.1	GSTP1	glutathione S-transferase pi 1(GSTP1)	0|2	2	1	2	0|0	0.49	0.98	10	0.14
FMR1	NP_001017371.3	SP3	Sp3 transcription factor(SP3)	0|2	2	1	2	0|0	0.49	0.98	10	0.14
FMR1	NP_001026902.1	YTHDC1	YTH N6-methyladenosine RNA binding protein C1(YTHDC1)	2|0	2	1	2	0|0	0.49	0.98	10	0.14
FMR1	NP_001028675.1	SAR1B	secretion associated Ras related GTPase 1B(SAR1B)	2|0	2	1	2	0|0	0.49	0.98	10	0.14
FMR1	NP_001034679.2	USP9X	ubiquitin specific peptidase 9 X-linked(USP9X)	0|2	2	1	2	0|0	0.49	0.98	10	0.14
FMR1	NP_001061.2	TUBG1	tubulin gamma 1(TUBG1)	2|0	2	1	2	0|0	0.49	0.98	10	0.14
FMR1	NP_001071642.1	SLC29A1	solute carrier family 29 member 1 (Augustine blood group)(SLC29A1)	2|0	2	1	2	0|0	0.49	0.98	10	0.14
FMR1	NP_001073308.1	OCIAD1	OCIA domain containing 1(OCIAD1)	2|0	2	1	2	0|0	0.49	0.98	10	0.14
FMR1	NP_001073315.1	CREBBP	CREB binding protein(CREBBP)	2|0	2	1	2	0|0	0.49	0.98	10	0.14
FMR1	NP_001073852.1	GJC1	gap junction protein gamma 1(GJC1)	2|0	2	1	2	0|0	0.49	0.98	10	0.14
FMR1	NP_001092010.1	HPSE	heparanase(HPSE)	0|2	2	1	2	0|0	0.49	0.98	10	0.14
FMR1	NP_001120676.1	HMOX2	heme oxygenase 2(HMOX2)	2|0	2	1	2	0|0	0.49	0.98	10	0.14
FMR1	NP_001120936.1	ZNF469	zinc finger protein 469(ZNF469)	0|2	2	1	2	0|0	0.49	0.98	10	0.14
FMR1	NP_001123892.1	SMARCC2	SWI/SNF related, matrix associated, actin dependent regulator of chromatin subfamily c member 2(SMARCC2)	2|0	2	1	2	0|0	0.49	0.98	10	0.14
FMR1	NP_001124319.1	AIFM1	apoptosis inducing factor mitochondria associated 1(AIFM1)	2|0	2	1	2	0|0	0.49	0.98	10	0.14
FMR1	NP_001124396.2	TMEM201	transmembrane protein 201(TMEM201)	2|0	2	1	2	0|0	0.49	0.98	10	0.14
FMR1	NP_001127841.1	LRRFIP2	LRR binding FLII interacting protein 2(LRRFIP2)	0|2	2	1	2	0|0	0.49	0.98	10	0.14
FMR1	NP_001129224.1	ECD	ecdysoneless cell cycle regulator(ECD)	0|2	2	1	2	0|0	0.49	0.98	10	0.14
FMR1	NP_001129695.1	RCOR3	REST corepressor 3(RCOR3)	0|2	2	1	2	0|0	0.49	0.98	10	0.14
FMR1	NP_001131026.1	MCTS1	MCTS1 re-initiation and release factor(MCTS1)	2|0	2	1	2	0|0	0.49	0.98	10	0.14
FMR1	NP_001136402.1	API5	apoptosis inhibitor 5(API5)	0|2	2	1	2	0|0	0.49	0.98	10	0.14
FMR1	NP_001139555.1	MBOAT7	membrane bound O-acyltransferase domain containing 7(MBOAT7)	2|0	2	1	2	0|0	0.49	0.98	10	0.14
FMR1	NP_001139624.1	CYP51A1	cytochrome P450 family 51 subfamily A member 1(CYP51A1)	0|2	2	1	2	0|0	0.49	0.98	10	0.14
FMR1	NP_001139809.1	AFAP1L1	actin filament associated protein 1 like 1(AFAP1L1)	2|0	2	1	2	0|0	0.49	0.98	10	0.14
FMR1	NP_001158886.1	LDHA	lactate dehydrogenase A(LDHA)	0|2	2	1	2	0|0	0.49	0.98	10	0.14
FMR1	NP_001166110.1	CELF1	CUGBP Elav-like family member 1(CELF1)	0|2	2	1	2	0|0	0.49	0.98	10	0.14
FMR1	NP_001177645.1	DNM2	dynamin 2(DNM2)	0|2	2	1	2	0|0	0.49	0.98	10	0.14
FMR1	NP_001185808.1	ATP5MF-PTCD1	ATP5MF-PTCD1 readthrough(ATP5MF-PTCD1)	2|0	2	1	2	0|0	0.49	0.98	10	0.14
FMR1	NP_001186089.1	USP19	ubiquitin specific peptidase 19(USP19)	0|2	2	1	2	0|0	0.49	0.98	10	0.14
FMR1	NP_001186307.1	GBF1	golgi brefeldin A resistant guanine nucleotide exchange factor 1(GBF1)	0|2	2	1	2	0|0	0.49	0.98	10	0.14
FMR1	NP_001186793.1	BCL2L2-PABPN1	BCL2L2-PABPN1 readthrough(BCL2L2-PABPN1)	0|2	2	1	2	0|0	0.49	0.98	10	0.14
FMR1	NP_001186904.1	UQCRB	ubiquinol-cytochrome c reductase binding protein(UQCRB)	2|0	2	1	2	0|0	0.49	0.98	10	0.14
FMR1	NP_001189398.1	NIPSNAP2	nipsnap homolog 2(NIPSNAP2)	0|2	2	1	2	0|0	0.49	0.98	10	0.14
FMR1	NP_001231931.1	NFIC	nuclear factor I C(NFIC)	0|2	2	1	2	0|0	0.49	0.98	10	0.14
FMR1	NP_001244126.1	CUL3	cullin 3(CUL3)	0|2	2	1	2	0|0	0.49	0.98	10	0.14
FMR1	NP_001247418.1	LSR	lipolysis stimulated lipoprotein receptor(LSR)	0|2	2	1	2	0|0	0.49	0.98	10	0.14
FMR1	NP_001258848.1	SEC11A	SEC11 homolog A, signal peptidase complex subunit(SEC11A)	2|0	2	1	2	0|0	0.49	0.98	10	0.14
FMR1	NP_001261.2	CHD1	chromodomain helicase DNA binding protein 1(CHD1)	0|2	2	1	2	0|0	0.49	0.98	10	0.14
FMR1	NP_001271.1	CIRBP	cold inducible RNA binding protein(CIRBP)	0|2	2	1	2	0|0	0.49	0.98	10	0.14
FMR1	NP_001490.1	GLE1	GLE1 RNA export mediator(GLE1)	2|0	2	1	2	0|0	0.49	0.98	10	0.14
FMR1	NP_001907.2	CYC1	cytochrome c1(CYC1)	2|0	2	1	2	0|0	0.49	0.98	10	0.14
FMR1	NP_002308.2	LOX	lysyl oxidase(LOX)	0|2	2	1	2	0|0	0.49	0.98	10	0.14
FMR1	NP_002446.2	MTX1	metaxin 1(MTX1)	2|0	2	1	2	0|0	0.49	0.98	10	0.14
FMR1	NP_002473.2	NASP	nuclear autoantigenic sperm protein(NASP)	0|2	2	1	2	0|0	0.49	0.98	10	0.14
FMR1	NP_002589.2	PDCD2	programmed cell death 2(PDCD2)	0|2	2	1	2	0|0	0.49	0.98	10	0.14
FMR1	NP_002682.2	POLD1	DNA polymerase delta 1, catalytic subunit(POLD1)	0|2	2	1	2	0|0	0.49	0.98	10	0.14
FMR1	NP_002721.1	PRKACA	protein kinase cAMP-activated catalytic subunit alpha(PRKACA)	2|0	2	1	2	0|0	0.49	0.98	10	0.14
FMR1	NP_002832.3	PTPRG	protein tyrosine phosphatase receptor type G(PTPRG)	2|0	2	1	2	0|0	0.49	0.98	10	0.14
FMR1	NP_002877.2	RAP2B	RAP2B, member of RAS oncogene family(RAP2B)	2|0	2	1	2	0|0	0.49	0.98	10	0.14
FMR1	NP_002905.2	RFC2	replication factor C subunit 2(RFC2)	0|2	2	1	2	0|0	0.49	0.98	10	0.14
FMR1	NP_002922.2	RING1	ring finger protein 1(RING1)	0|2	2	1	2	0|0	0.49	0.98	10	0.14
FMR1	NP_003128.3	SRPK1	SRSF protein kinase 1(SRPK1)	2|0	2	1	2	0|0	0.49	0.98	10	0.14
FMR1	NP_003339.1	UBE2N	ubiquitin conjugating enzyme E2 N(UBE2N)	0|2	2	1	2	0|0	0.49	0.98	10	0.14
FMR1	NP_003361.1	VASP	vasodilator stimulated phosphoprotein(VASP)	2|0	2	1	2	0|0	0.49	0.98	10	0.14
FMR1	NP_003564.2	LTBP4	latent transforming growth factor beta binding protein 4(LTBP4)	0|2	2	1	2	0|0	0.49	0.98	10	0.14
FMR1	NP_003619.2	PKP4	plakophilin 4(PKP4)	2|0	2	1	2	0|0	0.49	0.98	10	0.14
FMR1	NP_003669.4	THOC5	THO complex subunit 5(THOC5)	0|2	2	1	2	0|0	0.49	0.98	10	0.14
FMR1	NP_003899.2	EIF2S2	eukaryotic translation initiation factor 2 subunit beta(EIF2S2)	0|2	2	1	2	0|0	0.49	0.98	10	0.14
FMR1	NP_004078.2	DLG1	discs large MAGUK scaffold protein 1(DLG1)	0|2	2	1	2	0|0	0.49	0.98	10	0.14
FMR1	NP_004514.2	KIF11	kinesin family member 11(KIF11)	0|2	2	1	2	0|0	0.49	0.98	10	0.14
FMR1	NP_004535.1	NDUFA10	NADH:ubiquinone oxidoreductase subunit A10(NDUFA10)	2|0	2	1	2	0|0	0.49	0.98	10	0.14
FMR1	NP_004727.2	XPR1	xenotropic and polytropic retrovirus receptor 1(XPR1)	2|0	2	1	2	0|0	0.49	0.98	10	0.14
FMR1	NP_004896.1	PRDX6	peroxiredoxin 6(PRDX6)	2|0	2	1	2	0|0	0.49	0.98	10	0.14
FMR1	NP_005572.2	BCAM	basal cell adhesion molecule (Lutheran blood group)(BCAM)	2|0	2	1	2	0|0	0.49	0.98	10	0.14
FMR1	NP_005780.2	PSME3	proteasome activator subunit 3(PSME3)	2|0	2	1	2	0|0	0.49	0.98	10	0.14
FMR1	NP_005808.3	PLIN3	perilipin 3(PLIN3)	0|2	2	1	2	0|0	0.49	0.98	10	0.14
FMR1	NP_006061.2	TFG	trafficking from ER to golgi regulator(TFG)	2|0	2	1	2	0|0	0.49	0.98	10	0.14
FMR1	NP_006139.1	LASP1	LIM and SH3 protein 1(LASP1)	2|0	2	1	2	0|0	0.49	0.98	10	0.14
FMR1	NP_006182.2	PA2G4	proliferation-associated 2G4(PA2G4)	2|0	2	1	2	0|0	0.49	0.98	10	0.14
FMR1	NP_006693.3	PNPLA6	patatin like phospholipase domain containing 6(PNPLA6)	0|2	2	1	2	0|0	0.49	0.98	10	0.14
FMR1	NP_006700.3	EHMT2	euchromatic histone lysine methyltransferase 2(EHMT2)	2|0	2	1	2	0|0	0.49	0.98	10	0.14
FMR1	NP_006721.1	DNASE1L1	deoxyribonuclease 1 like 1(DNASE1L1)	2|0	2	1	2	0|0	0.49	0.98	10	0.14
FMR1	NP_006806.1	TMED2	transmembrane p24 trafficking protein 2(TMED2)	2|0	2	1	2	0|0	0.49	0.98	10	0.14
FMR1	NP_008863.3	SMTN	smoothelin(SMTN)	2|0	2	1	2	0|0	0.49	0.98	10	0.14
FMR1	NP_036585.1	TBL2	transducin beta like 2(TBL2)	2|0	2	1	2	0|0	0.49	0.98	10	0.14
FMR1	NP_037367.3	DROSHA	drosha ribonuclease III(DROSHA)	0|2	2	1	2	0|0	0.49	0.98	10	0.14
FMR1	NP_038477.2	BAZ2A	bromodomain adjacent to zinc finger domain 2A(BAZ2A)	0|2	2	1	2	0|0	0.49	0.98	10	0.14
FMR1	NP_055109.1	TRAM1	translocation associated membrane protein 1(TRAM1)	2|0	2	1	2	0|0	0.49	0.98	10	0.14
FMR1	NP_055157.1	MTCH2	mitochondrial carrier 2(MTCH2)	2|0	2	1	2	0|0	0.49	0.98	10	0.14
FMR1	NP_055277.1	LSM1	LSM1 homolog, mRNA degradation associated(LSM1)	0|2	2	1	2	0|0	0.49	0.98	10	0.14
FMR1	NP_055312.2	ZNF638	zinc finger protein 638(ZNF638)	2|0	2	1	2	0|0	0.49	0.98	10	0.14
FMR1	NP_055336.1	SH3BP4	SH3 domain binding protein 4(SH3BP4)	2|0	2	1	2	0|0	0.49	0.98	10	0.14
FMR1	NP_055506.1	AQR	aquarius intron-binding spliceosomal factor(AQR)	2|0	2	1	2	0|0	0.49	0.98	10	0.14
FMR1	NP_055701.1	NSA2	NSA2 ribosome biogenesis factor(NSA2)	0|2	2	1	2	0|0	0.49	0.98	10	0.14
FMR1	NP_055803.2	LIMCH1	LIM and calponin homology domains 1(LIMCH1)	2|0	2	1	2	0|0	0.49	0.98	10	0.14
FMR1	NP_055836.1	ZNF292	zinc finger protein 292(ZNF292)	0|2	2	1	2	0|0	0.49	0.98	10	0.14
FMR1	NP_056083.3	DNAJC13	DnaJ heat shock protein family (Hsp40) member C13(DNAJC13)	2|0	2	1	2	0|0	0.49	0.98	10	0.14
FMR1	NP_056138.1	UFL1	UFM1 specific ligase 1(UFL1)	2|0	2	1	2	0|0	0.49	0.98	10	0.14
FMR1	NP_056200.1	SORBS1	sorbin and SH3 domain containing 1(SORBS1)	2|0	2	1	2	0|0	0.49	0.98	10	0.14
FMR1	NP_056224.3	EP400	E1A binding protein p400(EP400)	0|2	2	1	2	0|0	0.49	0.98	10	0.14
FMR1	NP_056444.3	PRPF31	pre-mRNA processing factor 31(PRPF31)	2|0	2	1	2	0|0	0.49	0.98	10	0.14
FMR1	NP_056513.2	GPKOW	G-patch domain and KOW motifs(GPKOW)	0|2	2	1	2	0|0	0.49	0.98	10	0.14
FMR1	NP_056536.2	GEMIN4	gem nuclear organelle associated protein 4(GEMIN4)	2|0	2	1	2	0|0	0.49	0.98	10	0.14
FMR1	NP_056997.1	TXNDC12	thioredoxin domain containing 12(TXNDC12)	0|2	2	1	2	0|0	0.49	0.98	10	0.14
FMR1	NP_057040.2	MRPL4	mitochondrial ribosomal protein L4(MRPL4)	2|0	2	1	2	0|0	0.49	0.98	10	0.14
FMR1	NP_057104.2	TFB1M	transcription factor B1, mitochondrial(TFB1M)	2|0	2	1	2	0|0	0.49	0.98	10	0.14
FMR1	NP_057161.1	PTRH2	peptidyl-tRNA hydrolase 2(PTRH2)	0|2	2	1	2	0|0	0.49	0.98	10	0.14
FMR1	NP_057174.1	RBM7	RNA binding motif protein 7(RBM7)	2|0	2	1	2	0|0	0.49	0.98	10	0.14
FMR1	NP_057212.1	COPG1	COPI coat complex subunit gamma 1(COPG1)	2|0	2	1	2	0|0	0.49	0.98	10	0.14
FMR1	NP_059133.1	CPSF2	cleavage and polyadenylation specific factor 2(CPSF2)	0|2	2	1	2	0|0	0.49	0.98	10	0.14
FMR1	NP_060140.2	OTUB1	OTU deubiquitinase, ubiquitin aldehyde binding 1(OTUB1)	0|2	2	1	2	0|0	0.49	0.98	10	0.14
FMR1	NP_060376.2	PAK1IP1	PAK1 interacting protein 1(PAK1IP1)	0|2	2	1	2	0|0	0.49	0.98	10	0.14
FMR1	NP_060377.1	LAMTOR1	late endosomal/lysosomal adaptor, MAPK and MTOR activator 1(LAMTOR1)	2|0	2	1	2	0|0	0.49	0.98	10	0.14
FMR1	NP_060555.2	IPO9	importin 9(IPO9)	0|2	2	1	2	0|0	0.49	0.98	10	0.14
FMR1	NP_060568.3	ECT2	epithelial cell transforming 2(ECT2)	0|2	2	1	2	0|0	0.49	0.98	10	0.14
FMR1	NP_060816.1	RSAD1	radical S-adenosyl methionine domain containing 1(RSAD1)	0|2	2	1	2	0|0	0.49	0.98	10	0.14
FMR1	NP_060850.2	DDX28	DEAD-box helicase 28(DDX28)	0|2	2	1	2	0|0	0.49	0.98	10	0.14
FMR1	NP_061924.1	MRPL50	mitochondrial ribosomal protein L50(MRPL50)	0|2	2	1	2	0|0	0.49	0.98	10	0.14
FMR1	NP_061943.2	DDX49	DEAD-box helicase 49(DDX49)	2|0	2	1	2	0|0	0.49	0.98	10	0.14
FMR1	NP_062535.2	YLPM1	YLP motif containing 1(YLPM1)	0|2	2	1	2	0|0	0.49	0.98	10	0.14
FMR1	NP_064502.9	LARS1	leucyl-tRNA synthetase 1(LARS1)	0|2	2	1	2	0|0	0.49	0.98	10	0.14
FMR1	NP_064508.3	TM9SF3	transmembrane 9 superfamily member 3(TM9SF3)	2|0	2	1	2	0|0	0.49	0.98	10	0.14
FMR1	NP_064555.2	NCLN	nicalin(NCLN)	0|2	2	1	2	0|0	0.49	0.98	10	0.14
FMR1	NP_064578.2	EMSY	EMSY transcriptional repressor, BRCA2 interacting(EMSY)	0|2	2	1	2	0|0	0.49	0.98	10	0.14
FMR1	NP_065731.3	SCYL1	SCY1 like pseudokinase 1(SCYL1)	0|2	2	1	2	0|0	0.49	0.98	10	0.14
FMR1	NP_065752.1	ISY1	ISY1 splicing factor homolog(ISY1)	0|2	2	1	2	0|0	0.49	0.98	10	0.14
FMR1	NP_065863.2	DOCK6	dedicator of cytokinesis 6(DOCK6)	0|2	2	1	2	0|0	0.49	0.98	10	0.14
FMR1	NP_065875.3	ARHGAP21	Rho GTPase activating protein 21(ARHGAP21)	2|0	2	1	2	0|0	0.49	0.98	10	0.14
FMR1	NP_065883.1	ZNF687	zinc finger protein 687(ZNF687)	2|0	2	1	2	0|0	0.49	0.98	10	0.14
FMR1	NP_071375.1	CHTF18	chromosome transmission fidelity factor 18(CHTF18)	0|2	2	1	2	0|0	0.49	0.98	10	0.14
FMR1	NP_071738.1	GLIPR2	GLI pathogenesis related 2(GLIPR2)	2|0	2	1	2	0|0	0.49	0.98	10	0.14
FMR1	NP_073594.4	CCDC14	coiled-coil domain containing 14(CCDC14)	0|2	2	1	2	0|0	0.49	0.98	10	0.14
FMR1	NP_075385.1	MARCKSL1	MARCKS like 1(MARCKSL1)	2|0	2	1	2	0|0	0.49	0.98	10	0.14
FMR1	NP_079350.5	FRAS1	Fraser extracellular matrix complex subunit 1(FRAS1)	2|0	2	1	2	0|0	0.49	0.98	10	0.14
FMR1	NP_079366.3	USP36	ubiquitin specific peptidase 36(USP36)	2|0	2	1	2	0|0	0.49	0.98	10	0.14
FMR1	NP_112223.1	TRIM56	tripartite motif containing 56(TRIM56)	0|2	2	1	2	0|0	0.49	0.98	10	0.14
FMR1	NP_114108.1	MRPS5	mitochondrial ribosomal protein S5(MRPS5)	0|2	2	1	2	0|0	0.49	0.98	10	0.14
FMR1	NP_115834.1	PHF6	PHD finger protein 6(PHF6)	0|2	2	1	2	0|0	0.49	0.98	10	0.14
FMR1	NP_116136.1	ATP5MK	ATP synthase membrane subunit k(ATP5MK)	2|0	2	1	2	0|0	0.49	0.98	10	0.14
FMR1	NP_150093.1	PURB	purine rich element binding protein B(PURB)	0|2	2	1	2	0|0	0.49	0.98	10	0.14
FMR1	NP_150600.1	TBL1Y	transducin beta like 1 Y-linked(TBL1Y)	0|2	2	1	2	0|0	0.49	0.98	10	0.14
FMR1	NP_219484.1	IMP4	IMP U3 small nucleolar ribonucleoprotein 4(IMP4)	2|0	2	1	2	0|0	0.49	0.98	10	0.14
FMR1	NP_291025.3	INTS4	integrator complex subunit 4(INTS4)	0|2	2	1	2	0|0	0.49	0.98	10	0.14
FMR1	NP_444513.1	DCD	dermcidin(DCD)	2|0	2	1	2	0|0	0.49	0.98	10	0.14
FMR1	NP_478070.1	SLX9	SLX9 ribosome biogenesis factor(SLX9)	2|0	2	1	2	0|0	0.49	0.98	10	0.14
FMR1	NP_663720.1	MAP4K4	mitogen-activated protein kinase kinase kinase kinase 4(MAP4K4)	0|2	2	1	2	0|0	0.49	0.98	10	0.14
FMR1	NP_680480.1	PPIL2	peptidylprolyl isomerase like 2(PPIL2)	0|2	2	1	2	0|0	0.49	0.98	10	0.14
FMR1	NP_689971.4	YTHDF3	YTH N6-methyladenosine RNA binding protein F3(YTHDF3)	2|0	2	1	2	0|0	0.49	0.98	10	0.14
FMR1	NP_775882.2	FAM98B	family with sequence similarity 98 member B(FAM98B)	0|2	2	1	2	0|0	0.49	0.98	10	0.14
FMR1	NP_817126.1	ACTL6A	actin like 6A(ACTL6A)	0|2	2	1	2	0|0	0.49	0.98	10	0.14
FMR1	NP_852480.1	EXOSC8	exosome component 8(EXOSC8)	0|2	2	1	2	0|0	0.49	0.98	10	0.14
FMR1	NP_857634.1	PRDX5	peroxiredoxin 5(PRDX5)	2|0	2	1	2	0|0	0.49	0.98	10	0.14
FMR1	NP_944489.2	FMNL3	formin like 3(FMNL3)	2|0	2	1	2	0|0	0.49	0.98	10	0.14
FMR1	NP_955389.1	ARHGAP11A	Rho GTPase activating protein 11A(ARHGAP11A)	2|0	2	1	2	0|0	0.49	0.98	10	0.14
FMR1	NP_976035.1	POLR1C	RNA polymerase I and III subunit C(POLR1C)	0|2	2	1	2	0|0	0.49	0.98	10	0.14
FMR1	P02584	PFN1	profilin 1(PFN1)	0|2	2	1	2	0|0	0.49	0.98	10	0.14
FMR1	XP_003119900.1	LOC100506562	#N/A	2|0	2	1	2	0|0	0.49	0.98	10	0.14
FMR1	XP_003960977.1	LOC101060138	#N/A	0|2	2	1	2	0|0	0.49	0.98	10	0.14
FMR1	NP_036222.3	MACF1	microtubule actin crosslinking factor 1(MACF1)	10|9	19	9.5	2	2|0	0.99	1	9.5	0
FMR1	NP_056986.2	UBR5	ubiquitin protein ligase E3 component n-recognin 5(UBR5)	7|12	19	9.5	2	2|0	0.99	1	9.5	0
FMR1	NP_055791.1	PDCD11	programmed cell death 11(PDCD11)	19|27	46	23	2	2|3	1	1	9.2	0
FMR1	NP_055362.1	TMOD3	tropomodulin 3(TMOD3)	21|15	36	18	2	0|4	0.99	1	9	0
FMR1	NP_009217.3	SYNPO	synaptopodin(SYNPO)	36|35	71	35.5	2	0|8	0.99	0.99	8.88	0
FMR1	NP_001138678.1	KIAA1671	KIAA1671(KIAA1671)	10|7	17	8.5	2	0|2	0.99	1	8.5	0
FMR1	NP_001189484.1	CD44	CD44 molecule (Indian blood group)(CD44)	9|8	17	8.5	2	0|2	0.99	0.99	8.5	0
FMR1	NP_003248.3	TJP1	tight junction protein 1(TJP1)	51|42	93	46.5	2	0|11	0.99	1	8.45	0
FMR1	NP_001138360.1	BAIAP2	BAR/IMD domain containing adaptor protein 2(BAIAP2)	14|11	25	12.5	2	0|3	0.99	0.99	8.33	0
FMR1	NP_002304.3	ABLIM1	actin binding LIM protein 1(ABLIM1)	17|8	25	12.5	2	0|3	0.97	1	8.33	0.01
FMR1	NP_001072989.1	KTN1	kinectin 1(KTN1)	26|23	49	24.5	2	2|4	1	1	8.17	0
FMR1	NP_009081.2	ZNF185	zinc finger protein 185 with LIM domain(ZNF185)	13|11	24	12	2	0|3	0.99	0.99	8	0
FMR1	NP_055318.2	UTP20	UTP20 small subunit processome component(UTP20)	6|10	16	8	2	0|2	0.97	1	8	0
FMR1	NP_065101.1	UTP3	UTP3 small subunit processome component(UTP3)	8|8	16	8	2	0|2	0.99	0.99	8	0
FMR1	NP_115984.3	PPP1R9B	protein phosphatase 1 regulatory subunit 9B(PPP1R9B)	29|26	55	27.5	2	0|7	0.99	0.99	7.86	0
FMR1	NP_001734.1	CALM2	calmodulin 2(CALM2)	11|4	15	7.5	2	0|2	0.92	1	7.5	0.01
FMR1	NP_065147.1	DDX24	DEAD-box helicase 24(DDX24)	6|9	15	7.5	2	0|2	0.97	0.99	7.5	0.01
FMR1	NP_006487.1	GNAI3	G protein subunit alpha i3(GNAI3)	22|15	37	18.5	2	0|5	0.98	0.99	7.4	0
FMR1	NP_001026884.3	INF2	inverted formin 2(INF2)	27|17	44	22	2	0|6	0.98	0.99	7.33	0
FMR1	NP_001230368.1	SPECC1	sperm antigen with calponin homology and coiled-coil domains 1(SPECC1)	16|13	29	14.5	2	0|4	0.98	0.99	7.25	0
FMR1	NP_001120792.1	UBAP2L	ubiquitin associated protein 2 like(UBAP2L)	74|85	159	79.5	2	12|10	1	1	7.23	0
FMR1	NP_671492.1	PALM2AKAP2	PALM2 and AKAP2 fusion(PALM2AKAP2)	21|15	36	18	2	0|5	0.98	0.99	7.2	0
FMR1	NP_056371.1	SIPA1L1	signal induced proliferation associated 1 like 1(SIPA1L1)	40|39	79	39.5	2	0|11	0.99	0.99	7.18	0
FMR1	NP_006308.3	BASP1	brain abundant membrane attached signal protein 1(BASP1)	12|9	21	10.5	2	0|3	0.97	0.99	7	0
FMR1	NP_055871.1	RRP1B	ribosomal RNA processing 1B(RRP1B)	10|11	21	10.5	2	0|3	0.98	0.98	7	0
FMR1	NP_005712.1	ACTR3	actin related protein 3(ACTR3)	9|5	14	7	2	0|2	0.95	0.99	7	0.01
FMR1	NP_057475.2	NOP16	NOP16 nucleolar protein(NOP16)	8|6	14	7	2	2|0	0.97	0.99	7	0.01
FMR1	NP_000973.2	RPL21	ribosomal protein L21(RPL21)	6|14	20	10	2	0|3	0.93	0.99	6.67	0.01
FMR1	NP_597728.1	PPP1R18	protein phosphatase 1 regulatory subunit 18(PPP1R18)	26|20	46	23	2	0|7	0.98	0.99	6.57	0
FMR1	NP_002794.1	PSMC2	proteasome 26S subunit, ATPase 2(PSMC2)	13|13	26	13	2	2|2	1	1	6.5	0
FMR1	NP_055984.1	RRS1	ribosome biogenesis regulator 1 homolog(RRS1)	5|8	13	6.5	2	0|2	0.95	0.99	6.5	0.01
FMR1	NP_149131.1	CALD1	caldesmon 1(CALD1)	17|15	32	16	2	0|5	0.98	0.98	6.4	0
FMR1	NP_055423.1	CYFIP1	cytoplasmic FMR1 interacting protein 1(CYFIP1)	18|18	36	18	2	0|6	0.97	0.97	6	0
FMR1	NP_001171721.1	PARD3	par-3 family cell polarity regulator(PARD3)	7|5	12	6	2	2|0	0.94	0.97	6	0.01
FMR1	NP_005558.1	LGALS3BP	galectin 3 binding protein(LGALS3BP)	6|6	12	6	2	2|0	0.95	0.95	6	0.01
FMR1	NP_006787.2	AFG3L2	AFG3 like matrix AAA peptidase subunit 2(AFG3L2)	6|6	12	6	2	0|2	0.95	0.95	6	0.01
FMR1	NP_036601.2	PRPF6	pre-mRNA processing factor 6(PRPF6)	6|6	12	6	2	0|2	0.95	0.95	6	0.01
FMR1	NP_055946.1	WDR43	WD repeat domain 43(WDR43)	5|7	12	6	2	0|2	0.94	0.97	6	0.01
FMR1	NP_055965.1	RFTN1	raftlin, lipid raft linker 1(RFTN1)	7|5	12	6	2	0|2	0.94	0.97	6	0.01
FMR1	NP_115784.1	BAZ1B	bromodomain adjacent to zinc finger domain 1B(BAZ1B)	6|6	12	6	2	0|2	0.95	0.95	6	0.01
FMR1	NP_055018.2	AP2A1	adaptor related protein complex 2 subunit alpha 1(AP2A1)	19|16	35	17.5	2	0|6	0.97	0.98	5.83	0.01
FMR1	NP_001934.2	DSG2	desmoglein 2(DSG2)	14|15	29	14.5	2	3|2	1	1	5.8	0
FMR1	NP_005955.3	MYH10	myosin heavy chain 10(MYH10)	72|65	137	68.5	2	0|24	0.98	0.99	5.71	0
FMR1	NP_003119.2	SPTBN1	spectrin beta, non-erythrocytic 1(SPTBN1)	127|89	216	108	2	4|34	0.99	1	5.68	0
FMR1	NP_001193875.1	PICALM	phosphatidylinositol binding clathrin assembly protein(PICALM)	9|8	17	8.5	2	0|3	0.95	0.96	5.67	0.01
FMR1	NP_002796.4	PSMC5	proteasome 26S subunit, ATPase 5(PSMC5)	13|20	33	16.5	2	3|3	1	1	5.5	0
FMR1	NP_002849.1	ABCD3	ATP binding cassette subfamily D member 3(ABCD3)	6|5	11	5.5	2	2|0	0.93	0.95	5.5	0.01
FMR1	NP_361013.3	LUZP1	leucine zipper protein 1(LUZP1)	51|42	93	46.5	2	2|15	0.99	0.99	5.47	0
FMR1	NP_001137357.1	PPP1R12A	protein phosphatase 1 regulatory subunit 12A(PPP1R12A)	21|17	38	19	2	0|7	0.96	0.97	5.43	0.01
FMR1	NP_005349.3	LMO7	LIM domain 7(LMO7)	24|19	43	21.5	2	0|8	0.96	0.98	5.38	0.01
FMR1	NP_031393.2	RALY	RALY heterogeneous nuclear ribonucleoprotein(RALY)	7|9	16	8	2	3|0	0.94	0.96	5.33	0.01
FMR1	NP_620305.1	SON	SON DNA and RNA binding protein(SON)	11|10	21	10.5	2	2|2	1	1	5.25	0
FMR1	NP_004059.2	AP2M1	adaptor related protein complex 2 subunit mu 1(AP2M1)	13|12	25	12.5	2	2|3	1	1	5	0
FMR1	NP_060700.2	NUP133	nucleoporin 133(NUP133)	12|8	20	10	2	4|0	0.92	0.97	5	0.01
FMR1	NP_006545.1	MTX2	metaxin 2(MTX2)	8|7	15	7.5	2	0|3	0.93	0.94	5	0.01
FMR1	NP_056473.2	NOC2L	NOC2 like nucleolar associated transcriptional repressor(NOC2L)	8|7	15	7.5	2	0|3	0.93	0.94	5	0.01
FMR1	NP_886553.3	EIF4G1	eukaryotic translation initiation factor 4 gamma 1(EIF4G1)	9|6	15	7.5	2	0|3	0.91	0.96	5	0.01
FMR1	NP_001185648.1	RBBP7	RB binding protein 7, chromatin remodeling factor(RBBP7)	5|5	10	5	2	0|2	0.91	0.91	5	0.01
FMR1	NP_003137.1	SSRP1	structure specific recognition protein 1(SSRP1)	6|4	10	5	2	2|0	0.89	0.95	5	0.01
FMR1	NP_004273.1	BAG2	BAG cochaperone 2(BAG2)	5|5	10	5	2	0|2	0.91	0.91	5	0.01
FMR1	NP_064576.1	MRPS22	mitochondrial ribosomal protein S22(MRPS22)	4|6	10	5	2	2|0	0.89	0.95	5	0.01
FMR1	NP_683759.1	NSUN5	NOP2/Sun RNA methyltransferase 5(NSUN5)	5|5	10	5	2	0|2	0.91	0.91	5	0.01
FMR1	NP_005424.1	YES1	YES proto-oncogene 1, Src family tyrosine kinase(YES1)	20|14	34	17	2	0|7	0.94	0.97	4.86	0.01
FMR1	NP_004386.2	DBN1	drebrin 1(DBN1)	59|47	106	53	2	2|20	0.97	0.99	4.82	0.01
FMR1	NP_060713.1	SEPTIN11	septin 11(SEPTIN11)	11|8	19	9.5	2	0|4	0.92	0.95	4.75	0.01
FMR1	NP_002795.2	PSMC3	proteasome 26S subunit, ATPase 3(PSMC3)	13|15	28	14	2	3|3	1	1	4.67	0
FMR1	NP_536350.2	GNAS	GNAS complex locus(GNAS)	14|9	23	11.5	2	0|5	0.9	0.96	4.6	0.01
FMR1	NP_002874.1	RANGAP1	Ran GTPase activating protein 1(RANGAP1)	13|14	27	13.5	2	3|3	1	1	4.5	0
FMR1	NP_690601.1	ARPC2	actin related protein 2/3 complex subunit 2(ARPC2)	17|10	27	13.5	2	0|6	0.88	0.97	4.5	0.01
FMR1	NP_001013865.1	SLTM	SAFB like transcription modulator(SLTM)	4|5	9	4.5	2	2|0	0.87	0.91	4.5	0.01
FMR1	NP_001136067.1	P4HA1	prolyl 4-hydroxylase subunit alpha 1(P4HA1)	4|5	9	4.5	2	2|0	0.87	0.91	4.5	0.01
FMR1	NP_001185709.1	ARPC4	actin related protein 2/3 complex subunit 4(ARPC4)	4|5	9	4.5	2	0|2	0.87	0.91	4.5	0.01
FMR1	NP_001186508.1	SUN2	Sad1 and UNC84 domain containing 2(SUN2)	4|5	9	4.5	2	2|0	0.87	0.91	4.5	0.01
FMR1	NP_055040.2	PPP2R1A	protein phosphatase 2 scaffold subunit Aalpha(PPP2R1A)	5|4	9	4.5	2	0|2	0.87	0.91	4.5	0.01
FMR1	NP_006436.3	PRPF8	pre-mRNA processing factor 8(PRPF8)	43|46	89	44.5	2	10|10	1	1	4.45	0
FMR1	NP_003861.1	IQGAP1	IQ motif containing GTPase activating protein 1(IQGAP1)	26|14	40	20	2	4|5	0.98	1	4.44	0
FMR1	NP_001609.2	PARP1	poly(ADP-ribose) polymerase 1(PARP1)	12|10	22	11	2	2|3	0.99	1	4.4	0
FMR1	NP_001123630.1	MYO1B	myosin IB(MYO1B)	64|57	121	60.5	2	0|28	0.94	0.97	4.32	0.01
FMR1	NP_005057.1	SFPQ	splicing factor proline and glutamine rich(SFPQ)	32|36	68	34	2	8|8	1	1	4.25	0
FMR1	NP_001127909.1	PHLDB2	pleckstrin homology like domain family B member 2(PHLDB2)	10|7	17	8.5	2	0|4	0.88	0.94	4.25	0.01
FMR1	NP_002807.1	PSMD12	proteasome 26S subunit, non-ATPase 12(PSMD12)	10|11	21	10.5	2	3|2	0.99	1	4.2	0
FMR1	NP_065174.1	CORO1B	coronin 1B(CORO1B)	11|10	21	10.5	2	0|5	0.91	0.92	4.2	0.01
FMR1	NP_056016.1	BOP1	BOP1 ribosomal biogenesis factor(BOP1)	11|14	25	12.5	2	3|3	0.99	1	4.17	0
FMR1	NP_004915.2	ACTN4	actinin alpha 4(ACTN4)	77|56	133	66.5	2	0|32	0.72	0.98	4.16	0.03
FMR1	NP_001264.2	CHD4	chromodomain helicase DNA binding protein 4(CHD4)	23|30	53	26.5	2	6|7	1	1	4.08	0
FMR1	NP_001273.1	AP2B1	adaptor related protein complex 2 subunit beta 1(AP2B1)	30|27	57	28.5	2	4|10	0.99	1	4.07	0
FMR1	NP_001824.1	CLTA	clathrin light chain A(CLTA)	5|7	12	6	2	0|3	0.85	0.91	4	0.01
FMR1	NP_006635.2	HSPH1	heat shock protein family H (Hsp110) member 1(HSPH1)	5|7	12	6	2	3|0	0.85	0.91	4	0.01
FMR1	NP_002065.1	GNB1	G protein subunit beta 1(GNB1)	4|4	8	4	2	0|2	0.84	0.84	4	0.01
FMR1	NP_003694.1	NOP14	NOP14 nucleolar protein(NOP14)	4|4	8	4	2	2|0	0.84	0.84	4	0.01
FMR1	NP_009194.2	COPE	COPI coat complex subunit epsilon(COPE)	4|4	8	4	2	2|0	0.84	0.84	4	0.01
FMR1	NP_065392.1	APMAP	adipocyte plasma membrane associated protein(APMAP)	4|4	8	4	2	0|2	0.84	0.84	4	0.01
FMR1	NP_892021.1	ZNF326	zinc finger protein 326(ZNF326)	4|4	8	4	2	0|2	0.84	0.84	4	0.01
FMR1	NP_060853.3	WDR33	WD repeat domain 33(WDR33)	4|8	12	6	2	3|0	0.78	0.94	4	0.02
FMR1	NP_001028755.2	ACOT9	acyl-CoA thioesterase 9(ACOT9)	5|3	8	4	2	2|0	0.8	0.91	4	0.02
FMR1	NP_001074960.1	NXF1	nuclear RNA export factor 1(NXF1)	3|5	8	4	2	2|0	0.8	0.91	4	0.02
FMR1	NP_055045.2	SRP68	signal recognition particle 68(SRP68)	5|3	8	4	2	2|0	0.8	0.91	4	0.02
FMR1	NP_078930.3	NOL9	nucleolar protein 9(NOL9)	3|5	8	4	2	0|2	0.8	0.91	4	0.02
FMR1	NP_079170.2	NOL10	nucleolar protein 10(NOL10)	3|5	8	4	2	2|0	0.8	0.91	4	0.02
FMR1	NP_940888.2	RPL7L1	ribosomal protein L7 like 1(RPL7L1)	5|3	8	4	2	0|2	0.8	0.91	4	0.02
FMR1	NP_000928.1	POLR2A	RNA polymerase II subunit A(POLR2A)	2|6	8	4	2	0|2	0.68	0.95	4	0.04
FMR1	NP_006764.3	DDX18	DEAD-box helicase 18(DDX18)	18|21	39	19.5	2	5|5	1	1	3.9	0
FMR1	NP_001104792.1	DDX54	DEAD-box helicase 54(DDX54)	16|19	35	17.5	2	4|5	1	1	3.89	0
FMR1	NP_001107018.1	LIMA1	LIM domain and actin binding 1(LIMA1)	53|48	101	50.5	2	3|23	0.85	0.93	3.88	0.01
FMR1	NP_003267.1	TMPO	thymopoietin(TMPO)	13|14	27	13.5	2	3|4	1	1	3.86	0
FMR1	NP_001427.2	FBL	fibrillarin(FBL)	18|24	42	21	2	5|6	1	1	3.82	0
FMR1	NP_001410.2	ELAVL1	ELAV like RNA binding protein 1(ELAVL1)	11|8	19	9.5	2	2|3	0.95	1	3.8	0.01
FMR1	NP_060726.3	WDR12	WD repeat domain 12(WDR12)	8|11	19	9.5	2	3|2	0.95	1	3.8	0.01
FMR1	NP_001719.2	BSG	basigin (Ok blood group)(BSG)	8|7	15	7.5	2	2|2	0.95	0.97	3.75	0.01
FMR1	NP_001894.2	CTNNA1	catenin alpha 1(CTNNA1)	21|20	41	20.5	2	5|6	1	1	3.73	0
FMR1	NP_001074248.1	MYO1C	myosin IC(MYO1C)	90|77	167	83.5	2	3|42	0.49	0.84	3.71	0.2
FMR1	NP_005830.2	SRRM1	serine and arginine repetitive matrix 1(SRRM1)	5|6	11	5.5	2	0|3	0.82	0.87	3.67	0.02
FMR1	NP_291024.1	MYL12B	myosin light chain 12B(MYL12B)	7|4	11	5.5	2	0|3	0.76	0.91	3.67	0.02
FMR1	NP_059830.1	WDR1	WD repeat domain 1(WDR1)	15|7	22	11	2	0|6	0.64	0.95	3.67	0.04
FMR1	NP_001138880.1	NONO	non-POU domain containing octamer binding(NONO)	41|39	80	40	2	10|12	1	1	3.64	0
FMR1	NP_005262.1	GLUD1	glutamate dehydrogenase 1(GLUD1)	9|9	18	9	2	0|5	0.85	0.85	3.6	0.01
FMR1	NP_056175.3	MTREX	Mtr4 exosome RNA helicase(MTREX)	10|8	18	9	2	3|2	0.94	0.99	3.6	0.01
FMR1	NP_958431.2	MPRIP	myosin phosphatase Rho interacting protein(MPRIP)	42|37	79	39.5	2	0|22	0.7	0.85	3.59	0.03
FMR1	NP_003371.2	VIM	vimentin(VIM)	403|330	733	366.5	2	64|140	0.03	0.06	3.59	0.3
FMR1	NP_001123476.1	ACTN1	actinin alpha 1(ACTN1)	81|57	138	69	2	0|39	0.46	0.92	3.54	0.21
FMR1	NP_002145.3	HSPA4	heat shock protein family A (Hsp70) member 4(HSPA4)	7|7	14	7	2	2|2	0.92	0.92	3.5	0.01
FMR1	NP_005710.1	ARPC3	actin related protein 2/3 complex subunit 3(ARPC3)	8|6	14	7	2	0|4	0.8	0.88	3.5	0.02
FMR1	NP_006752.1	YWHAE	tyrosine 3-monooxygenase/tryptophan 5-monooxygenase activation protein epsilon(YWHAE)	7|7	14	7	2	4|0	0.82	0.82	3.5	0.02
FMR1	NP_001129166.1	VDAC3	voltage dependent anion channel 3(VDAC3)	4|3	7	3.5	2	0|2	0.76	0.84	3.5	0.02
FMR1	NP_003929.4	AP3D1	adaptor related protein complex 3 subunit delta 1(AP3D1)	3|4	7	3.5	2	2|0	0.76	0.84	3.5	0.02
FMR1	NP_004716.1	BUB3	BUB3 mitotic checkpoint protein(BUB3)	3|4	7	3.5	2	2|0	0.76	0.84	3.5	0.02
FMR1	NP_005756.2	ATP6AP2	ATPase H+ transporting accessory protein 2(ATP6AP2)	3|4	7	3.5	2	2|0	0.76	0.84	3.5	0.02
FMR1	NP_009109.3	STRAP	serine/threonine kinase receptor associated protein(STRAP)	3|4	7	3.5	2	2|0	0.76	0.84	3.5	0.02
FMR1	NP_057049.5	NDUFA13	NADH:ubiquinone oxidoreductase subunit A13(NDUFA13)	4|3	7	3.5	2	0|2	0.76	0.84	3.5	0.02
FMR1	NP_149073.1	SARNP	SAP domain containing ribonucleoprotein(SARNP)	4|3	7	3.5	2	0|2	0.76	0.84	3.5	0.02
FMR1	NP_004981.2	MARS1	methionyl-tRNA synthetase 1(MARS1)	2|5	7	3.5	2	2|0	0.66	0.91	3.5	0.04
FMR1	NP_036473.2	GTPBP4	GTP binding protein 4(GTPBP4)	7|10	17	8.5	2	2|3	0.85	0.99	3.4	0.01
FMR1	NP_002061.1	GNAI2	G protein subunit alpha i2(GNAI2)	22|15	37	18.5	2	4|7	0.9	1	3.36	0.01
FMR1	NP_006833.2	SF3B2	splicing factor 3b subunit 2(SF3B2)	13|17	30	15	2	5|4	0.94	1	3.33	0.01
FMR1	NP_490647.1	DNAJB6	DnaJ heat shock protein family (Hsp40) member B6(DNAJB6)	5|5	10	5	2	0|3	0.78	0.78	3.33	0.02
FMR1	NP_006631.2	SEPTIN9	septin 9(SEPTIN9)	19|11	30	15	2	4|5	0.7	1	3.33	0.03
FMR1	NP_001244118.1	DDX56	DEAD-box helicase 56(DDX56)	4|6	10	5	2	0|3	0.74	0.87	3.33	0.03
FMR1	NP_001129243.1	RPN2	ribophorin II(RPN2)	20|16	36	18	2	6|5	0.97	1	3.27	0.01
FMR1	NP_055118.1	PES1	pescadillo ribosomal biogenesis factor 1(PES1)	13|13	26	13	2	4|4	0.97	0.97	3.25	0
FMR1	NP_002802.2	PSMD7	proteasome 26S subunit, non-ATPase 7(PSMD7)	7|6	13	6.5	2	2|2	0.85	0.92	3.25	0.01
FMR1	NP_001163887.1	TJP2	tight junction protein 2(TJP2)	29|23	52	26	2	5|11	0.78	0.99	3.25	0.02
FMR1	NP_002464.1	MYH9	myosin heavy chain 9(MYH9)	164|140	304	152	2	14|81	0	0	3.2	0.35
FMR1	NP_001186910.1	NDUFS1	NADH:ubiquinone oxidoreductase core subunit S1(NDUFS1)	9|10	19	9.5	2	2|4	0.91	0.95	3.17	0.01
FMR1	NP_060547.2	RBM28	RNA binding motif protein 28(RBM28)	8|11	19	9.5	2	3|3	0.81	0.99	3.17	0.02
FMR1	NP_003698.1	RUVBL1	RuvB like AAA ATPase 1(RUVBL1)	7|12	19	9.5	2	2|4	0.67	1	3.17	0.04
FMR1	NP_004395.1	SEPTIN2	septin 2(SEPTIN2)	10|12	22	11	2	2|5	0.89	0.98	3.14	0.01
FMR1	NP_036387.2	XRN2	5'-3' exoribonuclease 2(XRN2)	8|14	22	11	2	4|3	0.63	1	3.14	0.04
FMR1	NP_055140.1	CORO1C	coronin 1C(CORO1C)	25|19	44	22	2	2|12	0.51	0.83	3.14	0.06
FMR1	NP_998839.1	TPM2	tropomyosin 2(TPM2)	25|19	44	22	2	0|14	0.51	0.81	3.14	0.06
FMR1	NP_006608.1	NES	nestin(NES)	118|97	215	107.5	2	18|51	0.01	0.03	3.12	0.31
FMR1	NP_006810.1	STIP1	stress induced phosphoprotein 1(STIP1)	12|16	28	14	2	6|3	0.85	1	3.11	0.01
FMR1	NP_057439.2	DDX47	DEAD-box helicase 47(DDX47)	16|15	31	15.5	2	5|5	0.97	0.98	3.1	0.01
FMR1	NP_005959.2	HNRNPM	heterogeneous nuclear ribonucleoprotein M(HNRNPM)	59|61	120	60	2	20|20	1	1	3	0
FMR1	NP_003565.4	VAPA	VAMP associated protein A(VAPA)	17|13	30	15	2	4|6	0.81	1	3	0.02
FMR1	NP_003192.1	TFAM	transcription factor A, mitochondrial(TFAM)	6|6	12	6	2	2|2	0.78	0.78	3	0.02
FMR1	NP_005026.3	POLRMT	RNA polymerase mitochondrial(POLRMT)	7|8	15	7.5	2	0|5	0.69	0.76	3	0.03
FMR1	NP_055680.3	NCAPD2	non-SMC condensin I complex subunit D2(NCAPD2)	6|9	15	7.5	2	2|3	0.69	0.97	3	0.03
FMR1	NP_001009999.1	KDM1A	lysine demethylase 1A(KDM1A)	4|5	9	4.5	2	3|0	0.7	0.78	3	0.03
FMR1	NP_001316.1	CSTF2	cleavage stimulation factor subunit 2(CSTF2)	4|5	9	4.5	2	3|0	0.7	0.78	3	0.03
FMR1	NP_001409.3	EIF4G2	eukaryotic translation initiation factor 4 gamma 2(EIF4G2)	5|4	9	4.5	2	0|3	0.7	0.78	3	0.03
FMR1	NP_002957.1	S100A10	S100 calcium binding protein A10(S100A10)	4|5	9	4.5	2	3|0	0.7	0.78	3	0.03
FMR1	NP_000981.1	RPL27A	ribosomal protein L27a(RPL27A)	3|3	6	3	2	2|0	0.69	0.69	3	0.03
FMR1	NP_001238968.1	RAB5C	RAB5C, member RAS oncogene family(RAB5C)	3|3	6	3	2	2|0	0.69	0.69	3	0.03
FMR1	NP_005309.1	H1-0	H1.0 linker histone(H1-0)	3|3	6	3	2	0|2	0.69	0.69	3	0.03
FMR1	NP_065090.1	PCNP	PEST proteolytic signal containing nuclear protein(PCNP)	3|3	6	3	2	2|0	0.69	0.69	3	0.03
FMR1	NP_954981.1	CCDC137	coiled-coil domain containing 137(CCDC137)	3|3	6	3	2	0|2	0.69	0.69	3	0.03
FMR1	NP_991330.1	MICOS13	mitochondrial contact site and cristae organizing system subunit 13(MICOS13)	3|3	6	3	2	2|0	0.69	0.69	3	0.03
FMR1	NP_003135.2	SSR1	signal sequence receptor subunit 1(SSR1)	4|2	6	3	2	2|0	0.63	0.84	3	0.04
FMR1	NP_005325.2	HCFC1	host cell factor C1(HCFC1)	2|4	6	3	2	2|0	0.63	0.84	3	0.04
FMR1	NP_005581.2	MRE11	MRE11 homolog, double strand break repair nuclease(MRE11)	4|2	6	3	2	2|0	0.63	0.84	3	0.04
FMR1	NP_036192.2	DNM1L	dynamin 1 like(DNM1L)	2|4	6	3	2	2|0	0.63	0.84	3	0.04
FMR1	NP_004921.1	CAPZB	capping actin protein of muscle Z-line subunit beta(CAPZB)	22|20	42	21	2	3|11	0.48	0.62	3	0.2
FMR1	NP_055335.2	MYBBP1A	MYB binding protein 1a(MYBBP1A)	19|22	41	20.5	2	7|7	0.91	0.99	2.93	0.01
FMR1	NP_006363.4	SYNCRIP	synaptotagmin binding cytoplasmic RNA interacting protein(SYNCRIP)	13|16	29	14.5	2	6|4	0.8	0.98	2.9	0.02
FMR1	NP_066407.1	H2BC5	H2B clustered histone 5(H2BC5)	36|33	69	34.5	2	9|15	0.89	0.99	2.88	0.01
FMR1	NP_002130.2	RBMX	RNA binding motif protein X-linked(RBMX)	10|13	23	11.5	2	4|4	0.72	0.97	2.88	0.03
FMR1	NP_115766.3	NIFK	nucleolar protein interacting with the FHA domain of MKI67(NIFK)	10|13	23	11.5	2	3|5	0.72	0.97	2.88	0.03
FMR1	NP_060117.3	FTSJ3	FtsJ RNA 2'-O-methyltransferase 3(FTSJ3)	26|25	51	25.5	2	8|10	0.96	0.98	2.83	0.01
FMR1	NP_057191.2	ZFR	zinc finger RNA binding protein(ZFR)	8|9	17	8.5	2	4|2	0.75	0.86	2.83	0.03
FMR1	NP_003357.2	UQCRC2	ubiquinol-cytochrome c reductase core protein 2(UQCRC2)	12|5	17	8.5	2	3|3	0.51	1	2.83	0.06
FMR1	NP_115570.1	RPF2	ribosome production factor 2 homolog(RPF2)	7|7	14	7	2	2|3	0.72	0.72	2.8	0.03
FMR1	NP_056261.4	AHCTF1	AT-hook containing transcription factor 1(AHCTF1)	6|8	14	7	2	3|2	0.66	0.9	2.8	0.04
FMR1	NP_005773.3	ALYREF	Aly/REF export factor(ALYREF)	13|12	25	12.5	2	4|5	0.79	0.89	2.78	0.02
FMR1	NP_006830.2	IMMT	inner membrane mitochondrial protein(IMMT)	36|25	61	30.5	2	4|18	0.24	0.48	2.77	0.23
FMR1	NP_001034554.1	SRSF5	serine and arginine rich splicing factor 5(SRSF5)	5|6	11	5.5	2	0|4	0.62	0.71	2.75	0.04
FMR1	NP_001888.2	CSPG4	chondroitin sulfate proteoglycan 4(CSPG4)	5|6	11	5.5	2	4|0	0.62	0.71	2.75	0.04
FMR1	NP_001243654.1	USP39	ubiquitin specific peptidase 39(USP39)	4|7	11	5.5	2	2|2	0.57	0.92	2.75	0.05
FMR1	NP_002686.2	POLR2E	RNA polymerase II, I and III subunit E(POLR2E)	4|7	11	5.5	2	2|2	0.57	0.92	2.75	0.05
FMR1	NP_008878.3	SRP72	signal recognition particle 72(SRP72)	3|8	11	5.5	2	2|2	0.52	0.97	2.75	0.06
FMR1	NP_001518.3	HDAC2	histone deacetylase 2(HDAC2)	8|11	19	9.5	2	4|3	0.6	0.94	2.71	0.04
FMR1	NP_060365.7	DDX27	DEAD-box helicase 27(DDX27)	14|13	27	13.5	2	4|6	0.73	0.85	2.7	0.03
FMR1	NP_004238.3	EFTUD2	elongation factor Tu GTP binding domain containing 2(EFTUD2)	19|16	35	17.5	2	6|7	0.66	0.96	2.69	0.04
FMR1	NP_001036041.1	RRBP1	ribosome binding protein 1(RRBP1)	19|24	43	21.5	2	9|7	0.58	0.99	2.69	0.05
FMR1	NP_055568.3	BMS1	BMS1 ribosome biogenesis factor(BMS1)	11|13	24	12	2	4|5	0.64	0.89	2.67	0.04
FMR1	NP_001129663.1	KANK2	KN motif and ankyrin repeat domains 2(KANK2)	4|4	8	4	2	0|3	0.62	0.62	2.67	0.04
FMR1	NP_004309.2	ASPH	aspartate beta-hydroxylase(ASPH)	9|12	21	10.5	2	5|3	0.56	0.92	2.62	0.05
FMR1	NP_068803.1	H4C11	H4 clustered histone 11(H4C11)	22|22	44	22	2	8|9	0.65	0.65	2.59	0.04
FMR1	NP_055950.1	NUP205	nucleoporin 205(NUP205)	9|9	18	9	2	4|3	0.56	0.56	2.57	0.05
FMR1	NP_004491.2	HNRNPC	heterogeneous nuclear ribonucleoprotein C(HNRNPC)	22|24	46	23	2	10|8	0.54	0.82	2.56	0.05
FMR1	NP_874365.3	SCRIB	scribble planar cell polarity protein(SCRIB)	27|24	51	25.5	2	9|11	0.52	0.89	2.55	0.05
FMR1	NP_000692.2	ATP1A1	ATPase Na+/K+ transporting subunit alpha 1(ATP1A1)	22|16	38	19	2	8|7	0.5	0.98	2.53	0.1
FMR1	NP_001001.2	RPS6	ribosomal protein S6(RPS6)	5|5	10	5	2	4|0	0.53	0.53	2.5	0.05
FMR1	NP_001072992.1	PAICS	phosphoribosylaminoimidazole carboxylase and phosphoribosylaminoimidazolesuccinocarboxamide synthase(PAICS)	2|3	5	2.5	2	2|0	0.55	0.69	2.5	0.05
FMR1	NP_001135887.1	AIMP1	aminoacyl tRNA synthetase complex interacting multifunctional protein 1(AIMP1)	2|3	5	2.5	2	2|0	0.55	0.69	2.5	0.05
FMR1	NP_004688.2	PRPF4	pre-mRNA processing factor 4(PRPF4)	2|3	5	2.5	2	2|0	0.55	0.69	2.5	0.05
FMR1	NP_008854.2	SDF2	stromal cell derived factor 2(SDF2)	3|2	5	2.5	2	2|0	0.55	0.69	2.5	0.05
FMR1	NP_037425.1	TRA2A	transformer 2 alpha homolog(TRA2A)	3|2	5	2.5	2	0|2	0.55	0.69	2.5	0.05
FMR1	NP_064528.1	PNO1	partner of NOB1 homolog(PNO1)	2|3	5	2.5	2	0|2	0.55	0.69	2.5	0.05
FMR1	NP_620409.1	VANGL1	VANGL planar cell polarity protein 1(VANGL1)	3|2	5	2.5	2	0|2	0.55	0.69	2.5	0.05
FMR1	NP_003325.2	UBA1	ubiquitin like modifier activating enzyme 1(UBA1)	4|6	10	5	2	2|2	0.5	0.78	2.5	0.14
FMR1	NP_002353.3	MAGEA4	MAGE family member A4(MAGEA4)	11|14	25	12.5	2	5|5	0.48	0.85	2.5	0.2
FMR1	NP_001245321.1	CLPB	ClpB family mitochondrial disaggregase(CLPB)	11|9	20	10	2	3|5	0.48	0.76	2.5	0.2
FMR1	NP_004389.2	DDX10	DEAD-box helicase 10(DDX10)	8|7	15	7.5	2	3|3	0.49	0.64	2.5	0.2
FMR1	NP_055693.4	PUM3	pumilio RNA binding family member 3(PUM3)	6|9	15	7.5	2	2|4	0.49	0.86	2.5	0.2
FMR1	NP_001524.2	HNRNPL	heterogeneous nuclear ribonucleoprotein L(HNRNPL)	24|21	45	22.5	2	9|9	0.46	0.82	2.5	0.21
FMR1	NP_008971.2	HNRNPUL1	heterogeneous nuclear ribonucleoprotein U like 1(HNRNPUL1)	8|12	20	10	2	2|6	0.4	0.75	2.5	0.21
FMR1	NP_002902.2	UPF1	UPF1 RNA helicase and ATPase(UPF1)	3|7	10	5	2	4|0	0.47	0.82	2.5	0.21
FMR1	NP_006068.2	MICU1	mitochondrial calcium uptake 1(MICU1)	0|5	5	2.5	2	0|2	0.45	0.91	2.5	0.21
FMR1	NP_066298.1	H3C7	H3 clustered histone 7(H3C7)	0|5	5	2.5	2	0|2	0.45	0.91	2.5	0.21
FMR1	NP_056474.2	RSL1D1	ribosomal L1 domain containing 1(RSL1D1)	26|31	57	28.5	2	13|10	0.46	0.91	2.48	0.21
FMR1	NP_003281.1	TPM4	tropomyosin 4(TPM4)	18|14	32	16	2	5|8	0.46	0.88	2.46	0.21
FMR1	NP_003079.1	FSCN1	fascin actin-bundling protein 1(FSCN1)	16|11	27	13.5	2	0|11	0.25	0.48	2.45	0.23
FMR1	NP_000985.1	RPL32	ribosomal protein L32(RPL32)	6|11	17	8.5	2	4|3	0.48	0.94	2.43	0.2
FMR1	NP_001123527.1	EEF1D	eukaryotic translation elongation factor 1 delta(EEF1D)	8|9	17	8.5	2	5|2	0.4	0.54	2.43	0.21
FMR1	NP_005222.2	CTTN	cortactin(CTTN)	15|14	29	14.5	2	4|8	0.27	0.38	2.42	0.22
FMR1	NP_006126.1	CAPZA1	capping actin protein of muscle Z-line subunit alpha 1(CAPZA1)	20|21	41	20.5	2	5|12	0.03	0.04	2.41	0.28
FMR1	NP_001924.2	DLST	dihydrolipoamide S-succinyltransferase(DLST)	6|6	12	6	2	3|2	0.42	0.42	2.4	0.21
FMR1	NP_038470.1	STOML2	stomatin like 2(STOML2)	6|6	12	6	2	2|3	0.42	0.42	2.4	0.21
FMR1	NP_071327.2	SDF2L1	stromal cell derived factor 2 like 1(SDF2L1)	5|7	12	6	2	5|0	0.43	0.63	2.4	0.21
FMR1	NP_620124.1	RHOT2	ras homolog family member T2(RHOT2)	7|5	12	6	2	2|3	0.44	0.72	2.4	0.21
FMR1	NP_054733.2	SNRNP200	small nuclear ribonucleoprotein U5 subunit 200(SNRNP200)	52|58	110	55	2	21|25	0.19	0.38	2.39	0.24
FMR1	NP_001448.2	FLNB	filamin B(FLNB)	183|160	343	171.5	2	51|94	0	0	2.37	0.45
FMR1	NP_004850.1	CLTC	clathrin heavy chain(CLTC)	96|92	188	94	2	31|49	0	0	2.35	0.43
FMR1	NP_000296.2	PON2	paraoxonase 2(PON2)	3|4	7	3.5	2	3|0	0.49	0.62	2.33	0.2
FMR1	NP_000982.2	RPL28	ribosomal protein L28(RPL28)	4|3	7	3.5	2	3|0	0.49	0.62	2.33	0.2
FMR1	NP_000986.2	RPL34	ribosomal protein L34(RPL34)	4|3	7	3.5	2	0|3	0.49	0.62	2.33	0.2
FMR1	NP_001132913.1	BCAP31	B cell receptor associated protein 31(BCAP31)	3|4	7	3.5	2	3|0	0.49	0.62	2.33	0.2
FMR1	NP_003744.1	EIF3D	eukaryotic translation initiation factor 3 subunit D(EIF3D)	3|4	7	3.5	2	3|0	0.49	0.62	2.33	0.2
FMR1	NP_005994.2	UQCRFS1	ubiquinol-cytochrome c reductase, Rieske iron-sulfur polypeptide 1(UQCRFS1)	4|3	7	3.5	2	3|0	0.49	0.62	2.33	0.2
FMR1	NP_006467.4	ATP5MG	ATP synthase membrane subunit g(ATP5MG)	4|3	7	3.5	2	3|0	0.49	0.62	2.33	0.2
FMR1	NP_005054.3	SCD	stearoyl-CoA desaturase(SCD)	2|5	7	3.5	2	0|3	0.46	0.78	2.33	0.21
FMR1	NP_057404.2	NUP98	nucleoporin 98 and 96 precursor(NUP98)	11|10	21	10.5	2	5|4	0.27	0.39	2.33	0.22
FMR1	NP_006588.1	HSPA8	heat shock protein family A (Hsp70) member 8(HSPA8)	93|89	182	91	2	39|39	0	0	2.33	0.36
FMR1	NP_002083.3	GRSF1	G-rich RNA sequence binding factor 1(GRSF1)	8|8	16	8	2	4|3	0.26	0.26	2.29	0.23
FMR1	NP_001258766.1	RCN2	reticulocalbin 2(RCN2)	28|31	59	29.5	2	10|16	0.02	0.04	2.27	0.3
FMR1	NP_001646.2	ARCN1	archain 1(ARCN1)	4|5	9	4.5	2	2|2	0.36	0.5	2.25	0.22
FMR1	NP_004044.3	BYSL	bystin like(BYSL)	5|4	9	4.5	2	2|2	0.36	0.5	2.25	0.22
FMR1	NP_001081.1	ABCF1	ATP binding cassette subfamily F member 1(ABCF1)	9|9	18	9	2	3|5	0.2	0.2	2.25	0.24
FMR1	NP_004884.1	MACROH2A1	macroH2A.1 histone(MACROH2A1)	9|9	18	9	2	4|4	0.2	0.2	2.25	0.24
FMR1	NP_006816.2	CKAP4	cytoskeleton associated protein 4(CKAP4)	21|17	38	19	2	8|9	0.17	0.34	2.24	0.25
FMR1	NP_066299.2	MYL6	myosin light chain 6(MYL6)	11|9	20	10	2	3|6	0.22	0.39	2.22	0.23
FMR1	NP_848927.2	MTDH	metadherin(MTDH)	10|10	20	10	2	6|3	0.15	0.15	2.22	0.25
FMR1	NP_958782.1	PLEC	plectin(PLEC)	555|507	1062	531	2	157|324	0	0	2.21	0.45
FMR1	NP_056229.2	RPL36	ribosomal protein L36(RPL36)	5|6	11	5.5	2	3|2	0.29	0.42	2.2	0.22
FMR1	NP_004930.1	DDX1	DEAD-box helicase 1(DDX1)	10|12	22	11	2	6|4	0.17	0.31	2.2	0.25
FMR1	NP_060090.2	ILF3	interleukin enhancer binding factor 3(ILF3)	25|30	55	27.5	2	12|13	0.05	0.11	2.2	0.27
FMR1	NP_001036816.1	TPM3	tropomyosin 3(TPM3)	24|20	44	22	2	5|15	0	0.01	2.2	0.33
FMR1	NP_000961.2	RPL6	ribosomal protein L6(RPL6)	20|28	48	24	2	12|10	0.27	0.54	2.18	0.22
FMR1	NP_006109.2	HAX1	HCLS1 associated protein X-1(HAX1)	11|13	24	12	2	7|4	0.13	0.24	2.18	0.25
FMR1	NP_002700.1	PPP1CB	protein phosphatase 1 catalytic subunit beta(PPP1CB)	12|12	24	12	2	0|11	0.06	0.06	2.18	0.27
FMR1	NP_000958.1	RPL3	ribosomal protein L3(RPL3)	26|22	48	24	2	12|10	0.04	0.08	2.18	0.28
FMR1	NP_002261.3	TNPO1	transportin 1(TNPO1)	5|8	13	6.5	2	2|4	0.34	0.64	2.17	0.22
FMR1	NP_004085.1	EIF2S1	eukaryotic translation initiation factor 2 subunit alpha(EIF2S1)	5|8	13	6.5	2	3|3	0.34	0.64	2.17	0.22
FMR1	NP_078938.2	NAT10	N-acetyltransferase 10(NAT10)	21|18	39	19.5	2	8|10	0.05	0.09	2.17	0.28
FMR1	NP_001153408.1	EBNA1BP2	EBNA1 binding protein 2(EBNA1BP2)	14|14	28	14	2	7|6	0.04	0.04	2.15	0.28
FMR1	NP_005498.1	CFL1	cofilin 1(CFL1)	8|7	15	7.5	2	3|4	0.17	0.26	2.14	0.25
FMR1	NP_002559.2	PABPC1	poly(A) binding protein cytoplasmic 1(PABPC1)	13|19	32	16	2	8|7	0.25	0.51	2.13	0.23
FMR1	NP_004993.1	NDUFA9	NADH:ubiquinone oxidoreductase subunit A9(NDUFA9)	9|8	17	8.5	2	5|3	0.13	0.2	2.12	0.25
FMR1	NP_055181.3	GNL3	G protein nucleolar 3(GNL3)	10|9	19	9.5	2	5|4	0.1	0.15	2.11	0.26
FMR1	NP_004506.2	ILF2	interleukin enhancer binding factor 2(ILF2)	21|21	42	21	2	11|9	0	0	2.1	0.33
FMR1	NP_000970.1	RPL18	ribosomal protein L18(RPL18)	11|12	23	11.5	2	6|5	0.05	0.08	2.09	0.27
FMR1	NP_005436.1	SMC3	structural maintenance of chromosomes 3(SMC3)	10|13	23	11.5	2	8|3	0.06	0.11	2.09	0.27
FMR1	NP_001245237.1	NOP2	NOP2 nucleolar protein(NOP2)	18|17	35	17.5	2	9|8	0.01	0.01	2.06	0.32
FMR1	NP_954657.1	KRT18	keratin 18(KRT18)	51|47	98	49	2	15|33	0	0	2.04	0.42
FMR1	NP_115584.1	ANTXR1	ANTXR cell adhesion molecule 1(ANTXR1)	6|2	8	4	2	2|2	0.39	0.78	2	0.21
FMR1	NP_000678.1	AHCY	adenosylhomocysteinase(AHCY)	0|4	4	2	2	2|0	0.42	0.84	2	0.21
FMR1	NP_001123995.1	CSDE1	cold shock domain containing E1(CSDE1)	2|2	4	2	2	2|0	0.42	0.42	2	0.21
FMR1	NP_002991.2	SDHB	succinate dehydrogenase complex iron sulfur subunit B(SDHB)	2|2	4	2	2	2|0	0.42	0.42	2	0.21
FMR1	NP_003125.3	SRP14	signal recognition particle 14(SRP14)	2|2	4	2	2	2|0	0.42	0.42	2	0.21
FMR1	NP_003745.1	EIF3F	eukaryotic translation initiation factor 3 subunit F(EIF3F)	0|4	4	2	2	2|0	0.42	0.84	2	0.21
FMR1	NP_060422.4	PTCD3	pentatricopeptide repeat domain 3(PTCD3)	2|2	4	2	2	0|2	0.42	0.42	2	0.21
FMR1	NP_061828.1	UBB	ubiquitin B(UBB)	2|2	4	2	2	0|2	0.42	0.42	2	0.21
FMR1	NP_061895.3	TMX3	thioredoxin related transmembrane protein 3(TMX3)	2|2	4	2	2	2|0	0.42	0.42	2	0.21
FMR1	NP_110517.2	CTNNBL1	catenin beta like 1(CTNNBL1)	2|2	4	2	2	2|0	0.42	0.42	2	0.21
FMR1	NP_473357.1	SRSF10	serine and arginine rich splicing factor 10(SRSF10)	2|2	4	2	2	2|0	0.42	0.42	2	0.21
FMR1	NP_620150.1	ARL8A	ADP ribosylation factor like GTPase 8A(ARL8A)	2|2	4	2	2	2|0	0.42	0.42	2	0.21
FMR1	NP_066944.1	EEF1B2	eukaryotic translation elongation factor 1 beta 2(EEF1B2)	4|4	8	4	2	4|0	0.3	0.3	2	0.22
FMR1	NP_001369.1	DYNC1I2	dynein cytoplasmic 1 intermediate chain 2(DYNC1I2)	3|3	6	3	2	3|0	0.37	0.37	2	0.22
FMR1	NP_001777.1	CDK1	cyclin dependent kinase 1(CDK1)	3|3	6	3	2	3|0	0.37	0.37	2	0.22
FMR1	NP_060354.4	PINX1	PIN2 (TERF1) interacting telomerase inhibitor 1(PINX1)	3|3	6	3	2	3|0	0.37	0.37	2	0.22
FMR1	NP_002087.2	GTF2F1	general transcription factor IIF subunit 1(GTF2F1)	4|6	10	5	2	3|2	0.23	0.42	2	0.23
FMR1	NP_112243.1	RAB1B	RAB1B, member RAS oncogene family(RAB1B)	5|5	10	5	2	5|0	0.23	0.23	2	0.23
FMR1	NP_066997.3	CCAR2	cell cycle and apoptosis regulator 2(CCAR2)	4|4	8	4	2	2|2	0.21	0.21	2	0.23
FMR1	NP_001122324.1	SRRT	serrate, RNA effector molecule(SRRT)	5|7	12	6	2	3|3	0.18	0.33	2	0.24
FMR1	NP_001230808.1	TRA2B	transformer 2 beta homolog(TRA2B)	5|5	10	5	2	2|3	0.16	0.16	2	0.25
FMR1	NP_005782.1	MPHOSPH10	M-phase phosphoprotein 10(MPHOSPH10)	5|5	10	5	2	2|3	0.16	0.16	2	0.25
FMR1	NP_006004.2	RPL10	ribosomal protein L10(RPL10)	9|13	22	11	2	5|6	0.12	0.24	2	0.26
FMR1	NP_203754.2	TNKS1BP1	tankyrase 1 binding protein 1(TNKS1BP1)	13|9	22	11	2	6|5	0.12	0.24	2	0.26
FMR1	NP_060658.3	ATAD3A	ATPase family AAA domain containing 3A(ATAD3A)	8|8	16	8	2	3|5	0.06	0.06	2	0.27
FMR1	NP_542165.1	DDX39B	DExD-box helicase 39B(DDX39B)	12|10	22	11	2	6|5	0.04	0.08	2	0.28
FMR1	NP_001164014.1	PGAM5	PGAM family member 5, mitochondrial serine/threonine protein phosphatase(PGAM5)	9|9	18	9	2	4|5	0.05	0.05	2	0.28
FMR1	NP_000960.2	RPL5	ribosomal protein L5(RPL5)	14|18	32	16	2	6|10	0.03	0.05	2	0.3
FMR1	NP_006383.2	NOP56	NOP56 ribonucleoprotein(NOP56)	22|28	50	25	2	13|12	0	0.01	2	0.33
FMR1	NP_001952.1	EEF2	eukaryotic translation elongation factor 2(EEF2)	19|21	40	20	2	11|9	0	0	2	0.34
FMR1	NP_005337.2	HSPA1B	heat shock protein family A (Hsp70) member 1B(HSPA1B)	31|34	65	32.5	2	17|16	0	0	1.97	0.38
FMR1	NP_005207.2	DDOST	dolichyl-diphosphooligosaccharide--protein glycosyltransferase non-catalytic subunit(DDOST)	9|14	23	11.5	2	5|7	0.09	0.19	1.92	0.26
FMR1	NP_002097.1	H2AZ1	H2A.Z variant histone 1(H2AZ1)	13|10	23	11.5	2	6|6	0.03	0.06	1.92	0.29
FMR1	NP_065134.1	NUP107	nucleoporin 107(NUP107)	12|13	25	12.5	2	8|5	0.01	0.01	1.92	0.32
FMR1	NP_055121.1	RTCB	RNA 2',3'-cyclic phosphate and 5'-OH ligase(RTCB)	9|12	21	10.5	2	7|4	0.04	0.08	1.91	0.28
FMR1	NP_005138.3	DNAJA3	DnaJ heat shock protein family (Hsp40) member A3(DNAJA3)	10|11	21	10.5	2	4|7	0.01	0.02	1.91	0.31
FMR1	NP_055205.2	SND1	staphylococcal nuclease and tudor domain containing 1(SND1)	8|11	19	9.5	2	6|4	0.06	0.11	1.9	0.27
FMR1	NP_001407.1	EIF4A1	eukaryotic translation initiation factor 4A1(EIF4A1)	19|19	38	19	2	10|10	0	0	1.9	0.36
FMR1	NP_005115.2	NUP153	nucleoporin 153(NUP153)	8|9	17	8.5	2	5|4	0.03	0.05	1.89	0.29
FMR1	NP_006297.2	SMC1A	structural maintenance of chromosomes 1A(SMC1A)	15|19	34	17	2	9|9	0	0.01	1.89	0.33
FMR1	NP_002699.1	PPP1CA	protein phosphatase 1 catalytic subunit alpha(PPP1CA)	19|15	34	17	2	6|12	0	0	1.89	0.34
FMR1	NP_075068.2	NOL6	nucleolar protein 6(NOL6)	7|8	15	7.5	2	4|4	0.04	0.06	1.88	0.28
FMR1	NP_148982.1	RPS24	ribosomal protein S24(RPS24)	8|7	15	7.5	2	4|4	0.04	0.06	1.88	0.28
FMR1	NP_002941.1	RPN1	ribophorin I(RPN1)	19|18	37	18.5	2	11|9	0	0	1.85	0.36
FMR1	NP_004095.4	FASN	fatty acid synthase(FASN)	59|72	131	65.5	2	36|35	0	0	1.85	0.43
FMR1	NP_003461.2	USP7	ubiquitin specific peptidase 7(USP7)	4|7	11	5.5	2	3|3	0.17	0.33	1.83	0.25
FMR1	NP_003133.1	SSB	small RNA binding exonuclease protection factor La(SSB)	5|6	11	5.5	2	3|3	0.08	0.12	1.83	0.26
FMR1	NP_064583.2	CCDC47	coiled-coil domain containing 47(CCDC47)	5|6	11	5.5	2	4|2	0.08	0.12	1.83	0.26
FMR1	NP_631961.1	TAF15	TATA-box binding protein associated factor 15(TAF15)	5|6	11	5.5	2	6|0	0.12	0.17	1.83	0.26
FMR1	NP_055781.2	DHX30	DExH-box helicase 30(DHX30)	6|14	20	10	2	4|7	0.27	0.53	1.82	0.23
FMR1	NP_004332.2	CAD	carbamoyl-phosphate synthetase 2, aspartate transcarbamylase, and dihydroorotase(CAD)	30|30	60	30	2	19|14	0	0	1.82	0.41
FMR1	NP_001021.1	RPS27	ribosomal protein S27(RPS27)	3|6	9	4.5	2	3|2	0.21	0.42	1.8	0.23
FMR1	NP_001092047.1	RPL31	ribosomal protein L31(RPL31)	4|5	9	4.5	2	2|3	0.1	0.16	1.8	0.26
FMR1	NP_056110.2	SMCHD1	structural maintenance of chromosomes flexible hinge domain containing 1(SMCHD1)	8|10	18	9	2	7|3	0.01	0.03	1.8	0.3
FMR1	NP_055317.1	PRPF19	pre-mRNA processing factor 19(PRPF19)	11|16	27	13.5	2	8|7	0.01	0.02	1.8	0.31
FMR1	NP_001348.2	DHX9	DExH-box helicase 9(DHX9)	51|59	110	55	2	31|30	0	0	1.8	0.43
FMR1	NP_001949.1	EEF1A2	eukaryotic translation elongation factor 1 alpha 2(EEF1A2)	12|13	25	12.5	2	0|14	0	0	1.79	0.34
FMR1	NP_003742.2	EIF3B	eukaryotic translation initiation factor 3 subunit B(EIF3B)	8|8	16	8	2	6|3	0.01	0.01	1.78	0.31
FMR1	NP_057417.3	SRRM2	serine/arginine repetitive matrix 2(SRRM2)	10|13	23	11.5	2	7|6	0.01	0.01	1.77	0.32
FMR1	NP_000959.2	RPL4	ribosomal protein L4(RPL4)	21|23	44	22	2	12|13	0	0	1.76	0.39
FMR1	NP_001017963.2	HSP90AA1	heat shock protein 90 alpha family class A member 1(HSP90AA1)	31|36	67	33.5	2	20|18	0	0	1.76	0.41
FMR1	NP_006419.2	MRPL28	mitochondrial ribosomal protein L28(MRPL28)	5|2	7	3.5	2	2|2	0.25	0.5	1.75	0.23
FMR1	NP_006836.2	KIF2C	kinesin family member 2C(KIF2C)	2|5	7	3.5	2	4|0	0.26	0.53	1.75	0.23
FMR1	NP_938074.2	PRMT1	protein arginine methyltransferase 1(PRMT1)	3|4	7	3.5	2	4|0	0.21	0.3	1.75	0.24
FMR1	NP_003748.1	EIF3I	eukaryotic translation initiation factor 3 subunit I(EIF3I)	3|4	7	3.5	2	2|2	0.14	0.21	1.75	0.25
FMR1	NP_004913.2	SEC24C	SEC24 homolog C, COPII coat complex component(SEC24C)	3|4	7	3.5	2	2|2	0.14	0.21	1.75	0.25
FMR1	NP_060362.3	PRPF40A	pre-mRNA processing factor 40 homolog A(PRPF40A)	6|8	14	7	2	4|4	0.03	0.06	1.75	0.28
FMR1	NP_006187.2	PCBP1	poly(rC) binding protein 1(PCBP1)	13|15	28	14	2	7|9	0	0	1.75	0.35
FMR1	NP_001737.1	CANX	calnexin(CANX)	17|18	35	17.5	2	12|8	0	0	1.75	0.37
FMR1	NP_036439.2	EPB41L3	erythrocyte membrane protein band 4.1 like 3(EPB41L3)	19|14	33	16.5	2	11|8	0	0	1.74	0.35
FMR1	NP_000108.1	EMD	emerin(EMD)	10|9	19	9.5	2	6|5	0	0.01	1.73	0.33
FMR1	NP_001018077.1	SERBP1	SERPINE1 mRNA binding protein 1(SERBP1)	10|9	19	9.5	2	6|5	0	0.01	1.73	0.33
FMR1	NP_001138303.1	PHB2	prohibitin 2(PHB2)	14|15	29	14.5	2	8|9	0	0	1.71	0.36
FMR1	NP_001139197.1	LYAR	Ly1 antibody reactive(LYAR)	7|10	17	8.5	2	5|5	0.02	0.03	1.7	0.3
FMR1	NP_001124463.1	HYOU1	hypoxia up-regulated 1(HYOU1)	8|9	17	8.5	2	7|3	0.01	0.01	1.7	0.32
FMR1	NP_005316.1	H1-1	H1.1 linker histone, cluster member(H1-1)	8|9	17	8.5	2	5|5	0.01	0.01	1.7	0.32
FMR1	NP_000962.2	RPL7	ribosomal protein L7(RPL7)	19|20	39	19.5	2	12|11	0	0	1.7	0.39
FMR1	NP_001002.1	RPS7	ribosomal protein S7(RPS7)	19|20	39	19.5	2	11|12	0	0	1.7	0.39
FMR1	NP_001078929.1	CTNND1	catenin delta 1(CTNND1)	28|19	47	23.5	2	14|14	0	0	1.68	0.38
FMR1	NP_001422.1	EPB41L2	erythrocyte membrane protein band 4.1 like 2(EPB41L2)	5|0	5	2.5	2	3|0	0.39	0.78	1.67	0.22
FMR1	NP_057396.1	WBP11	WW domain binding protein 11(WBP11)	3|2	5	2.5	2	3|0	0.25	0.37	1.67	0.23
FMR1	NP_579899.1	MYOF	myoferlin(MYOF)	2|3	5	2.5	2	0|3	0.25	0.37	1.67	0.23
FMR1	NP_006286.1	VARS1	valyl-tRNA synthetase 1(VARS1)	7|8	15	7.5	2	5|4	0.01	0.01	1.67	0.32
FMR1	NP_000652.2	RPL9	ribosomal protein L9(RPL9)	14|16	30	15	2	9|9	0	0	1.67	0.37
FMR1	NP_031381.2	HSP90AB1	heat shock protein 90 alpha family class B member 1(HSP90AB1)	44|48	92	46	2	30|25	0	0	1.67	0.44
FMR1	NP_112420.1	HNRNPA1	heterogeneous nuclear ribonucleoprotein A1(HNRNPA1)	39|39	78	39	2	24|23	0	0	1.66	0.44
FMR1	NP_001367.2	DYNC1H1	dynein cytoplasmic 1 heavy chain 1(DYNC1H1)	22|29	51	25.5	2	16|15	0	0	1.65	0.4
FMR1	NP_001075109.1	PRKDC	protein kinase, DNA-activated, catalytic subunit(PRKDC)	43|46	89	44.5	2	26|28	0	0	1.65	0.44
FMR1	NP_000979.1	RPL27	ribosomal protein L27(RPL27)	8|10	18	9	2	5|6	0	0.01	1.64	0.34
FMR1	NP_005442.2	PDLIM7	PDZ and LIM domain 7(PDLIM7)	10|8	18	9	2	5|6	0	0.01	1.64	0.34
FMR1	NP_444505.1	RPLP0	ribosomal protein lateral stalk subunit P0(RPLP0)	10|13	23	11.5	2	6|8	0	0	1.64	0.35
FMR1	NP_001070908.1	BCLAF1	BCL2 associated transcription factor 1(BCLAF1)	15|21	36	18	2	10|12	0	0	1.64	0.37
FMR1	NP_055635.3	TOMM70	translocase of outer mitochondrial membrane 70(TOMM70)	8|5	13	6.5	2	4|4	0.03	0.06	1.62	0.29
FMR1	NP_006074.2	IK	IK cytokine(IK)	7|6	13	6.5	2	5|3	0.01	0.02	1.62	0.31
FMR1	NP_612565.1	KIF23	kinesin family member 23(KIF23)	7|6	13	6.5	2	3|5	0.01	0.02	1.62	0.31
FMR1	NP_001164408.1	FUS	FUS RNA binding protein(FUS)	16|18	34	17	2	9|12	0	0	1.62	0.39
FMR1	NP_002256.2	KPNB1	karyopherin subunit beta 1(KPNB1)	19|23	42	21	2	14|12	0	0	1.62	0.4
FMR1	NP_004387.1	DDX5	DEAD-box helicase 5(DDX5)	30|35	65	32.5	2	20|20	0	0	1.62	0.42
FMR1	NP_001095868.1	HNRNPR	heterogeneous nuclear ribonucleoprotein R(HNRNPR)	22|23	45	22.5	2	15|13	0	0	1.61	0.41
FMR1	NP_057018.1	NOP58	NOP58 ribonucleoprotein(NOP58)	21|24	45	22.5	2	11|17	0	0	1.61	0.41
FMR1	NP_003866.1	GMPS	guanine monophosphate synthase(GMPS)	3|5	8	4	2	2|3	0.09	0.16	1.6	0.26
FMR1	NP_004102.1	FEN1	flap structure-specific endonuclease 1(FEN1)	3|5	8	4	2	2|3	0.09	0.16	1.6	0.26
FMR1	NP_004628.4	RAB7A	RAB7A, member RAS oncogene family(RAB7A)	3|5	8	4	2	3|2	0.09	0.16	1.6	0.26
FMR1	NP_006658.1	PGRMC1	progesterone receptor membrane component 1(PGRMC1)	5|3	8	4	2	3|2	0.09	0.16	1.6	0.26
FMR1	NP_056046.1	NUP160	nucleoporin 160(NUP160)	5|3	8	4	2	3|2	0.09	0.16	1.6	0.26
FMR1	NP_061820.1	CYCS	cytochrome c, somatic(CYCS)	5|3	8	4	2	5|0	0.13	0.23	1.6	0.26
FMR1	NP_001186071.1	EIF3C	eukaryotic translation initiation factor 3 subunit C(EIF3C)	4|4	8	4	2	2|3	0.05	0.05	1.6	0.28
FMR1	NP_036382.2	RRAS2	RAS related 2(RRAS2)	4|4	8	4	2	2|3	0.05	0.05	1.6	0.28
FMR1	NP_056417.2	TOR1AIP1	torsin 1A interacting protein 1(TOR1AIP1)	4|4	8	4	2	3|2	0.05	0.05	1.6	0.28
FMR1	NP_001254524.1	SENP1	SUMO specific peptidase 1(SENP1)	8|8	16	8	2	6|4	0	0	1.6	0.34
FMR1	NP_005868.1	SF3A1	splicing factor 3a subunit 1(SF3A1)	12|12	24	12	2	8|7	0	0	1.6	0.36
FMR1	NP_000998.1	RPS4X	ribosomal protein S4 X-linked(RPS4X)	18|20	38	19	2	12|12	0	0	1.58	0.4
FMR1	NP_002296.1	LGALS1	galectin 1(LGALS1)	7|4	11	5.5	2	4|3	0.04	0.09	1.57	0.28
FMR1	NP_006657.1	RUVBL2	RuvB like AAA ATPase 2(RUVBL2)	4|7	11	5.5	2	4|3	0.04	0.09	1.57	0.28
FMR1	NP_006347.1	ATP5PD	ATP synthase peripheral stalk subunit d(ATP5PD)	6|5	11	5.5	2	4|3	0.02	0.02	1.57	0.3
FMR1	NP_000995.1	RPLP2	ribosomal protein lateral stalk subunit P2(RPLP2)	10|12	22	11	2	8|6	0	0	1.57	0.36
FMR1	NP_001531.1	HSPB1	heat shock protein family B (small) member 1(HSPB1)	10|12	22	11	2	9|5	0	0	1.57	0.36
FMR1	NP_001395.1	EEF1G	eukaryotic translation elongation factor 1 gamma(EEF1G)	14|11	25	12.5	2	8|8	0	0	1.56	0.36
FMR1	NP_006550.1	KHDRBS1	KH RNA binding domain containing, signal transduction associated 1(KHDRBS1)	11|14	25	12.5	2	9|7	0	0	1.56	0.36
FMR1	NP_001460.1	XRCC6	X-ray repair cross complementing 6(XRCC6)	24|26	50	25	2	12|20	0	0	1.56	0.42
FMR1	NP_002129.2	HNRNPD	heterogeneous nuclear ribonucleoprotein D(HNRNPD)	10|10	20	10	2	6|7	0	0	1.54	0.36
FMR1	NP_004159.2	SDHA	succinate dehydrogenase complex flavoprotein subunit A(SDHA)	10|10	20	10	2	7|6	0	0	1.54	0.36
FMR1	NP_001307.2	CSE1L	chromosome segregation 1 like(CSE1L)	10|13	23	11.5	2	10|5	0	0	1.53	0.36
FMR1	NP_000969.1	RPL23	ribosomal protein L23(RPL23)	12|11	23	11.5	2	9|6	0	0	1.53	0.37
FMR1	NP_001009.1	RPS15	ribosomal protein S15(RPS15)	13|13	26	13	2	9|8	0	0	1.53	0.38
FMR1	NP_008855.1	SRSF1	serine and arginine rich splicing factor 1(SRSF1)	14|15	29	14.5	2	7|12	0	0	1.53	0.39
FMR1	NP_036339.1	HNRNPH3	heterogeneous nuclear ribonucleoprotein H3(HNRNPH3)	15|14	29	14.5	2	8|11	0	0	1.53	0.39
FMR1	NP_112533.1	HNRNPA2B1	heterogeneous nuclear ribonucleoprotein A2/B1(HNRNPA2B1)	48|53	101	50.5	2	37|29	0	0	1.53	0.45
FMR1	NP_036558.3	SF3B3	splicing factor 3b subunit 3(SF3B3)	13|19	32	16	2	12|9	0	0	1.52	0.38
FMR1	NP_002257.1	KPNA2	karyopherin subunit alpha 2(KPNA2)	16|16	32	16	2	11|10	0	0	1.52	0.4
FMR1	NP_112552.1	HNRNPK	heterogeneous nuclear ribonucleoprotein K(HNRNPK)	33|31	64	32	2	21|21	0	0	1.52	0.44
FMR1	NP_001076581.2	GPD2	glycerol-3-phosphate dehydrogenase 2(GPD2)	3|0	3	1.5	2	0|2	0.34	0.69	1.5	0.22
FMR1	NP_001136120.1	SAR1A	secretion associated Ras related GTPase 1A(SAR1A)	0|3	3	1.5	2	0|2	0.34	0.69	1.5	0.22
FMR1	NP_001231509.1	TRRAP	transformation/transcription domain associated protein(TRRAP)	0|3	3	1.5	2	0|2	0.34	0.69	1.5	0.22
FMR1	NP_006251.1	DNAJC3	DnaJ heat shock protein family (Hsp40) member C3(DNAJC3)	0|3	3	1.5	2	2|0	0.34	0.69	1.5	0.22
FMR1	NP_006351.2	EIF3M	eukaryotic translation initiation factor 3 subunit M(EIF3M)	0|3	3	1.5	2	0|2	0.34	0.69	1.5	0.22
FMR1	NP_055592.2	URB2	URB2 ribosome biogenesis homolog(URB2)	0|3	3	1.5	2	0|2	0.34	0.69	1.5	0.22
FMR1	NP_612144.1	DTX3L	deltex E3 ubiquitin ligase 3L(DTX3L)	0|3	3	1.5	2	2|0	0.34	0.69	1.5	0.22
FMR1	NP_004209.2	RAB11B	RAB11B, member RAS oncogene family(RAB11B)	3|3	6	3	2	4|0	0.11	0.11	1.5	0.26
FMR1	NP_000977.1	RPL24	ribosomal protein L24(RPL24)	3|3	6	3	2	2|2	0.06	0.06	1.5	0.27
FMR1	NP_001123561.1	KARS1	lysyl-tRNA synthetase 1(KARS1)	3|3	6	3	2	2|2	0.06	0.06	1.5	0.27
FMR1	NP_003790.1	RNMT	RNA guanine-7 methyltransferase(RNMT)	3|3	6	3	2	2|2	0.06	0.06	1.5	0.27
FMR1	NP_067026.3	SRPRB	SRP receptor subunit beta(SRPRB)	3|3	6	3	2	2|2	0.06	0.06	1.5	0.27
FMR1	NP_004272.2	BAG3	BAG cochaperone 3(BAG3)	5|4	9	4.5	2	4|2	0.02	0.03	1.5	0.3
FMR1	NP_008861.2	SKP1	S-phase kinase associated protein 1(SKP1)	4|5	9	4.5	2	4|2	0.02	0.03	1.5	0.3
FMR1	NP_115726.1	C7orf50	chromosome 7 open reading frame 50(C7orf50)	4|5	9	4.5	2	3|3	0.02	0.03	1.5	0.3
FMR1	NP_689795.3	CT45A2	cancer/testis antigen family 45 member A2(CT45A2)	4|5	9	4.5	2	4|2	0.02	0.03	1.5	0.3
FMR1	NP_056988.3	EIF5B	eukaryotic translation initiation factor 5B(EIF5B)	6|12	18	9	2	7|5	0.01	0.02	1.5	0.32
FMR1	NP_000967.1	RPL12	ribosomal protein L12(RPL12)	6|6	12	6	2	4|4	0	0	1.5	0.33
FMR1	NP_006793.1	SF3A3	splicing factor 3a subunit 3(SF3A3)	6|6	12	6	2	4|4	0	0	1.5	0.33
FMR1	NP_919223.1	HNRNPA3	heterogeneous nuclear ribonucleoprotein A3(HNRNPA3)	24|22	46	23	2	17|14	0	0	1.48	0.42
FMR1	NP_116126.3	LMNB2	lamin B2(LMNB2)	20|20	40	20	2	13|14	0	0	1.48	0.42
FMR1	NP_005871.1	DNAJA2	DnaJ heat shock protein family (Hsp40) member A2(DNAJA2)	10|12	22	11	2	8|7	0	0	1.47	0.37
FMR1	NP_055994.2	RRP12	ribosomal RNA processing 12 homolog(RRP12)	12|16	28	14	2	11|8	0	0	1.47	0.38
FMR1	NP_002939.2	RPL15	ribosomal protein L15(RPL15)	11|11	22	11	2	8|7	0	0	1.47	0.38
FMR1	NP_001000.2	RPS5	ribosomal protein S5(RPS5)	12|13	25	12.5	2	9|8	0	0	1.47	0.39
FMR1	NP_001091974.1	DDX17	DEAD-box helicase 17(DDX17)	26|28	54	27	2	20|17	0	0	1.46	0.43
FMR1	NP_001447.2	FLNA	filamin A(FLNA)	164|146	310	155	2	93|120	0	0	1.46	0.45
FMR1	NP_000971.1	RPL18A	ribosomal protein L18a(RPL18A)	8|8	16	8	2	5|6	0	0	1.45	0.35
FMR1	NP_006651.2	CLPX	caseinolytic mitochondrial matrix peptidase chaperone subunit X(CLPX)	8|8	16	8	2	6|5	0	0	1.45	0.35
FMR1	NP_150254.1	RPL13	ribosomal protein L13(RPL13)	15|17	32	16	2	12|10	0	0	1.45	0.41
FMR1	NP_036565.2	SF3B1	splicing factor 3b subunit 1(SF3B1)	24|24	48	24	2	17|16	0	0	1.45	0.43
FMR1	P07477	PRSS1	serine protease 1(PRSS1)	7|6	13	6.5	2	9|0	0	0.01	1.44	0.32
FMR1	NP_127492.1	GTF2I	general transcription factor IIi(GTF2I)	10|13	23	11.5	2	9|7	0	0	1.44	0.37
FMR1	NP_114368.1	PTBP1	polypyrimidine tract binding protein 1(PTBP1)	20|19	39	19.5	2	15|12	0	0	1.44	0.42
FMR1	NP_001257420.1	RPL13A	ribosomal protein L13a(RPL13A)	4|6	10	5	2	4|3	0.01	0.02	1.43	0.31
FMR1	NP_055699.2	SUGP2	SURP and G-patch domain containing 2(SUGP2)	5|5	10	5	2	5|2	0.01	0.01	1.43	0.32
FMR1	NP_001159582.1	PALLD	palladin, cytoskeletal associated protein(PALLD)	11|9	20	10	2	8|6	0	0	1.43	0.37
FMR1	NP_067062.1	RBM25	RNA binding motif protein 25(RBM25)	9|11	20	10	2	6|8	0	0	1.43	0.37
FMR1	NP_114366.1	PCBP2	poly(rC) binding protein 2(PCBP2)	10|10	20	10	2	9|5	0	0	1.43	0.37
FMR1	NP_004550.2	YBX1	Y-box binding protein 1(YBX1)	13|17	30	15	2	12|9	0	0	1.43	0.4
FMR1	NP_001003.1	RPS8	ribosomal protein S8(RPS8)	13|14	27	13.5	2	9|10	0	0	1.42	0.4
FMR1	NP_006319.1	RBM14	RNA binding motif protein 14(RBM14)	17|20	37	18.5	2	13|13	0	0	1.42	0.41
FMR1	NP_004492.2	HNRNPU	heterogeneous nuclear ribonucleoprotein U(HNRNPU)	47|54	101	50.5	2	36|35	0	0	1.42	0.45
FMR1	NP_006258.3	RANBP2	RAN binding protein 2(RANBP2)	57|63	120	60	2	44|41	0	0	1.41	0.45
FMR1	NP_000966.2	RPL11	ribosomal protein L11(RPL11)	4|3	7	3.5	2	2|3	0.03	0.05	1.4	0.29
FMR1	NP_001106673.1	NACA	nascent polypeptide associated complex subunit alpha(NACA)	3|4	7	3.5	2	3|2	0.03	0.05	1.4	0.29
FMR1	NP_003002.2	SET	SET nuclear proto-oncogene(SET)	3|4	7	3.5	2	3|2	0.03	0.05	1.4	0.29
FMR1	NP_003356.2	UQCRC1	ubiquinol-cytochrome c reductase core protein 1(UQCRC1)	4|3	7	3.5	2	2|3	0.03	0.05	1.4	0.29
FMR1	NP_003901.2	BUD31	BUD31 homolog(BUD31)	4|3	7	3.5	2	2|3	0.03	0.05	1.4	0.29
FMR1	NP_112556.2	HNRNPAB	heterogeneous nuclear ribonucleoprotein A/B(HNRNPAB)	8|6	14	7	2	5|5	0	0	1.4	0.34
FMR1	NP_002202.2	ITGB1	integrin subunit beta 1(ITGB1)	7|7	14	7	2	6|4	0	0	1.4	0.35
FMR1	NP_001185986.1	RPS17L	40S ribosomal protein S17	11|10	21	10.5	2	7|8	0	0	1.4	0.38
FMR1	NP_001530.1	DNAJA1	DnaJ heat shock protein family (Hsp40) member A1(DNAJA1)	26|23	49	24.5	2	17|18	0	0	1.4	0.43
FMR1	NP_060791.3	BRIX1	biogenesis of ribosomes BRX1(BRIX1)	11|14	25	12.5	2	9|9	0	0	1.39	0.39
FMR1	NP_005110.2	THRAP3	thyroid hormone receptor associated protein 3(THRAP3)	23|23	46	23	2	18|15	0	0	1.39	0.43
FMR1	NP_004517.2	MCM2	minichromosome maintenance complex component 2(MCM2)	4|7	11	5.5	2	3|5	0.01	0.02	1.38	0.31
FMR1	NP_055862.1	EMC1	ER membrane protein complex subunit 1(EMC1)	6|5	11	5.5	2	4|4	0	0	1.38	0.34
FMR1	NP_001012321.1	RPSA	ribosomal protein SA(RPSA)	12|10	22	11	2	9|7	0	0	1.38	0.38
FMR1	NP_005310.1	H1-2	H1.2 linker histone, cluster member(H1-2)	11|11	22	11	2	9|7	0	0	1.38	0.39
FMR1	NP_006796.1	HNRNPA0	heterogeneous nuclear ribonucleoprotein A0(HNRNPA0)	11|11	22	11	2	8|8	0	0	1.38	0.39
FMR1	NP_006421.2	CCT4	chaperonin containing TCP1 subunit 4(CCT4)	16|17	33	16.5	2	13|11	0	0	1.38	0.42
FMR1	NP_004125.3	HSPA9	heat shock protein family A (Hsp70) member 9(HSPA9)	58|58	116	58	2	43|41	0	0	1.38	0.45
FMR1	NP_055204.2	PELP1	proline, glutamate and leucine rich protein 1(PELP1)	8|11	19	9.5	2	7|7	0	0	1.36	0.37
FMR1	NP_001008.1	RPS13	ribosomal protein S13(RPS13)	10|9	19	9.5	2	7|7	0	0	1.36	0.38
FMR1	NP_000997.1	RPS3A	ribosomal protein S3A(RPS3A)	16|18	34	17	2	13|12	0	0	1.36	0.42
FMR1	NP_003365.1	VDAC1	voltage dependent anion channel 1(VDAC1)	14|13	27	13.5	2	11|9	0	0	1.35	0.41
FMR1	NP_006293.2	MOGS	mannosyl-oligosaccharide glucosidase(MOGS)	17|25	42	21	2	14|17	0	0	1.35	0.42
FMR1	NP_005372.2	NCL	nucleolin(NCL)	31|40	71	35.5	2	25|28	0	0	1.34	0.44
FMR1	NP_001677.2	ATP5F1B	ATP synthase F1 subunit beta(ATP5F1B)	31|32	63	31.5	2	25|22	0	0	1.34	0.44
FMR1	NP_001853.2	COX5B	cytochrome c oxidase subunit 5B(COX5B)	2|2	4	2	2	0|3	0.14	0.14	1.33	0.25
FMR1	NP_001007.2	RPS12	ribosomal protein S12(RPS12)	3|5	8	4	2	3|3	0.02	0.03	1.33	0.3
FMR1	NP_001015.1	RPS21	ribosomal protein S21(RPS21)	3|5	8	4	2	3|3	0.02	0.03	1.33	0.3
FMR1	NP_001245210.1	MSH2	mutS homolog 2(MSH2)	3|5	8	4	2	3|3	0.02	0.03	1.33	0.3
FMR1	NP_002283.3	LAMB2	laminin subunit beta 2(LAMB2)	5|3	8	4	2	3|3	0.02	0.03	1.33	0.3
FMR1	NP_078932.2	COLGALT1	collagen beta(1-O)galactosyltransferase 1(COLGALT1)	4|4	8	4	2	3|3	0.01	0.01	1.33	0.32
FMR1	NP_006294.2	AIMP2	aminoacyl tRNA synthetase complex interacting multifunctional protein 2(AIMP2)	6|6	12	6	2	5|4	0	0	1.33	0.35
FMR1	NP_061155.2	ANLN	anillin, actin binding protein(ANLN)	8|8	16	8	2	6|6	0	0	1.33	0.37
FMR1	NP_001010.2	RPS15A	ribosomal protein S15a(RPS15A)	10|10	20	10	2	8|7	0	0	1.33	0.39
FMR1	NP_036364.2	CAVIN1	caveolae associated protein 1(CAVIN1)	19|17	36	18	2	12|15	0	0	1.33	0.42
FMR1	NP_001240626.1	ERBIN	erbb2 interacting protein(ERBIN)	33|31	64	32	2	25|23	0	0	1.33	0.44
FMR1	NP_001349.2	DHX15	DEAH-box helicase 15(DHX15)	23|25	48	24	2	17|19	0	0	1.33	0.44
FMR1	NP_110379.2	TCP1	t-complex 1(TCP1)	21|24	45	22.5	2	18|16	0	0	1.32	0.43
FMR1	NP_057390.1	DNAJB11	DnaJ heat shock protein family (Hsp40) member B11(DNAJB11)	11|10	21	10.5	2	8|8	0	0	1.31	0.4
FMR1	NP_006266.2	SRSF6	serine and arginine rich splicing factor 6(SRSF6)	5|8	13	6.5	2	5|5	0	0	1.3	0.34
FMR1	NP_112740.1	HNRNPDL	heterogeneous nuclear ribonucleoprotein D like(HNRNPDL)	6|7	13	6.5	2	5|5	0	0	1.3	0.36
FMR1	NP_001004.2	RPS9	ribosomal protein S9(RPS9)	12|14	26	13	2	10|10	0	0	1.3	0.41
FMR1	NP_005821.2	MRPS31	mitochondrial ribosomal protein S31(MRPS31)	3|6	9	4.5	2	3|4	0.01	0.02	1.29	0.31
FMR1	NP_073600.3	FNDC3B	fibronectin type III domain containing 3B(FNDC3B)	3|6	9	4.5	2	5|2	0.01	0.02	1.29	0.31
FMR1	NP_001157616.1	CHAMP1	chromosome alignment maintaining phosphoprotein 1(CHAMP1)	4|5	9	4.5	2	4|3	0	0.01	1.29	0.33
FMR1	NP_002072.2	GPC1	glypican 1(GPC1)	5|4	9	4.5	2	3|4	0	0.01	1.29	0.33
FMR1	NP_057280.2	RBM19	RNA binding motif protein 19(RBM19)	4|5	9	4.5	2	3|4	0	0.01	1.29	0.33
FMR1	NP_001354.1	DKC1	dyskerin pseudouridine synthase 1(DKC1)	11|11	22	11	2	9|8	0	0	1.29	0.4
FMR1	NP_005338.1	HSPA5	heat shock protein family A (Hsp70) member 5(HSPA5)	64|60	124	62	2	51|45	0	0	1.29	0.45
FMR1	NP_009057.1	VCP	valosin containing protein(VCP)	22|19	41	20.5	2	15|17	0	0	1.28	0.43
FMR1	NP_005564.1	LMNB1	lamin B1(LMNB1)	59|63	122	61	2	52|43	0	0	1.28	0.45
FMR1	NP_001011.1	RPS16	ribosomal protein S16(RPS16)	13|15	28	14	2	12|10	0	0	1.27	0.42
FMR1	NP_002943.2	RPS2	ribosomal protein S2(RPS2)	18|21	39	19.5	2	15|16	0	0	1.26	0.43
FMR1	NP_001035807.1	H2AC19	H2A clustered histone 19(H2AC19)	0|20	20	10	2	8|8	0.21	0.42	1.25	0.23
FMR1	NP_008910.2	SLC39A7	solute carrier family 39 member 7(SLC39A7)	3|2	5	2.5	2	2|2	0.03	0.06	1.25	0.29
FMR1	NP_036614.1	ZNF281	zinc finger protein 281(ZNF281)	2|3	5	2.5	2	2|2	0.03	0.06	1.25	0.29
FMR1	NP_056480.1	AAAS	aladin WD repeat nucleoporin(AAAS)	2|3	5	2.5	2	2|2	0.03	0.06	1.25	0.29
FMR1	NP_068593.2	MRPS35	mitochondrial ribosomal protein S35(MRPS35)	2|3	5	2.5	2	2|2	0.03	0.06	1.25	0.29
FMR1	NP_115865.1	MRPS6	mitochondrial ribosomal protein S6(MRPS6)	3|2	5	2.5	2	2|2	0.03	0.06	1.25	0.29
FMR1	NP_872578.1	MRPS9	mitochondrial ribosomal protein S9(MRPS9)	2|3	5	2.5	2	2|2	0.03	0.06	1.25	0.29
FMR1	NP_006835.2	ILVBL	ilvB acetolactate synthase like(ILVBL)	3|7	10	5	2	4|4	0.01	0.02	1.25	0.31
FMR1	NP_057123.1	RTRAF	RNA transcription, translation and transport factor(RTRAF)	5|5	10	5	2	5|3	0	0	1.25	0.35
FMR1	NP_000972.1	RPL19	ribosomal protein L19(RPL19)	7|8	15	7.5	2	6|6	0	0	1.25	0.37
FMR1	NP_001128715.1	TCOF1	treacle ribosome biogenesis factor 1(TCOF1)	7|8	15	7.5	2	7|5	0	0	1.25	0.37
FMR1	NP_003130.2	SRPRA	SRP receptor subunit alpha(SRPRA)	8|12	20	10	2	9|7	0	0	1.25	0.38
FMR1	NP_072045.1	RPS18	ribosomal protein S18(RPS18)	9|11	20	10	2	7|9	0	0	1.25	0.4
FMR1	NP_057260.2	SDF4	stromal cell derived factor 4(SDF4)	16|19	35	17.5	2	17|11	0	0	1.25	0.43
FMR1	NP_003642.3	YBX3	Y-box binding protein 3(YBX3)	9|12	21	10.5	2	8|9	0	0	1.24	0.4
FMR1	NP_150644.1	RPL8	ribosomal protein L8(RPL8)	11|10	21	10.5	2	9|8	0	0	1.24	0.4
FMR1	NP_005989.3	CCT3	chaperonin containing TCP1 subunit 3(CCT3)	14|17	31	15.5	2	12|13	0	0	1.24	0.42
FMR1	NP_001180345.1	DDX3X	DEAD-box helicase 3 X-linked(DDX3X)	28|29	57	28.5	2	24|22	0	0	1.24	0.44
FMR1	NP_004883.3	SEC22B	SEC22 homolog B, vesicle trafficking protein(SEC22B)	8|8	16	8	2	8|5	0	0	1.23	0.38
FMR1	NP_665906.1	HMGA1	high mobility group AT-hook 1(HMGA1)	8|8	16	8	2	6|7	0	0	1.23	0.38
FMR1	NP_003741.1	EIF3A	eukaryotic translation initiation factor 3 subunit A(EIF3A)	12|15	27	13.5	2	13|9	0	0	1.23	0.42
FMR1	NP_689449.1	CDC42EP1	CDC42 effector protein 1(CDC42EP1)	4|7	11	5.5	2	5|4	0	0	1.22	0.34
FMR1	NP_006614.2	PHGDH	phosphoglycerate dehydrogenase(PHGDH)	5|6	11	5.5	2	4|5	0	0	1.22	0.35
FMR1	NP_036611.2	YWHAG	tyrosine 3-monooxygenase/tryptophan 5-monooxygenase activation protein gamma(YWHAG)	6|5	11	5.5	2	5|4	0	0	1.22	0.35
FMR1	NP_060979.2	LRRC59	leucine rich repeat containing 59(LRRC59)	9|13	22	11	2	9|9	0	0	1.22	0.4
FMR1	NP_647539.1	YWHAB	tyrosine 3-monooxygenase/tryptophan 5-monooxygenase activation protein beta(YWHAB)	11|11	22	11	2	9|9	0	0	1.22	0.41
FMR1	NP_004732.2	NOLC1	nucleolar and coiled-body phosphoprotein 1(NOLC1)	9|8	17	8.5	2	5|9	0	0	1.21	0.39
FMR1	NP_005608.1	RPS14	ribosomal protein S14(RPS14)	12|11	23	11.5	2	10|9	0	0	1.21	0.41
FMR1	NP_061322.2	MATR3	matrin 3(MATR3)	34|41	75	37.5	2	33|29	0	0	1.21	0.45
FMR1	NP_054737.1	MRPS28	mitochondrial ribosomal protein S28(MRPS28)	4|2	6	3	2	3|2	0.02	0.05	1.2	0.3
FMR1	NP_001317.1	CSTF3	cleavage stimulation factor subunit 3(CSTF3)	3|3	6	3	2	3|2	0.01	0.01	1.2	0.31
FMR1	NP_002148.1	HSPE1	heat shock protein family E (Hsp10) member 1(HSPE1)	3|3	6	3	2	2|3	0.01	0.01	1.2	0.31
FMR1	NP_002895.3	NELFE	negative elongation factor complex member E(NELFE)	3|3	6	3	2	3|2	0.01	0.01	1.2	0.31
FMR1	NP_001002762.2	DNAJB12	DnaJ heat shock protein family (Hsp40) member B12(DNAJB12)	5|7	12	6	2	4|6	0	0	1.2	0.36
FMR1	NP_001128181.1	DEK	DEK proto-oncogene(DEK)	5|7	12	6	2	6|4	0	0	1.2	0.36
FMR1	NP_055102.3	NOMO1	NODAL modulator 1(NOMO1)	6|6	12	6	2	6|4	0	0	1.2	0.36
FMR1	NP_001073884.1	U2SURP	U2 snRNP associated SURP domain containing(U2SURP)	21|28	49	24.5	2	25|16	0	0	1.2	0.44
FMR1	NP_002892.1	RCN1	reticulocalbin 1(RCN1)	20|22	42	21	2	18|17	0	0	1.2	0.44
FMR1	NP_066964.1	XRCC5	X-ray repair cross complementing 5(XRCC5)	21|21	42	21	2	16|19	0	0	1.2	0.44
FMR1	NP_001830.1	CNN3	calponin 3(CNN3)	15|17	32	16	2	14|13	0	0	1.19	0.43
FMR1	NP_000963.1	RPL7A	ribosomal protein L7a(RPL7A)	15|16	31	15.5	2	13|13	0	0	1.19	0.43
FMR1	NP_001020.2	RPS26	ribosomal protein S26(RPS26)	6|7	13	6.5	2	7|4	0	0	1.18	0.37
FMR1	NP_001190174.1	RPS10	ribosomal protein S10(RPS10)	8|12	20	10	2	9|8	0	0	1.18	0.4
FMR1	NP_000975.2	RPL23A	ribosomal protein L23a(RPL23A)	12|14	26	13	2	11|11	0	0	1.18	0.42
FMR1	NP_003964.3	RPL14	ribosomal protein L14(RPL14)	3|4	7	3.5	2	3|3	0	0.01	1.17	0.33
FMR1	NP_036478.2	NUP62	nucleoporin 62(NUP62)	3|4	7	3.5	2	3|3	0	0.01	1.17	0.33
FMR1	NP_057492.2	CDK5RAP1	CDK5 regulatory subunit associated protein 1(CDK5RAP1)	3|4	7	3.5	2	3|3	0	0.01	1.17	0.33
FMR1	NP_077005.2	WDR18	WD repeat domain 18(WDR18)	3|4	7	3.5	2	3|3	0	0.01	1.17	0.33
FMR1	NP_003892.2	SGPL1	sphingosine-1-phosphate lyase 1(SGPL1)	7|7	14	7	2	6|6	0	0	1.17	0.38
FMR1	NP_065701.2	RCN3	reticulocalbin 3(RCN3)	7|7	14	7	2	7|5	0	0	1.17	0.38
FMR1	NP_001016.1	RPS23	ribosomal protein S23(RPS23)	8|7	15	7.5	2	7|6	0	0	1.15	0.39
FMR1	NP_006817.1	YWHAQ	tyrosine 3-monooxygenase/tryptophan 5-monooxygenase activation protein theta(YWHAQ)	8|7	15	7.5	2	7|6	0	0	1.15	0.39
FMR1	NP_076425.1	MRPS34	mitochondrial ribosomal protein S34(MRPS34)	7|8	15	7.5	2	7|6	0	0	1.15	0.39
FMR1	NP_115850.1	SPANXB1	SPANX family member B1(SPANXB1)	8|7	15	7.5	2	7|6	0	0	1.15	0.39
FMR1	NP_001027565.1	HNRNPH2	heterogeneous nuclear ribonucleoprotein H2(HNRNPH2)	11|12	23	11.5	2	11|9	0	0	1.15	0.42
FMR1	NP_006316.1	RAN	RAN, member RAS oncogene family(RAN)	4|4	8	4	2	4|3	0	0	1.14	0.34
FMR1	NP_036377.1	SNW1	SNW domain containing 1(SNW1)	4|4	8	4	2	3|4	0	0	1.14	0.34
FMR1	NP_808227.1	CSNK2A1	casein kinase 2 alpha 1(CSNK2A1)	3|5	8	4	2	4|3	0	0.01	1.14	0.34
FMR1	NP_277031.1	HK1	hexokinase 1(HK1)	9|7	16	8	2	9|5	0	0	1.14	0.39
FMR1	NP_001159757.1	CCT7	chaperonin containing TCP1 subunit 7(CCT7)	13|12	25	12.5	2	13|9	0	0	1.14	0.42
FMR1	NP_004437.2	EPRS1	glutamyl-prolyl-tRNA synthetase 1(EPRS1)	12|13	25	12.5	2	12|10	0	0	1.14	0.42
FMR1	NP_852469.1	TCF20	transcription factor 20(TCF20)	21|27	48	24	2	24|18	0	0	1.14	0.44
FMR1	NP_001449.3	FLNC	filamin C(FLNC)	115|100	215	107.5	2	96|92	0	0	1.14	0.45
FMR1	NP_001649.1	ARF1	ADP ribosylation factor 1(ARF1)	8|9	17	8.5	2	9|6	0	0	1.13	0.4
FMR1	NP_002511.1	NPM1	nucleophosmin 1(NPM1)	8|9	17	8.5	2	7|8	0	0	1.13	0.4
FMR1	NP_006422.1	CCT2	chaperonin containing TCP1 subunit 2(CCT2)	15|20	35	17.5	2	16|15	0	0	1.13	0.43
FMR1	NP_003008.1	SRSF3	serine and arginine rich splicing factor 3(SRSF3)	15|19	34	17	2	17|13	0	0	1.13	0.43
FMR1	NP_004037.1	ATP5F1A	ATP synthase F1 subunit alpha(ATP5F1A)	30|29	59	29.5	2	27|25	0	0	1.13	0.45
FMR1	NP_004246.2	COX5A	cytochrome c oxidase subunit 5A(COX5A)	6|3	9	4.5	2	3|5	0	0	1.12	0.34
FMR1	NP_001168.1	ARL1	ADP ribosylation factor like GTPase 1(ARL1)	5|4	9	4.5	2	4|4	0	0	1.12	0.35
FMR1	NP_005906.2	MCM6	minichromosome maintenance complex component 6(MCM6)	8|10	18	9	2	7|9	0	0	1.12	0.4
FMR1	NP_002645.3	PKM	pyruvate kinase M1/2(PKM)	10|9	19	9.5	2	11|6	0	0	1.12	0.41
FMR1	NP_060216.2	TEX10	testis expressed 10(TEX10)	8|11	19	9.5	2	10|7	0	0	1.12	0.41
FMR1	NP_000414.2	KRT2	keratin 2(KRT2)	32|13	45	22.5	2	24|16	0	0	1.12	0.43
FMR1	NP_000978.1	RPL26	ribosomal protein L26(RPL26)	12|15	27	13.5	2	14|10	0	0	1.12	0.43
FMR1	NP_004719.2	DDX21	DExD-box helicase 21(DDX21)	39|47	86	43	2	40|37	0	0	1.12	0.45
FMR1	NP_009140.1	RPL35	ribosomal protein L35(RPL35)	5|5	10	5	2	5|4	0	0	1.11	0.36
FMR1	NP_005753.1	TRIM28	tripartite motif containing 28(TRIM28)	10|10	20	10	2	11|7	0	0	1.11	0.41
FMR1	NP_001013.1	RPS19	ribosomal protein S19(RPS19)	14|16	30	15	2	14|13	0	0	1.11	0.43
FMR1	NP_001186600.1	CALU	calumenin(CALU)	21|19	40	20	2	20|16	0	0	1.11	0.44
FMR1	NP_001096616.1	GIGYF2	GRB10 interacting GYF protein 2(GIGYF2)	6|5	11	5.5	2	5|5	0	0	1.1	0.37
FMR1	NP_001171712.1	VDAC2	voltage dependent anion channel 2(VDAC2)	5|6	11	5.5	2	5|5	0	0	1.1	0.37
FMR1	NP_002625.1	PHB	Prohibitin 1	12|10	22	11	2	10|10	0	0	1.1	0.42
FMR1	NP_001129487.1	ANXA2	annexin A2(ANXA2)	17|18	35	17.5	2	17|15	0	0	1.09	0.44
FMR1	NP_005785.1	DHRS2	dehydrogenase/reductase 2(DHRS2)	28|34	62	31	2	24|33	0	0	1.09	0.45
FMR1	NP_060592.2	DARS2	aspartyl-tRNA synthetase 2, mitochondrial(DARS2)	5|9	14	7	2	7|6	0	0	1.08	0.38
FMR1	NP_001688.1	ATP5PO	ATP synthase peripheral stalk subunit OSCP(ATP5PO)	8|5	13	6.5	2	6|6	0	0	1.08	0.38
FMR1	NP_001006.1	RPS11	ribosomal protein S11(RPS11)	6|8	14	7	2	7|6	0	0	1.08	0.39
FMR1	NP_002364.5	MAP1A	microtubule associated protein 1A(MAP1A)	6|7	13	6.5	2	7|5	0	0	1.08	0.39
FMR1	NP_006017.1	H1-10	H1.10 linker histone(H1-10)	6|7	13	6.5	2	6|6	0	0	1.08	0.39
FMR1	NP_053733.2	EWSR1	EWS RNA binding protein 1(EWSR1)	7|7	14	7	2	7|6	0	0	1.08	0.4
FMR1	NP_005137.1	SART1	spliceosome associated factor 1, recruiter of U4/U6.U5 tri-snRNP(SART1)	13|14	27	13.5	2	12|13	0	0	1.08	0.43
FMR1	NP_005403.2	SHMT2	serine hydroxymethyltransferase 2(SHMT2)	13|14	27	13.5	2	12|13	0	0	1.08	0.43
FMR1	NP_055968.1	PHF3	PHD finger protein 3(PHF3)	5|11	16	8	2	6|9	0	0	1.07	0.38
FMR1	NP_002435.1	MSN	moesin(MSN)	8|8	16	8	2	8|7	0	0	1.07	0.41
FMR1	NP_001226.2	SERPINH1	serpin family H member 1(SERPINH1)	22|22	44	22	2	23|18	0	0	1.07	0.44
FMR1	NP_055555.1	EIF4A3	eukaryotic translation initiation factor 4A3(EIF4A3)	7|10	17	8.5	2	8|8	0	0	1.06	0.4
FMR1	NP_000293.2	PLOD1	procollagen-lysine,2-oxoglutarate 5-dioxygenase 1(PLOD1)	7|12	19	9.5	2	11|7	0	0	1.06	0.41
FMR1	NP_004484.1	HSD17B10	hydroxysteroid 17-beta dehydrogenase 10(HSD17B10)	9|9	18	9	2	11|6	0	0	1.06	0.41
FMR1	NP_631946.1	NAP1L1	nucleosome assembly protein 1 like 1(NAP1L1)	9|10	19	9.5	2	9|9	0	0	1.06	0.42
FMR1	NP_006576.2	CCT8	chaperonin containing TCP1 subunit 8(CCT8)	17|17	34	17	2	17|15	0	0	1.06	0.44
FMR1	NP_001244222.1	HNRNPH1	heterogeneous nuclear ribonucleoprotein H1(HNRNPH1)	15|18	33	16.5	2	15|16	0	0	1.06	0.44
FMR1	NP_004362.2	COPA	COPI coat complex subunit alpha(COPA)	8|15	23	11.5	2	14|8	0	0	1.05	0.42
FMR1	NP_001128409.1	FIP1L1	factor interacting with PAPOLA and CPSF1(FIP1L1)	10|10	20	10	2	9|10	0	0	1.05	0.42
FMR1	NP_000996.2	RPS3	ribosomal protein S3(RPS3)	20|19	39	19.5	2	20|18	0	0	1.03	0.44
FMR1	NP_060864.1	ABHD10	abhydrolase domain containing 10, depalmitoylase(ABHD10)	19|25	44	22	2	21|22	0	0	1.02	0.44
FMR1	NP_001116236.1	PPOX	protoporphyrinogen oxidase(PPOX)	0|2	2	1	2	2|0	0.21	0.42	1	0.23
FMR1	NP_001120793.1	CBX5	chromobox 5(CBX5)	0|2	2	1	2	0|2	0.21	0.42	1	0.23
FMR1	NP_001158508.1	OGDH	oxoglutarate dehydrogenase(OGDH)	0|2	2	1	2	2|0	0.21	0.42	1	0.23
FMR1	NP_002047.2	GFPT1	glutamine--fructose-6-phosphate transaminase 1(GFPT1)	0|2	2	1	2	2|0	0.21	0.42	1	0.23
FMR1	NP_036244.2	TPX2	TPX2 microtubule nucleation factor(TPX2)	2|0	2	1	2	0|2	0.21	0.42	1	0.23
FMR1	NP_036560.1	NPTN	neuroplastin(NPTN)	0|2	2	1	2	2|0	0.21	0.42	1	0.23
FMR1	NP_054797.2	MRPL13	mitochondrial ribosomal protein L13(MRPL13)	0|2	2	1	2	2|0	0.21	0.42	1	0.23
FMR1	NP_057502.2	NF2	NF2, moesin-ezrin-radixin like (MERLIN) tumor suppressor(NF2)	0|2	2	1	2	0|2	0.21	0.42	1	0.23
FMR1	NP_061887.2	POLR1B	RNA polymerase I subunit B(POLR1B)	0|2	2	1	2	2|0	0.21	0.42	1	0.23
FMR1	NP_061907.2	RHOF	ras homolog family member F, filopodia associated(RHOF)	0|2	2	1	2	2|0	0.21	0.42	1	0.23
FMR1	NP_077310.1	TMEM43	transmembrane protein 43(TMEM43)	2|0	2	1	2	0|2	0.21	0.42	1	0.23
FMR1	NP_689956.2	BRAT1	BRCA1 associated ATM activator 1(BRAT1)	0|2	2	1	2	2|0	0.21	0.42	1	0.23
FMR1	NP_001180384.1	NSUN2	NOP2/Sun RNA methyltransferase 2(NSUN2)	0|3	3	1.5	2	3|0	0.18	0.37	1	0.24
FMR1	NP_006398.1	ARL6IP5	ADP ribosylation factor like GTPase 6 interacting protein 5(ARL6IP5)	0|3	3	1.5	2	3|0	0.18	0.37	1	0.24
FMR1	NP_031398.2	DDX42	DEAD-box helicase 42(DDX42)	0|3	3	1.5	2	3|0	0.18	0.37	1	0.24
FMR1	NP_079426.2	TARS2	threonyl-tRNA synthetase 2, mitochondrial(TARS2)	0|3	3	1.5	2	3|0	0.18	0.37	1	0.24
FMR1	NP_055426.1	MDN1	midasin AAA ATPase 1(MDN1)	0|4	4	2	2	0|4	0.15	0.3	1	0.25
FMR1	NP_057591.2	CDK12	cyclin dependent kinase 12(CDK12)	0|4	4	2	2	4|0	0.15	0.3	1	0.25
FMR1	NP_071751.3	P3H1	prolyl 3-hydroxylase 1(P3H1)	0|4	4	2	2	4|0	0.15	0.3	1	0.25
FMR1	NP_006491.2	MCAM	melanoma cell adhesion molecule(MCAM)	4|0	4	2	2	2|2	0.11	0.21	1	0.26
FMR1	NP_149072.2	DIDO1	death inducer-obliterator 1(DIDO1)	0|4	4	2	2	2|2	0.11	0.21	1	0.26
FMR1	NP_001104547.1	EZR	ezrin(EZR)	0|7	7	3.5	2	0|7	0.06	0.12	1	0.27
FMR1	NP_001035526.1	YARS2	tyrosyl-tRNA synthetase 2(YARS2)	2|3	5	2.5	2	3|2	0.01	0.01	1	0.32
FMR1	NP_001408.2	EIF4B	eukaryotic translation initiation factor 4B(EIF4B)	2|3	5	2.5	2	3|2	0.01	0.01	1	0.32
FMR1	NP_002204.2	ITGB5	integrin subunit beta 5(ITGB5)	3|2	5	2.5	2	2|3	0.01	0.01	1	0.32
FMR1	NP_002878.2	RARS1	arginyl-tRNA synthetase 1(RARS1)	2|3	5	2.5	2	3|2	0.01	0.01	1	0.32
FMR1	NP_005505.2	HLA-B	major histocompatibility complex, class I, B(HLA-B)	2|3	5	2.5	2	3|2	0.01	0.01	1	0.32
FMR1	NP_001616.1	AK2	adenylate kinase 2(AK2)	2|4	6	3	2	3|3	0	0.01	1	0.33
FMR1	NP_002988.3	SDC1	syndecan 1(SDC1)	2|4	6	3	2	4|2	0	0.01	1	0.33
FMR1	NP_001022.1	RPS28	ribosomal protein S28(RPS28)	4|3	7	3.5	2	3|4	0	0	1	0.35
FMR1	NP_001034437.1	EFEMP1	EGF containing fibulin extracellular matrix protein 1(EFEMP1)	3|4	7	3.5	2	4|3	0	0	1	0.35
FMR1	NP_001191455.1	SSR4	signal sequence receptor subunit 4(SSR4)	4|3	7	3.5	2	3|4	0	0	1	0.35
FMR1	NP_387506.1	DAP3	death associated protein 3(DAP3)	3|4	7	3.5	2	4|3	0	0	1	0.35
FMR1	NP_057154.2	MRPS23	mitochondrial ribosomal protein S23(MRPS23)	4|5	9	4.5	2	5|4	0	0	1	0.36
FMR1	NP_973726.2	SF1	splicing factor 1(SF1)	4|5	9	4.5	2	4|5	0	0	1	0.36
FMR1	NP_065823.1	NUFIP2	nuclear FMR1 interacting protein 2(NUFIP2)	7|4	11	5.5	2	6|5	0	0	1	0.37
FMR1	NP_008838.2	PYCR1	pyrroline-5-carboxylate reductase 1(PYCR1)	5|6	11	5.5	2	8|3	0	0	1	0.38
FMR1	NP_071415.1	MCCC2	methylcrotonyl-CoA carboxylase subunit 2(MCCC2)	5|6	11	5.5	2	6|5	0	0	1	0.38
FMR1	NP_004542.1	NDUFS3	NADH:ubiquinone oxidoreductase core subunit S3(NDUFS3)	6|8	14	7	2	7|7	0	0	1	0.4
FMR1	NP_001129171.1	YWHAZ	tyrosine 3-monooxygenase/tryptophan 5-monooxygenase activation protein zeta(YWHAZ)	9|7	16	8	2	9|7	0	0	1	0.41
FMR1	NP_004256.1	FADS2	fatty acid desaturase 2(FADS2)	7|8	15	7.5	2	9|6	0	0	1	0.41
FMR1	NP_003391.1	XPO1	exportin 1(XPO1)	9|12	21	10.5	2	12|9	0	0	1	0.42
FMR1	NP_733765.1	ATP2A2	ATPase sarcoplasmic/endoplasmic reticulum Ca2+ transporting 2(ATP2A2)	14|15	29	14.5	2	17|12	0	0	1	0.44
FMR1	NP_000173.2	HADHA	hydroxyacyl-CoA dehydrogenase trifunctional multienzyme complex subunit alpha(HADHA)	28|30	58	29	2	29|29	0	0	1	0.45
FMR1	NP_001393.1	EEF1A1	eukaryotic translation elongation factor 1 alpha 1(EEF1A1)	28|30	58	29	2	29|29	0	0	1	0.45
FMR1	NP_001001563.1	TIMM50	translocase of inner mitochondrial membrane 50(TIMM50)	12|12	24	12	2	13|11	0	0	1	0.45
FMR1	NP_001186269.1	RPL17	ribosomal protein L17(RPL17)	10|10	20	10	2	10|10	0	0	1	0.45
FMR1	NP_002120.1	HMGB2	high mobility group box 2(HMGB2)	9|9	18	9	2	9|9	0	0	1	0.45
FMR1	NP_003080.2	SNRNP70	small nuclear ribonucleoprotein U1 subunit 70(SNRNP70)	9|9	18	9	2	8|10	0	0	1	0.45
FMR1	NP_705618.1	NUP155	nucleoporin 155(NUP155)	9|9	18	9	2	11|7	0	0	1	0.45
FMR1	NP_000974.1	RPL22	ribosomal protein L22(RPL22)	5|5	10	5	2	5|5	0	0	1	0.45
FMR1	NP_001139699.1	RPS20	ribosomal protein S20(RPS20)	5|5	10	5	2	5|5	0	0	1	0.45
FMR1	NP_001023.1	RPS29	ribosomal protein S29(RPS29)	4|4	8	4	2	4|4	0	0	1	0.45
FMR1	NP_004837.1	EIF4E2	eukaryotic translation initiation factor 4E family member 2(EIF4E2)	4|4	8	4	2	5|3	0	0	1	0.45
FMR1	NP_002990.2	SDC4	syndecan 4(SDC4)	3|3	6	3	2	3|3	0	0	1	0.45
FMR1	NP_003474.1	HMGA2	high mobility group AT-hook 2(HMGA2)	3|3	6	3	2	3|3	0	0	1	0.45
FMR1	NP_003747.1	EIF3H	eukaryotic translation initiation factor 3 subunit H(EIF3H)	3|3	6	3	2	3|3	0	0	1	0.45
FMR1	NP_000983.1	RPL29	ribosomal protein L29(RPL29)	2|2	4	2	2	2|2	0	0	1	0.45
FMR1	NP_001230829.1	HDLBP	high density lipoprotein binding protein(HDLBP)	2|2	4	2	2	2|2	0	0	1	0.45
FMR1	NP_004999.1	SNU13	small nuclear ribonucleoprotein 13(SNU13)	2|2	4	2	2	2|2	0	0	1	0.45
FMR1	NP_054817.2	PRDX3	peroxiredoxin 3(PRDX3)	2|2	4	2	2	2|2	0	0	1	0.45
FMR1	NP_055399.1	ERO1A	endoplasmic reticulum oxidoreductase 1 alpha(ERO1A)	2|2	4	2	2	2|2	0	0	1	0.45
FMR1	NP_060596.2	TMEM33	transmembrane protein 33(TMEM33)	2|2	4	2	2	2|2	0	0	1	0.45
FMR1	NP_068747.1	SPCS3	signal peptidase complex subunit 3(SPCS3)	2|2	4	2	2	2|2	0	0	1	0.45
FMR1	NP_112092.1	APOL2	apolipoprotein L2(APOL2)	2|2	4	2	2	2|2	0	0	1	0.45
FMR1	NP_733821.1	LMNA	lamin A/C(LMNA)	58|60	118	59	2	65|54	0	0	0.99	0.45
FMR1	NP_056107.1	ESYT1	extended synaptotagmin 1(ESYT1)	13|17	30	15	2	14|17	0	0	0.97	0.44
FMR1	NP_003290.1	HSP90B1	heat shock protein 90 beta family member 1(HSP90B1)	18|19	37	18.5	2	20|18	0	0	0.97	0.45
FMR1	NP_001091678.1	HNRNPF	heterogeneous nuclear ribonucleoprotein F(HNRNPF)	24|28	52	26	2	31|23	0	0	0.96	0.45
FMR1	NP_006079.1	TUBB4B	tubulin beta 4B class IVb(TUBB4B)	51|53	104	52	2	60|50	0	0	0.95	0.45
FMR1	NP_115914.1	TUBB6	tubulin beta 6 class V(TUBB6)	29|31	60	30	2	34|29	0	0	0.95	0.45
FMR1	NP_000174.1	HADHB	hydroxyacyl-CoA dehydrogenase trifunctional multienzyme complex subunit beta(HADHB)	17|22	39	19.5	2	22|19	0	0	0.95	0.45
FMR1	NP_001189360.1	PRDX1	peroxiredoxin 1(PRDX1)	9|9	18	9	2	10|9	0	0	0.95	0.45
FMR1	NP_038203.2	IARS1	isoleucyl-tRNA synthetase 1(IARS1)	6|9	15	7.5	2	9|7	0	0	0.94	0.41
FMR1	NP_821080.1	TUBB2B	tubulin beta 2B class IIb(TUBB2B)	47|48	95	47.5	2	54|47	0	0	0.94	0.45
FMR1	NP_001627.2	SLC25A6	solute carrier family 25 member 6(SLC25A6)	0|13	13	6.5	2	0|14	0	0	0.93	0.34
FMR1	NP_877423.1	MCM4	minichromosome maintenance complex component 4(MCM4)	6|8	14	7	2	6|9	0	0	0.93	0.41
FMR1	NP_821133.1	TUBB	tubulin beta class I(TUBB)	62|64	126	63	2	73|62	0	0	0.93	0.45
FMR1	NP_001259002.1	QARS1	glutaminyl-tRNA synthetase 1(QARS1)	7|6	13	6.5	2	8|6	0	0	0.93	0.45
FMR1	NP_002626.1	SLC25A3	solute carrier family 25 member 3(SLC25A3)	7|5	12	6	2	7|6	0	0	0.92	0.4
FMR1	NP_055096.2	PUF60	poly(U) binding splicing factor 60(PUF60)	15|19	34	17	2	19|18	0	0	0.92	0.44
FMR1	NP_573566.2	LRPPRC	leucine rich pentatricopeptide repeat containing(LRPPRC)	28|37	65	32.5	2	39|32	0	0	0.92	0.45
FMR1	NP_001001973.1	ATP5F1C	ATP synthase F1 subunit gamma(ATP5F1C)	6|5	11	5.5	2	6|6	0	0	0.92	0.45
FMR1	NP_005841.1	SF3B4	splicing factor 3b subunit 4(SF3B4)	6|5	11	5.5	2	7|5	0	0	0.92	0.45
FMR1	NP_057733.2	ESF1	ESF1 nucleolar pre-rRNA processing protein homolog(ESF1)	5|6	11	5.5	2	6|6	0	0	0.92	0.45
FMR1	NP_060531.2	PRPF38B	pre-mRNA processing factor 38B(PRPF38B)	10|11	21	10.5	2	11|12	0	0	0.91	0.45
FMR1	NP_009210.1	U2AF2	U2 small nuclear RNA auxiliary factor 2(U2AF2)	13|13	26	13	2	14|15	0	0	0.9	0.45
FMR1	NP_031401.1	TARDBP	TAR DNA binding protein(TARDBP)	10|8	18	9	2	10|10	0	0	0.9	0.45
FMR1	NP_001002252.1	ARL6IP4	ADP ribosylation factor like GTPase 6 interacting protein 4(ARL6IP4)	4|5	9	4.5	2	5|5	0	0	0.9	0.45
FMR1	NP_005393.2	RALA	RAS like proto-oncogene A(RALA)	5|4	9	4.5	2	5|5	0	0	0.9	0.45
FMR1	NP_006809.1	MLLT11	MLLT11 transcription factor 7 cofactor(MLLT11)	4|5	9	4.5	2	5|5	0	0	0.9	0.45
FMR1	NP_620132.1	MRRF	mitochondrial ribosome recycling factor(MRRF)	4|5	9	4.5	2	5|5	0	0	0.9	0.45
FMR1	NP_002147.2	HSPD1	heat shock protein family D (Hsp60) member 1(HSPD1)	62|67	129	64.5	2	80|65	0	0	0.89	0.45
FMR1	NP_001559.1	EIF3E	eukaryotic translation initiation factor 3 subunit E(EIF3E)	7|9	16	8	2	10|8	0	0	0.89	0.45
FMR1	NP_001231.2	CCNT1	cyclin T1(CCNT1)	4|4	8	4	2	6|3	0	0	0.89	0.45
FMR1	NP_002379.3	MCM3	minichromosome maintenance complex component 3(MCM3)	9|13	22	11	2	12|13	0	0	0.88	0.43
FMR1	NP_001093149.1	TRIM32	tripartite motif containing 32(TRIM32)	19|24	43	21.5	2	26|23	0	0	0.88	0.45
FMR1	NP_004453.3	FDFT1	farnesyl-diphosphate farnesyltransferase 1(FDFT1)	7|8	15	7.5	2	9|8	0	0	0.88	0.45
FMR1	NP_001229852.1	EIF3L	eukaryotic translation initiation factor 3 subunit L(EIF3L)	7|7	14	7	2	9|7	0	0	0.88	0.45
FMR1	NP_001012680.1	SLC3A2	solute carrier family 3 member 2(SLC3A2)	3|4	7	3.5	2	5|3	0	0	0.88	0.45
FMR1	NP_597709.2	RAVER1	ribonucleoprotein, PTB binding 1(RAVER1)	3|4	7	3.5	2	5|3	0	0	0.88	0.45
FMR1	NP_001177916.1	SRSF11	serine and arginine rich splicing factor 11(SRSF11)	8|5	13	6.5	2	8|7	0	0	0.87	0.41
FMR1	NP_003081.2	SNRPA1	small nuclear ribonucleoprotein polypeptide A'(SNRPA1)	55|62	117	58.5	2	68|67	0	0	0.87	0.45
FMR1	NP_001229696.1	MTHFD1L	methylenetetrahydrofolate dehydrogenase (NADP+ dependent) 1 like(MTHFD1L)	15|19	34	17	2	22|17	0	0	0.87	0.45
FMR1	NP_005733.1	PDIA6	protein disulfide isomerase family A member 6(PDIA6)	14|12	26	13	2	17|13	0	0	0.87	0.45
FMR1	NP_057376.2	TRAP1	TNF receptor associated protein 1(TRAP1)	6|7	13	6.5	2	9|6	0	0	0.87	0.45
FMR1	NP_000987.2	RPL35A	ribosomal protein L35a(RPL35A)	2|4	6	3	2	4|3	0	0	0.86	0.35
FMR1	NP_006089.1	RACK1	receptor for activated C kinase 1(RACK1)	2|4	6	3	2	4|3	0	0	0.86	0.35
FMR1	NP_116093.1	TUBA1C	tubulin alpha 1c(TUBA1C)	40|43	83	41.5	2	51|46	0	0	0.86	0.45
FMR1	NP_525125.2	TUBA3D	tubulin alpha 3d(TUBA3D)	33|39	72	36	2	44|40	0	0	0.86	0.45
FMR1	NP_003277.1	TOP1	DNA topoisomerase I(TOP1)	14|16	30	15	2	19|16	0	0	0.86	0.45
FMR1	NP_057017.1	TMA7	translation machinery associated 7 homolog(TMA7)	6|6	12	6	2	8|6	0	0	0.86	0.45
FMR1	NP_001070667.1	SREK1	splicing regulatory glutamic acid and lysine rich protein 1(SREK1)	3|3	6	3	2	2|5	0	0	0.86	0.45
FMR1	NP_003850.1	DPM1	dolichyl-phosphate mannosyltransferase subunit 1, catalytic(DPM1)	3|3	6	3	2	2|5	0	0	0.86	0.45
FMR1	NP_006734.1	RBM3	RNA binding motif protein 3(RBM3)	3|3	6	3	2	4|3	0	0	0.86	0.45
FMR1	NP_112200.2	VMP1	vacuole membrane protein 1(VMP1)	3|3	6	3	2	3|4	0	0	0.86	0.45
FMR1	NP_001611.1	AHNAK	AHNAK nucleoprotein(AHNAK)	69|84	153	76.5	2	107|72	0	0	0.85	0.45
FMR1	NP_000933.1	PPIB	peptidylprolyl isomerase B(PPIB)	21|24	45	22.5	2	24|29	0	0	0.85	0.45
FMR1	NP_005693.1	ERAL1	Era like 12S mitochondrial rRNA chaperone 1(ERAL1)	7|10	17	8.5	2	12|8	0	0	0.85	0.45
FMR1	NP_003676.2	KHSRP	KH-type splicing regulatory protein(KHSRP)	20|22	42	21	2	28|22	0	0	0.84	0.45
FMR1	NP_056399.1	POLDIP2	DNA polymerase delta interacting protein 2(POLDIP2)	19|18	37	18.5	2	22|22	0	0	0.84	0.45
FMR1	NP_001753.1	CCT6A	chaperonin containing TCP1 subunit 6A(CCT6A)	9|12	21	10.5	2	13|12	0	0	0.84	0.45
FMR1	NP_000217.2	KRT9	keratin 9(KRT9)	28|7	35	17.5	2	25|17	0	0	0.83	0.44
FMR1	NP_002037.2	GAPDH	glyceraldehyde-3-phosphate dehydrogenase(GAPDH)	14|16	30	15	2	23|13	0	0	0.83	0.45
FMR1	NP_001019.1	RPS25	ribosomal protein S25(RPS25)	5|5	10	5	2	6|6	0	0	0.83	0.45
FMR1	NP_001896.2	CTPS1	CTP synthase 1(CTPS1)	5|5	10	5	2	6|6	0	0	0.83	0.45
FMR1	NP_006799.1	SEC61B	SEC61 translocon subunit beta(SEC61B)	3|2	5	2.5	2	3|3	0	0	0.83	0.45
FMR1	NP_003196.1	TCF12	transcription factor 12(TCF12)	4|5	9	4.5	2	9|2	0	0	0.82	0.45
FMR1	NP_003650.1	AGPS	alkylglycerone phosphate synthase(AGPS)	4|5	9	4.5	2	7|4	0	0	0.82	0.45
FMR1	NP_001257376.1	ACADVL	acyl-CoA dehydrogenase very long chain(ACADVL)	5|8	13	6.5	2	9|7	0	0	0.81	0.45
FMR1	NP_005304.3	PDIA3	protein disulfide isomerase family A member 3(PDIA3)	6|7	13	6.5	2	9|7	0	0	0.81	0.45
FMR1	NP_004757.1	COPB2	COPI coat complex subunit beta 2(COPB2)	4|8	12	6	2	8|7	0	0	0.8	0.41
FMR1	NP_004334.1	CALR	calreticulin(CALR)	7|13	20	10	2	14|11	0	0	0.8	0.43
FMR1	NP_006704.3	SUB1	SUB1 regulator of transcription(SUB1)	9|11	20	10	2	12|13	0	0	0.8	0.45
FMR1	NP_054766.1	C19orf53	chromosome 19 open reading frame 53(C19orf53)	3|5	8	4	2	6|4	0	0	0.8	0.45
FMR1	NP_958815.1	LUC7L	LUC7 like(LUC7L)	4|4	8	4	2	6|4	0	0	0.8	0.45
FMR1	NP_001230807.1	FHL3	four and a half LIM domains 3(FHL3)	2|2	4	2	2	3|2	0	0	0.8	0.45
FMR1	NP_002355.2	MAGEB2	MAGE family member B2(MAGEB2)	2|2	4	2	2	2|3	0	0	0.8	0.45
FMR1	NP_002940.2	MRPL12	mitochondrial ribosomal protein L12(MRPL12)	2|2	4	2	2	2|3	0	0	0.8	0.45
FMR1	NP_006283.1	TSG101	tumor susceptibility 101(TSG101)	2|2	4	2	2	3|2	0	0	0.8	0.45
FMR1	NP_115517.1	NSRP1	nuclear speckle splicing regulatory protein 1(NSRP1)	2|2	4	2	2	3|2	0	0	0.8	0.45
FMR1	NP_938148.1	GANAB	glucosidase II alpha subunit(GANAB)	10|16	26	13	2	20|13	0	0	0.79	0.45
FMR1	NP_000405.1	HSD17B4	hydroxysteroid 17-beta dehydrogenase 4(HSD17B4)	7|12	19	9.5	2	13|11	0	0	0.79	0.45
FMR1	NP_001229528.1	RBM39	RNA binding motif protein 39(RBM39)	9|10	19	9.5	2	11|13	0	0	0.79	0.45
FMR1	NP_056280.2	GEMIN5	gem nuclear organelle associated protein 5(GEMIN5)	6|8	14	7	2	10|8	0	0	0.78	0.45
FMR1	NP_057508.2	LUC7L3	LUC7 like 3 pre-mRNA splicing factor(LUC7L3)	5|9	14	7	2	10|8	0	0	0.78	0.45
FMR1	NP_004468.1	FRG1	FSHD region gene 1(FRG1)	4|3	7	3.5	2	5|4	0	0	0.78	0.45
FMR1	NP_005909.2	MDH2	malate dehydrogenase 2(MDH2)	3|4	7	3.5	2	5|4	0	0	0.78	0.45
FMR1	NP_075059.1	NT5DC2	5'-nucleotidase domain containing 2(NT5DC2)	9|11	20	10	2	13|13	0	0	0.77	0.45
FMR1	NP_036205.1	CCT5	chaperonin containing TCP1 subunit 5(CCT5)	8|9	17	8.5	2	11|11	0	0	0.77	0.45
FMR1	NP_004604.2	TGM2	transglutaminase 2(TGM2)	3|0	3	1.5	2	2|2	0.03	0.06	0.75	0.29
FMR1	NP_061854.1	DNAJC10	DnaJ heat shock protein family (Hsp40) member C10(DNAJC10)	18|22	40	20	2	28|25	0	0	0.75	0.45
FMR1	NP_570844.1	OPA1	OPA1 mitochondrial dynamin like GTPase(OPA1)	11|12	23	11.5	2	15|16	0	0	0.74	0.45
FMR1	NP_057103.2	LUC7L2	LUC7 like 2, pre-mRNA splicing factor(LUC7L2)	7|7	14	7	2	10|9	0	0	0.74	0.45
FMR1	NP_004448.2	ACSL3	acyl-CoA synthetase long chain family member 3(ACSL3)	3|5	8	4	2	6|5	0	0	0.73	0.45
FMR1	NP_055899.2	MRPS27	mitochondrial ribosomal protein S27(MRPS27)	4|4	8	4	2	6|5	0	0	0.73	0.45
FMR1	NP_004810.2	SYMPK	symplekin scaffold protein(SYMPK)	0|5	5	2.5	2	4|3	0	0.01	0.71	0.34
FMR1	NP_006827.1	GCN1	GCN1 activator of EIF2AK4(GCN1)	12|22	34	17	2	24|24	0	0	0.71	0.45
FMR1	NP_116253.2	PRPF38A	pre-mRNA processing factor 38A(PRPF38A)	6|4	10	5	2	9|5	0	0	0.71	0.45
FMR1	NP_001139021.1	TXNDC5	thioredoxin domain containing 5(TXNDC5)	3|2	5	2.5	2	4|3	0	0	0.71	0.45
FMR1	NP_006001.3	MANF	mesencephalic astrocyte derived neurotrophic factor(MANF)	2|3	5	2.5	2	4|3	0	0	0.71	0.45
FMR1	NP_114140.4	RAB34	RAB34, member RAS oncogene family(RAB34)	5|2	7	3.5	2	5|5	0	0	0.7	0.45
FMR1	NP_963849.1	FHL2	four and a half LIM domains 2(FHL2)	4|3	7	3.5	2	5|5	0	0	0.7	0.45
FMR1	NP_005907.3	MCM7	minichromosome maintenance complex component 7(MCM7)	4|7	11	5.5	2	8|8	0	0	0.69	0.45
FMR1	NP_658985.2	NAXE	NAD(P)HX epimerase(NAXE)	4|5	9	4.5	2	7|6	0	0	0.69	0.45
FMR1	NP_001419.1	ENO1	enolase 1(ENO1)	6|13	19	9.5	2	15|13	0	0	0.68	0.45
FMR1	NP_005076.3	NUP214	nucleoporin 214(NUP214)	7|6	13	6.5	2	9|10	0	0	0.68	0.45
FMR1	NP_054765.1	MRPS18B	mitochondrial ribosomal protein S18B(MRPS18B)	0|2	2	1	2	0|3	0.07	0.14	0.67	0.27
FMR1	NP_071942.1	MRPS25	mitochondrial ribosomal protein S25(MRPS25)	0|2	2	1	2	0|3	0.07	0.14	0.67	0.27
FMR1	NP_115867.2	MRPL38	mitochondrial ribosomal protein L38(MRPL38)	0|2	2	1	2	3|0	0.07	0.14	0.67	0.27
FMR1	NP_004388.2	DDX6	DEAD-box helicase 6(DDX6)	0|4	4	2	2	3|3	0	0.01	0.67	0.33
FMR1	NP_112534.1	SIRT5	sirtuin 5(SIRT5)	7|11	18	9	2	14|13	0	0	0.67	0.45
FMR1	NP_002119.1	HMGB1	high mobility group box 1(HMGB1)	6|8	14	7	2	11|10	0	0	0.67	0.45
FMR1	NP_006378.3	CHERP	calcium homeostasis endoplasmic reticulum protein(CHERP)	3|7	10	5	2	6|9	0	0	0.67	0.45
FMR1	NP_002809.2	PSME2	proteasome activator subunit 2(PSME2)	2|2	4	2	2	4|2	0	0	0.67	0.45
FMR1	NP_004991.1	NDUFA5	NADH:ubiquinone oxidoreductase subunit A5(NDUFA5)	2|2	4	2	2	3|3	0	0	0.67	0.45
FMR1	NP_005800.3	PRDX2	peroxiredoxin 2(PRDX2)	2|2	4	2	2	4|2	0	0	0.67	0.45
FMR1	NP_005198.1	CRKL	CRK like proto-oncogene, adaptor protein(CRKL)	7|8	15	7.5	2	12|11	0	0	0.65	0.45
FMR1	NP_001159631.1	NDUFS2	NADH:ubiquinone oxidoreductase core subunit S2(NDUFS2)	5|8	13	6.5	2	11|9	0	0	0.65	0.45
FMR1	NP_006627.2	MTHFD2	methylenetetrahydrofolate dehydrogenase (NADP+ dependent) 2, methenyltetrahydrofolate cyclohydrolase(MTHFD2)	5|6	11	5.5	2	11|6	0	0	0.65	0.45
FMR1	NP_001166184.1	GOLGA4	golgin A4(GOLGA4)	92|96	188	94	2	153|141	0	0	0.64	0.45
FMR1	NP_064505.1	UGGT1	UDP-glucose glycoprotein glucosyltransferase 1(UGGT1)	3|4	7	3.5	2	6|5	0	0	0.64	0.45
FMR1	NP_002851.2	ALDH18A1	aldehyde dehydrogenase 18 family member A1(ALDH18A1)	12|11	23	11.5	2	19|18	0	0	0.62	0.45
FMR1	NP_003312.3	TUFM	Tu translation elongation factor, mitochondrial(TUFM)	8|10	18	9	2	16|13	0	0	0.62	0.45
FMR1	NP_001006611.1	SIAH1	siah E3 ubiquitin protein ligase 1(SIAH1)	9|6	15	7.5	2	13|11	0	0	0.62	0.45
FMR1	NP_001129512.1	CPSF7	cleavage and polyadenylation specific factor 7(CPSF7)	6|7	13	6.5	2	10|11	0	0	0.62	0.45
FMR1	NP_008938.2	CPSF6	cleavage and polyadenylation specific factor 6(CPSF6)	5|8	13	6.5	2	11|10	0	0	0.62	0.45
FMR1	NP_004672.2	EIF1AY	eukaryotic translation initiation factor 1A Y-linked(EIF1AY)	4|4	8	4	2	6|7	0	0	0.62	0.45
FMR1	NP_066953.1	PPIA	peptidylprolyl isomerase A(PPIA)	4|4	8	4	2	7|6	0	0	0.62	0.45
FMR1	NP_000909.2	P4HB	prolyl 4-hydroxylase subunit beta(P4HB)	7|10	17	8.5	2	17|11	0	0	0.61	0.45
FMR1	NP_006730.2	MCM5	minichromosome maintenance complex component 5(MCM5)	5|9	14	7	2	13|10	0	0	0.61	0.45
FMR1	NP_937863.1	SNRPB2	small nuclear ribonucleoprotein polypeptide B2(SNRPB2)	0|3	3	1.5	2	5|0	0.01	0.02	0.6	0.31
FMR1	NP_079348.1	PTGES2	prostaglandin E synthase 2(PTGES2)	0|3	3	1.5	2	2|3	0.01	0.01	0.6	0.32
FMR1	NP_037438.2	SNX15	sorting nexin 15(SNX15)	6|6	12	6	2	11|9	0	0	0.6	0.45
FMR1	NP_056274.3	ATL3	atlastin GTPase 3(ATL3)	5|4	9	4.5	2	8|7	0	0	0.6	0.45
FMR1	NP_002904.3	RFC1	replication factor C subunit 1(RFC1)	3|3	6	3	2	5|5	0	0	0.6	0.45
FMR1	NP_006848.1	SNRNP27	small nuclear ribonucleoprotein U4/U6.U5 subunit 27(SNRNP27)	5|5	10	5	2	9|8	0	0	0.59	0.45
FMR1	NP_722550.1	RTN4	reticulon 4(RTN4)	3|4	7	3.5	2	6|6	0	0	0.58	0.45
FMR1	NP_005917.2	MFAP1	microfibril associated protein 1(MFAP1)	8|8	16	8	2	17|11	0	0	0.57	0.45
FMR1	NP_976033.1	RP9	RP9 pre-mRNA splicing factor(RP9)	6|7	13	6.5	2	10|13	0	0	0.57	0.45
FMR1	NP_003189.2	ELOA	elongin A(ELOA)	4|4	8	4	2	7|7	0	0	0.57	0.45
FMR1	NP_000683.3	ALDH1B1	aldehyde dehydrogenase 1 family member B1(ALDH1B1)	2|2	4	2	2	4|3	0	0	0.57	0.45
FMR1	NP_001165282.1	GBA	Lysosomal acid glucosylceramidase	2|2	4	2	2	4|3	0	0	0.57	0.45
FMR1	NP_057226.1	HSD17B12	hydroxysteroid 17-beta dehydrogenase 12(HSD17B12)	2|2	4	2	2	3|4	0	0	0.57	0.45
FMR1	NP_001121188.1	ETFA	electron transfer flavoprotein subunit alpha(ETFA)	4|5	9	4.5	2	8|8	0	0	0.56	0.45
FMR1	NP_612401.2	SHKBP1	SH3KBP1 binding protein 1(SHKBP1)	4|5	9	4.5	2	9|7	0	0	0.56	0.45
FMR1	NP_001130046.1	LANCL1	LanC like glutathione S-transferase 1(LANCL1)	3|2	5	2.5	2	5|4	0	0	0.56	0.45
FMR1	NP_005678.3	FARSB	phenylalanyl-tRNA synthetase subunit beta(FARSB)	3|3	6	3	2	6|5	0	0	0.55	0.45
FMR1	NP_079152.3	COQ8B	coenzyme Q8B(COQ8B)	3|3	6	3	2	7|4	0	0	0.55	0.45
FMR1	NP_000990.1	RPL38	ribosomal protein L38(RPL38)	14|14	28	14	2	28|24	0	0	0.54	0.45
FMR1	NP_000301.1	PPT1	palmitoyl-protein thioesterase 1(PPT1)	3|4	7	3.5	2	8|5	0	0	0.54	0.45
FMR1	NP_001340.2	DARS1	aspartyl-tRNA synthetase 1(DARS1)	4|5	9	4.5	2	8|9	0	0	0.53	0.45
FMR1	NP_001143.2	SLC25A5	solute carrier family 25 member 5(SLC25A5)	16|0	16	8	2	17|15	0	0	0.5	0.45
FMR1	NP_000875.2	IMPDH2	inosine monophosphate dehydrogenase 2(IMPDH2)	3|4	7	3.5	2	8|6	0	0	0.5	0.45
FMR1	NP_001002926.1	POLR1F	RNA polymerase I subunit F(POLR1F)	3|3	6	3	2	7|5	0	0	0.5	0.45
FMR1	NP_001075.1	PLOD3	procollagen-lysine,2-oxoglutarate 5-dioxygenase 3(PLOD3)	2|3	5	2.5	2	5|5	0	0	0.5	0.45
FMR1	NP_001252541.1	CNOT1	CCR4-NOT transcription complex subunit 1(CNOT1)	2|2	4	2	2	5|3	0	0	0.5	0.45
FMR1	NP_003893.2	FUBP1	far upstream element binding protein 1(FUBP1)	0|4	4	2	2	4|4	0	0	0.5	0.45
FMR1	NP_839946.1	HAPLN3	hyaluronan and proteoglycan link protein 3(HAPLN3)	0|4	4	2	2	5|3	0	0	0.5	0.45
FMR1	NP_110409.2	CLPTM1L	CLPTM1 like(CLPTM1L)	0|3	3	1.5	2	4|2	0	0	0.5	0.45
FMR1	NP_001312.1	CSRP2	cysteine and glycine rich protein 2(CSRP2)	2|0	2	1	2	2|2	0	0	0.5	0.45
FMR1	NP_001922.2	DLAT	dihydrolipoamide S-acetyltransferase(DLAT)	0|2	2	1	2	4|0	0	0	0.5	0.45
FMR1	NP_001988.1	FAU	FAU ubiquitin like and ribosomal protein S30 fusion(FAU)	0|2	2	1	2	2|2	0	0	0.5	0.45
FMR1	NP_002856.1	RAB2A	RAB2A, member RAS oncogene family(RAB2A)	2|0	2	1	2	2|2	0	0	0.5	0.45
FMR1	NP_004918.1	MRPL49	mitochondrial ribosomal protein L49(MRPL49)	2|0	2	1	2	2|2	0	0	0.5	0.45
FMR1	NP_057724.2	MRPS30	mitochondrial ribosomal protein S30(MRPS30)	0|2	2	1	2	2|2	0	0	0.5	0.45
FMR1	NP_006077.2	TUBB3	tubulin beta 3 class III(TUBB3)	0|38	38	19	2	42|36	0	0	0.49	0.45
FMR1	NP_004359.1	CNN2	calponin 2(CNN2)	0|5	5	2.5	2	6|5	0	0	0.45	0.45
FMR1	NP_008937.1	NUDT21	nudix hydrolase 21(NUDT21)	7|7	14	7	2	16|16	0	0	0.44	0.45
FMR1	NP_001990.2	FBN2	fibrillin 2(FBN2)	0|5	5	2.5	2	7|5	0	0	0.42	0.45
FMR1	NP_001129676.1	RCC2	regulator of chromosome condensation 2(RCC2)	3|4	7	3.5	2	10|7	0	0	0.41	0.45
FMR1	NP_116233.2	MASTL	microtubule associated serine/threonine kinase like(MASTL)	4|3	7	3.5	2	9|8	0	0	0.41	0.45
FMR1	NP_055644.2	DDX46	DEAD-box helicase 46(DDX46)	8|9	17	8.5	2	23|20	0	0	0.4	0.45
FMR1	NP_005975.1	SLC25A1	solute carrier family 25 member 1(SLC25A1)	2|2	4	2	2	5|5	0	0	0.4	0.45
FMR1	NP_057205.2	KCTD3	potassium channel tetramerization domain containing 3(KCTD3)	4|0	4	2	2	5|5	0	0	0.4	0.45
FMR1	NP_000010.1	ACAT1	acetyl-CoA acetyltransferase 1(ACAT1)	0|2	2	1	2	2|3	0	0	0.4	0.45
FMR1	NP_006035.2	HDAC6	histone deacetylase 6(HDAC6)	2|0	2	1	2	3|2	0	0	0.4	0.45
FMR1	NP_703151.1	MED19	mediator complex subunit 19(MED19)	0|2	2	1	2	2|3	0	0	0.4	0.45
FMR1	NP_003477.4	SLC7A5	solute carrier family 7 member 5(SLC7A5)	0|3	3	1.5	2	4|4	0	0	0.38	0.45
FMR1	NP_003091.2	SNX2	sorting nexin 2(SNX2)	3|4	7	3.5	2	11|10	0	0	0.33	0.45
FMR1	NP_060218.1	CWC25	CWC25 spliceosome associated protein homolog(CWC25)	0|3	3	1.5	2	5|4	0	0	0.33	0.45
FMR1	NP_001157412.1	PYGL	glycogen phosphorylase L(PYGL)	0|2	2	1	2	3|3	0	0	0.33	0.45
FMR1	NP_060289.2	TRMT10C	tRNA methyltransferase 10C, mitochondrial RNase P subunit(TRMT10C)	0|2	2	1	2	3|3	0	0	0.33	0.45
FMR1	NP_060822.2	TMA16	translation machinery associated 16 homolog(TMA16)	0|2	2	1	2	3|3	0	0	0.33	0.45
FMR1	NP_066930.1	MRPS12	mitochondrial ribosomal protein S12(MRPS12)	2|0	2	1	2	4|2	0	0	0.33	0.45
FMR1	NP_004068.2	CS	citrate synthase(CS)	0|3	3	1.5	2	6|4	0	0	0.3	0.45
FMR1	NP_624311.1	PPIL4	peptidylprolyl isomerase like 4(PPIL4)	4|5	9	4.5	2	17|14	0	0	0.29	0.45
FMR1	NP_001075019.1	THOC2	THO complex subunit 2(THOC2)	4|3	7	3.5	2	12|12	0	0	0.29	0.45
FMR1	NP_001182484.1	CLINT1	clathrin interactor 1(CLINT1)	2|0	2	1	2	5|2	0	0	0.29	0.45
FMR1	Q86YZ3	HRNR	hornerin(HRNR)	2|0	2	1	2	7|0	0	0	0.29	0.45
FMR1	NP_064621.3	MRPL1	mitochondrial ribosomal protein L1(MRPL1)	0|2	2	1	2	4|4	0	0	0.25	0.45
FMR1	NP_891988.1	PLOD2	procollagen-lysine,2-oxoglutarate 5-dioxygenase 2(PLOD2)	0|2	2	1	2	6|2	0	0	0.25	0.45
FMR1	NP_003452.1	ZYX	zyxin(ZYX)	0|2	2	1	2	6|3	0	0	0.22	0.45
FMR1	NP_006406.1	SPTLC1	serine palmitoyltransferase long chain base subunit 1(SPTLC1)	2|0	2	1	2	9|6	0	0	0.13	0.45
