# Supplementary material for: The Identification of Nuclear FMRP Isoform Iso6 Partners
Source: Cells. 2023 Dec 9;12(24):2807. doi: 10.3390/cells12242807 (PMC10742089; doi:10.3390/cells12242807)
Supplement: Supplementary file 1 [file cells-12-02807-s001.zip › Supplementary table S2.xlsx]

## Sheet: list
Category	Term	short term	Count	%	PValue	-log10_pvalue	Genes	List Total	Pop Hits	Pop Total	Fold Enrichment	Bonferroni	Benjamini	FDR
GOTERM_BP_DIRECT	GO:0006364~rRNA processing	rRNA processing	33	6.42023	3.05672e-22	21.5147	DDX47, WDR3, RPP30, HEATR1, RRP1, NOC4L, RRP8, IPO4, WDR43, RRP9, RRP7A, FBL, EMG1, EXOSC10, PDCD11, PES1, UTP20, MTREX, UTP14A, UTP15, NOP14, WDR36, PPAN-P2RY11, WDR75, DDX54, DDX51, RRP1B, UTP18, MRPL44, BOP1, TBL3, LAS1L, MRTO4	502	133	19357	9.56746	7.27805e-19	7.27805e-19	7.14661e-19
GOTERM_BP_DIRECT	GO:0008380~RNA splicing	RNA splicing	29	5.64202	3.42729e-13	12.465	SF3B2, DDX47, DDX23, AKAP8L, PRPF8, VIRMA, SUPT6H, PPP1R9B, ARVCF, PPP2R1A, C1QBP, SMN2, SAP18, ZNF326, BCAS2, RBFOX2, NONO, PRPF4B, RRP1B, SMU1, SNRNP40, SFPQ, PRPF6, SON, PRPF3, SRSF2, ACIN1, RNPS1, SRSF7	502	200	19357	5.59117	8.1603e-10	4.08019e-10	4.00651e-10
GOTERM_BP_DIRECT	GO:0000462~maturation of SSU-rRNA from tricistronic rRNA transcript (SSU-rRNA, 5.8S rRNA, LSU-rRNA)	maturation of SSU-rRNA from tricistronic rRNA transcript (SSU-rRNA, 5.8S rRNA, LSU-rRNA)	12	2.33463	7.10906e-11	10.1482	UTP6, NOP14, UTP4, UTP3, HEATR1, NGDN, TSR1, PWP2, WDR46, DCAF13, WDR43	502	29	19357	15.9558	1.69267e-07	5.64222e-08	5.54033e-08
GOTERM_BP_DIRECT	GO:0043161~proteasome-mediated ubiquitin-dependent protein catabolic process	proteasome-mediated ubiquitin-dependent protein catabolic process	25	4.86381	8.20378e-10	9.08599	PSMD12, PSMD11, PSMD14, PSMD13, NEDD4L, PSMD8, PSMD6, PSMD7, PSMD4, PSMD2, PSMD3, PSMD1, CSNK1A1, HUWE1, RAD23B, PSMC5, PSMC6, PSMC3, PSMA1, PSMC4, PSMC1, PSMC2, CTNNB1, STUB1, TRIP12	502	206	19357	4.67958	1.95332e-06	4.8833e-07	4.79511e-07
GOTERM_BP_DIRECT	GO:0000398~mRNA splicing, via spliceosome	mRNA splicing, via spliceosome	23	4.47471	4.69106e-09	8.32873	RBM17, SF3B2, SF3B6, DDX23, CDC5L, PRPF4B, PLRG1, PRPF8, SMU1, PNN, HNRNPM, SNRNP40, PRPF6, PRPF3, CWC22, SRSF2, RALY, RNPS1, MTREX, SRSF7, SNRPA, BCAS2, SRSF9	502	190	19357	4.66776	1.11694e-05	2.23388e-06	2.19354e-06
GOTERM_BP_DIRECT	GO:0006397~mRNA processing	mRNA processing	24	4.66926	1.49947e-08	7.82406	SF3B2, RBFOX2, DDX47, NONO, AKAP8L, ADAR, RRP1B, PRPF8, VIRMA, SUPT6H, ARVCF, SFPQ, SON, PDCD11, C1QBP, PRPF3, SMN2, SRSF2, ACIN1, SAP18, ZNF326, SRSF7, BCAS2, SRSF9	502	220	19357	4.20652	3.57017e-05	5.95039e-06	5.84293e-06
GOTERM_BP_DIRECT	GO:0042254~ribosome biogenesis	ribosome biogenesis	11	2.14008	6.728e-08	7.17211	RRP7A, BOP1, NOP14, MYBBP1A, PES1, RIOX2, TSR1, NOC4L, GNL2, AATF, CUL4B	502	41	19357	10.3453	0.000160181	2.28848e-05	2.24715e-05
GOTERM_BP_DIRECT	GO:0098609~cell-cell adhesion	cell-cell adhesion	21	4.0856	1.51479e-07	6.81965	TENM2, KIRREL1, ANXA1, JUP, SHC1, TMOD3, SYNJ2BP, BAIAP2, RAB10, TJP1, ARVCF, CDH2, DLG5, PKP2, FAT1, CTNNA1, CTNNB1, DSG2, FAT4, TLN1, CD44	502	193	19357	4.19562	0.000360607	4.50839e-05	4.42697e-05
GOTERM_BP_DIRECT	GO:0007015~actin filament organization	actin filament organization	17	3.30739	5.86658e-07	6.23161	PRKCI, TMOD3, TPM1, HIP1R, PPP1R9A, MYO19, RHOA, CORO1B, PPP1R9B, CDC42, MYO1B, ACTC1, MYO6, FAT1, CTNNA1, ARHGEF2, DBN1	502	138	19357	4.75012	0.00139586	0.000155204	0.000152401
GOTERM_BP_DIRECT	GO:0051301~cell division	cell division	28	5.44747	3.06801e-06	5.51314	NUMA1, DCTN1, GNAI3, CLTA, PDS5A, SMC4, GNAI1, CDC73, SPOUT1, AURKB, GNAI2, CDC42, PPP1CC, TPR, RCC1, MISP, NUDC, UBE2I, CSNK1A1, SEPTIN2, KNL1, CKAP5, NDC80, STAG1, KIFC1, PARD3, SPECC1L, ARHGEF2	502	385	19357	2.80435	0.00727834	0.000608745	0.000597751
GOTERM_BP_DIRECT	GO:0043488~regulation of mRNA stability	regulation of mRNA stability	11	2.14008	3.9655e-06	5.4017	FXR1, PSMC5, YTHDF2, FXR2, PSMC6, PSMA1, PSMC3, PSMC4, PSMC1, PABPC4, ZC3H14	502	62	19357	6.84125	0.00939743	0.000726296	0.000713179
GOTERM_BP_DIRECT	GO:0006606~protein import into nucleus	protein import into nucleus	12	2.33463	8.70679e-05	4.06014	NUP93, NUP133, PPP1R10, NUP50, TPR, ADAR, ELAVL1, SQSTM1, IPO7, KPNA3, IPO4, KPNA1	502	105	19357	4.40683	0.187239	0.00900803	0.00884535
GOTERM_BP_DIRECT	GO:0016477~cell migration	cell migration	20	3.89105	0.000107443	3.96882	NCKAP1, ARF4, PRKCI, RNH1, JUP, CDC42BPB, ARPC5, IQGAP1, RHOA, CORO1B, PPP1R9B, CDC42, LIMA1, PEAK1, MYO18A, FAT1, CTNNA1, MISP, PHLDB2, CD44	502	275	19357	2.80435	0.225731	0.0102329	0.0100481
GOTERM_BP_DIRECT	GO:0045727~positive regulation of translation	positive regulation of translation	10	1.94553	0.000242344	3.61557	FXR1, LARP1, FXR2, EIF6, POLDIP3, NSUN5, LARP4, PLD1, ELAVL1, RHOA	502	81	19357	4.76046	0.438471	0.020893	0.0205157
GOTERM_BP_DIRECT	GO:0030036~actin cytoskeleton organization	actin cytoskeleton organization	15	2.91829	0.000321745	3.49249	SPECC1, CAP1, TMOD3, FLII, CDC42BPB, ARPC5, RHOA, CORO1B, CDC42, INF2, SPECC1L, CAPZA2, UTRN, PDLIM4, SPTBN1	502	184	19357	3.14346	0.535224	0.0239399	0.0235075
GOTERM_BP_DIRECT	GO:0007409~axonogenesis	axonogenesis	10	1.94553	0.000579937	3.23662	RAB10, TOP2B, AFG3L2, PARD3, DOCK7, FLOT1, NUMB, NEFL, BAIAP2, PICALM	502	91	19357	4.23734	0.748731	0.0354059	0.0347665
GOTERM_BP_DIRECT	GO:0007049~cell cycle	cell cycle	20	3.89105	0.00254612	2.59412	GADD45GIP1, YTHDF2, UHRF1, CSNK1A1, CSNK2A2, GNAI3, CLTA, CDC5L, MKI67, SMC4, SPOUT1, GNAI1, CDC73, GNAI2, PPP1CC, RBBP4, PARD3, SPECC1L, ERH, ARHGEF2	502	357	19357	2.16021	0.997689	0.118869	0.116722
GOTERM_BP_DIRECT	GO:0007155~cell adhesion	cell adhesion	27	5.25292	0.00271404	2.56638	LGALS3BP, NTM, NEXN, AATF, PNN, ARVCF, ADGRE5, CDH2, BSG, CTNNA1, FLOT2, MYH10, JUP, DST, FN1, AFDN, PARD3, SPECC1L, FAT1, CTNNB1, DSG2, TLN1, CD44, JCAD, FERMT2, VCL	502	554	19357	1.87927	0.998452	0.121927	0.119725
GOTERM_BP_DIRECT	GO:0006511~ubiquitin-dependent protein catabolic process	ubiquitin-dependent protein catabolic process	17	3.30739	0.00301465	2.52076	USP46, UBE2I, PSMD11, PSMD14, UHRF1, PSMD13, USP11, UBR4, NEDD4L, BAG6, PSMA1, PSMC2, PSMD3, STUB1, TRIP12, SQSTM1, CUL4B	502	283	19357	2.31631	0.999245	0.128176	0.125862
GOTERM_BP_DIRECT	GO:0008360~regulation of cell shape	regulation of cell shape	11	2.14008	0.00574303	2.24086	CYFIP1, ANXA1, CDC42EP4, TPM1, DAPK3, FN1, BAIAP2, MYH10, RHOA, FERMT2, PALM2AKAP2	502	150	19357	2.82772	0.999999	0.210372	0.206572
GOTERM_BP_DIRECT	GO:0006281~DNA repair	DNA repair	16	3.11284	0.00969012	2.01367	SUPT16H, RFC4, PARP1, UHRF1, INTS3, NONO, SMARCA5, HUWE1, CDC5L, SSRP1, BRCA2, PDS5A, MSH6, UBR5, STUB1, TRIP12	502	293	19357	2.10565	1	0.281368	0.276287
GOTERM_CC_DIRECT	GO:0005654~nucleoplasm	nucleoplasm	241	46.8872	1.21953e-47	46.9138	RNH1, POP1, PWP2, NOC2L, MKI67, SMC4, RRP8, RRP9, PSMD8, PSMD6, PSMD7, PSMD4, PSMD2, PSMD3, LONP1, PSMD1, RCC1, PRKCI, RBFOX2, DAPK3, NGDN, CSNK2A2, DNTTIP1, DNTTIP2, WDR75, KNL1, GTPBP4, ZC3H11A, CCDC86, KIF20A, FLII, NEDD4L, RRP7A, HSPH1, RACGAP1, PDCD11, MYO6, GAR1, RRS1, DECR1, INTS3, SMARCA5, PRRC2A, HNRNPM, STAG1, TBL3, EIF6, LAS1L, TASOR2, PAF1, MAGED2, RNPS1, NOL11, FERMT2, TOP2A, TOP2B, …	509	3962	20587	2.46024	7.69525e-45	7.69525e-45	6.39035e-45
GOTERM_CC_DIRECT	GO:0005925~focal adhesion	focal adhesion	60	11.6732	1.83523e-27	26.7363	CYFIP1, NCKAP1, RPL30, ARPC1B, DOCK7, SNAP23, RPL10A, PPP1CC, ADGRE5, CDH2, BSG, FLOT1, FLOT2, TNS1, ACTR3, CAP1, ACTR2, PDCD6IP, ANXA1, PPP1R12A, DST, AFAP1, LMO7, HSPG2, RHOA, ENAH, PEAK1, NUMB, ARHGEF2, TLN1, PHLDB2, CD44, VCL, LRP1, FLII, NEXN, TWF1, IQGAP1, HACD3, CORO1B, CDC42, LIMA1, CNN1, PRKAR2A, G3BP1, CTNNA1, MISP, SVIL, ZNF185, YES1, JUP, ARPC5, RAB10, ACTC1, ARPC2, FAT1, PI4KA, CTNNB…	509	426	20587	5.69662	1.15803e-24	5.79016e-25	4.80831e-25
GOTERM_CC_DIRECT	GO:0005829~cytosol	cytosol	245	47.6654	2.54337e-25	24.5946	USP6NL, NCKAP1, CYFIP1, RPL30, TRIO, RNH1, NOC2L, SMC4, RRP8, PSMD8, PSMD6, PSMD7, PSMD4, PPP2R1A, PSMD2, PSMD3, LONP1, PSMD1, SYNPO, LGALS8, PRKCI, RBFOX2, RPL21, DAPK3, CSNK2A2, AFAP1, KNL1, GTPBP4, NUP93, POR, PRKAR1A, CD109, PARD3, TAGLN2, TLN1, CRACD, MAGED1, FLII, TWF1, NEDD4L, IQGAP1, ZC3HAV1, IQGAP3, FXR1, HSPH1, FXR2, LARP1, RACGAP1, PDCD11, PRKAR2A, MYO6, SPTBN1, DECR1, SEC31A, LYN, YES…	509	5521	20587	1.79483	1.60487e-22	5.34955e-23	4.44242e-23
GOTERM_CC_DIRECT	GO:0005730~nucleolus	nucleolus	103	20.0389	6.30455e-24	23.2003	POP1, RRP1, GPATCH4, NOC2L, MKI67, RRP8, IPO4, RRP9, FBL, PPP1CC, MTREX, DDX18, DIMT1, NGDN, DNTTIP1, DNTTIP2, WDR75, GTPBP4, FTSJ3, MRTO4, CCDC86, SRSF9, TWF1, ITPR3, NOP9, FXR1, RRP7A, EMG1, PDCD11, RRS1, UTP20, ZC3H14, SPTBN1, NOP14, CHTOP, PPAN-P2RY11, NOP16, SMARCA5, KNOP1, HNRNPM, TBL3, EIF6, LAS1L, RIOX2, MAGED2, NOL11, TOP2A, TOP2B, DDX47, WDR3, ADAR, KRI1, AATF, WDR46, WDR43, AKAP11, SIN…	509	1391	20587	2.99492	3.97817e-21	9.94543e-22	8.25896e-22
GOTERM_CC_DIRECT	GO:0022624~proteasome accessory complex	proteasome accessory complex	16	3.11284	8.09306e-23	22.0919	PSMD12, PSMD11, PSMD14, PSMD13, PSMD8, PSMD6, PSMC5, PSMC6, PSMC3, PSMD4, PSMC4, PSMC1, PSMD2, PSMC2, PSMD3, PSMD1	509	17	20587	38.0668	5.10672e-20	1.02134e-20	8.48153e-21
GOTERM_CC_DIRECT	GO:0032040~small-subunit processome	small-subunit processome	21	4.0856	2.11349e-22	21.675	UTP6, NOP14, WDR36, UTP4, UTP3, WDR3, HEATR1, NGDN, NOC4L, PWP2, UTP18, WDR46, RRP9, FBL, EMG1, TBL3, PDCD11, UTP20, UTP14A, DCAF13	509	39	20587	21.7786	1.33361e-19	2.22268e-20	1.84578e-20
GOTERM_CC_DIRECT	GO:0015629~actin cytoskeleton	actin cytoskeleton	38	7.393	4.75243e-18	17.3231	MACF1, FLII, ARPC1B, NEXN, TWF1, IQGAP1, PPP1R9A, PPP1R9B, LIMA1, ABLIM1, SIPA1L1, CALD1, CFL2, MYO6, CTNNA1, SYNPO, ACTR3, ACTR2, SVIL, PPP1R12A, ZNF185, JUP, DST, SEPTIN2, TPM1, PAWR, AFAP1, DSTN, ARPC5, BAIAP2, MYO19, MYO1B, ARPC2, PEAK1, CDC42EP4, SPECC1L, CAPZA2, DBN1	509	259	20587	5.93416	2.99878e-15	4.28397e-16	3.55753e-16
GOTERM_CC_DIRECT	GO:0005634~nucleus	nucleus	238	46.3035	1.08975e-17	16.9627	RPL30, RRP1, NOC2L, MKI67, SMC4, PSMD8, PSMD7, PSMD4, PPP2R1A, PSMD2, PSMD3, PSMD1, RCC1, UBAP2L, SYNPO, TMPO, PRKCI, RBFOX2, DAPK3, CSNK2A2, DNTTIP1, KNL1, GTPBP4, POR, CCDC86, KIF20A, MAGED1, FLII, IQGAP1, ZC3HAV1, FXR1, HSPH1, FXR2, RACGAP1, PDCD11, MYO6, MAGEC1, SPTBN1, TRMT1L, DECR1, LYN, JUP, INTS3, SMARCA5, MICAL2, EIF2AK2, SMU1, HNRNPM, MOV10, STAG1, EIF6, FAT1, MAGED2, RNPS1, CALM2, FERM…	509	5991	20587	1.60677	6.87635e-15	8.59544e-16	7.13789e-16
GOTERM_CC_DIRECT	GO:0000502~proteasome complex	proteasome complex	19	3.6965	1.57559e-15	14.8026	PSMD12, PSMD11, PSMD14, PSMD13, RAD23B, PSMD8, PSMD6, PSMC5, PSMC6, PSMD7, PSMC3, PSMD4, PSMA1, PSMC4, PSMC1, PSMD2, PSMC2, PSMD3, PSMD1	509	58	20587	13.2495	9.80771e-13	1.10466e-13	9.17344e-14
GOTERM_CC_DIRECT	GO:0016607~nuclear speck	nuclear speck	44	8.56031	6.60023e-15	14.1804	SF3B2, POLDIP3, AKAP8L, HP1BP3, SMC4, PRPF8, VIRMA, PNN, PPP1CC, IFI16, BASP1, CWC22, SAP18, MTREX, ZC3H14, BCAS2, CHTOP, RBM15, CSNK1A1, NONO, DNAJC11, CDC5L, PRPF4B, PLRG1, NOC3L, GATAD2B, PIAS1, SMU1, ATXN2L, AFDN, SNRNP40, SFPQ, PRPF6, SON, PSPC1, PRPF3, SRSF2, ACIN1, TRIP12, RNPS1, SRSF7, SRSF9	509	430	20587	4.13866	4.13325e-12	4.16474e-13	3.45852e-13
GOTERM_CC_DIRECT	GO:0070062~extracellular exosome	extracellular exosome	115	22.3735	1.311e-14	13.8824	NCKAP1, CYFIP1, RPL30, RNH1, RPL10A, FBL, PSMD7, CHCHD3, PPP2R1A, BASP1, CFL2, PSMD2, PSMD3, BSG, AP2M1, PRKCI, G6PD, ATP1B3, HSPG2, TAGLN2, ATP6V0D1, TLN1, UTRN, SRSF7, SQSTM1, VCL, PSMD12, NEDD4L, SLC1A5, IQGAP1, AEBP1, CORO1B, BAG6, HSPH1, RACGAP1, PRKAR2A, MYO6, PACSIN3, MYH10, SPTBN1, LYN, YES1, JUP, ST13, HSPA4, FN1, DSTN, CYBRD1, ARPC4, ARPC5, GNG12, PRRC2A, HNRNPM, EIF2S3, EIF6, ARPC2, GI…	509	2219	20587	2.09612	8.2665e-12	7.5204e-13	6.24515e-13
GOTERM_CC_DIRECT	GO:0005694~chromosome	chromosome	33	6.42023	4.29451e-14	13.3671	NUMA1, ZC3H4, USP11, RRP1, HP1BP3, MKI67, PDS5A, NOC2L, SMC4, EMG1, PES1, RCC1, UBAP2L, DDX18, UTP6, PARP1, UTP4, NONO, DNTTIP1, DNTTIP2, PRPF4B, PPHLN1, SSRP1, RRP1B, FTSJ3, MSH6, BOP1, STAG1, MCM3AP, POLR1A, CCDC86, UBAP2, AHDC1	509	255	20587	5.23418	2.71113e-11	2.25819e-12	1.87527e-12
GOTERM_CC_DIRECT	GO:0016020~membrane	membrane	161	31.323	1.40173e-13	12.8533	RPL30, GXYLT1, RPL10A, MKI67, IPO7, IPO4, TOMM22, PNN, FBL, PSMD7, APMAP, PPP2R1A, PSMD2, KIF5B, PSMD3, BSG, LONP1, PSMD1, LGALS8, TMPO, DDX18, G6PD, RPL21, HSPG2, GTPBP4, ATXN2L, NUP93, POR, PRPF6, SOAT1, HNRNPUL2, PRKAR1A, PKP2, FKBP8, ATP6V0D1, UTRN, MACF1, PSMD12, PSMD11, TMED10, RPN2, PSMD13, UBR4, ITPR3, SLC1A5, PLD1, PRPF8, PALM2AKAP2, FXR1, BAG6, FXR2, LARP1, PRKAR2A, MYO6, UBR5, MLEC, CO…	509	3739	20587	1.74159	8.84796e-11	6.80377e-12	5.65004e-12
GOTERM_CC_DIRECT	GO:0005912~adherens junction	adherens junction	27	5.25292	4.00125e-13	12.3978	SNAP23, NEXN, PPP1R9B, ARVCF, CDH2, CTNNA1, FLOT1, FLOT2, PDLIM4, LYN, ANXA1, JUP, TMOD3, LMO7, BAIAP2, RAB10, TJP1, AFDN, DLG5, CDC42EP4, PARD3, PKP2, CTNNB1, TLN1, JCAD, FERMT2, VCL	509	180	20587	6.0669	2.52478e-10	1.80342e-11	1.49761e-11
GOTERM_CC_DIRECT	GO:0030687~preribosome, large subunit precursor	preribosome, large subunit precursor	12	2.33463	1.91951e-12	11.7168	BOP1, EIF6, LAS1L, PES1, NIP7, MRTO4, RRP1, RRS1, RRP1B, WDR12, RRP15, FTSJ3	509	23	20587	21.1022	1.21118e-09	7.57009e-11	6.28641e-11
GOTERM_CC_DIRECT	GO:0005856~cytoskeleton	cytoskeleton	42	8.17121	3.28893e-11	10.4829	MACF1, LRP1, DDX20, TWF1, PPP1R9A, PPP1R18, SEPTIN11, CORO1B, SEPTIN10, FAM83H, CNN1, PPP1CC, CALD1, BASP1, CTNNA1, PDLIM4, TNS1, PLEKHG3, ZNF185, JUP, DST, TMOD3, TPM1, HIP1R, DHCR24, CDC42BPB, BAIAP2, RHOA, SEPTIN7, RAB10, ENAH, CDC42EP4, PARD3, TAGLN2, ARHGEF2, UTRN, TLN1, DBN1, FERMT2, VCL, RAI14, SNTB2	509	509	20587	3.33739	2.07531e-08	1.15295e-09	9.57444e-10
GOTERM_CC_DIRECT	GO:0030027~lamellipodium	lamellipodium	25	4.86381	7.36613e-11	10.1328	CYFIP1, NCKAP1, RNH1, CORO1B, PPP1R9B, ABLIM1, CDH2, CTNNA1, FLOT1, FLOT2, MYH10, PDLIM4, ACTR3, ACTR2, CDC42BPB, ARPC5, BAIAP2, RHOA, ENAH, ACTC1, ARPC2, CAPRIN1, FAT1, CTNNB1, DBN1	509	192	20587	5.2664	4.64803e-08	2.44633e-09	2.0315e-09
GOTERM_CC_DIRECT	GO:0005737~cytoplasm	cytoplasm	205	39.8833	1.88315e-10	9.72512	RPL30, TRIO, RNH1, PPP2R1A, RCC1, UBAP2L, LGALS8, TMPO, TNS1, PRKCI, RBFOX2, RPL21, DAPK3, GTPBP4, PRKAR1A, TLN1, MACF1, MAGED1, FLII, TWF1, NEDD4L, IQGAP1, ZC3HAV1, IQGAP3, RRP7A, FXR1, HSPH1, FXR2, LARP1, PRKAR2A, MYO6, SPTBN1, SEC31A, LYN, JUP, ST13, INTS3, MICAL2, EIF2AK2, SMU1, HNRNPM, GLUD1, EIF6, GIPC1, PAF1, RNPS1, CALM2, FERMT2, TOP2A, ARF4, ARPC1B, AATF, PPP1R18, SPOUT1, ACTR1A, SIPA1L1…	509	5634	20587	1.47168	1.18827e-07	5.94133e-09	4.93385e-09
GOTERM_CC_DIRECT	GO:0030054~cell junction	cell junction	25	4.86381	4.67836e-09	8.32991	MACF1, TENM2, SLC16A1, CGN, SYNJ2BP, RHOA, TJP1, ENAH, AFDN, CDH2, BASP1, DLG5, PARD3, PKP2, CTNNA1, CTNNB1, PAF1, DSG2, UTRN, DCAF13, FERMT2, SPTBN1, RAI14, SNTB2	509	235	20587	4.30276	2.95204e-06	1.40574e-07	1.16736e-07
GOTERM_CC_DIRECT	GO:0098978~glutamatergic synapse	glutamatergic synapse	33	6.42023	1.15769e-08	7.93641	ARF4, TRIO, STAU1, ELAVL1, FXR1, CDC42, DNAJB1, PURA, PPP1CC, PPP2R1A, C1QBP, FLOT1, FLOT2, AP2M1, SPTBN1, KPNA1, LYN, PRKCI, NGDN, HIP1R, PLEKHA5, AP2B1, BAIAP2, RHOA, ACTC1, ARPC2, PRKAR1A, GIPC1, DLG5, CAPRIN1, NUMB, CTNNB1, DBN1	509	411	20587	3.24749	7.30497e-06	3.32045e-07	2.7574e-07
GOTERM_CC_DIRECT	GO:0030864~cortical actin cytoskeleton	cortical actin cytoskeleton	13	2.52918	2.60067e-08	7.58492	CAP1, SLC2A1, DSTN, IQGAP1, PPP1R9A, PPP1R9B, CDH2, FLOT1, FLOT2, UTRN, MISP, SPTBN1, DBN1	509	61	20587	8.61963	1.64101e-05	7.09902e-07	5.89522e-07
GOTERM_CC_DIRECT	GO:0071013~catalytic step 2 spliceosome	catalytic step 2 spliceosome	15	2.91829	2.7001e-08	7.56862	SF3B2, SF3B6, DDX23, CDC5L, PRPF4B, PLRG1, PRPF8, PNN, HNRNPM, SNRNP40, PRPF6, CWC22, RALY, MTREX, BCAS2	509	87	20587	6.97344	1.70375e-05	7.09902e-07	5.89522e-07
GOTERM_CC_DIRECT	GO:1904813~ficolin-1-rich granule lumen	ficolin-1-rich granule lumen	17	3.30739	6.99669e-08	7.15511	ACTR2, PSMD12, PSMD11, PSMD14, JUP, PSMD13, PGAM1, HUWE1, ARPC5, PSMD6, PSMD7, CAND1, PSMC3, PSMD2, PSMC2, PSMD3, VCL	509	124	20587	5.54501	4.41481e-05	1.69804e-06	1.4101e-06
GOTERM_CC_DIRECT	GO:0034774~secretory granule lumen	secretory granule lumen	16	3.11284	1.55252e-07	6.80896	CYFIP1, PSMD12, PSMD11, PSMD14, PSMD13, PGAM1, HUWE1, ARPC5, PSMD6, PSMD7, CAND1, PSMC3, PSMD2, PSMC2, PSMD3, VCL	509	115	20587	5.62727	9.79591e-05	3.62829e-06	3.01303e-06
GOTERM_CC_DIRECT	GO:0005911~cell-cell junction	cell-cell junction	20	3.89105	2.86752e-07	6.54249	ACTR3, TENM2, KIRREL1, JUP, TWF1, CDC42BPB, IQGAP1, IQGAP3, CDC42, PNN, AFDN, CDH2, PARD3, FLOT1, PKP2, FAT1, CTNNA1, CTNNB1, DSG2, VCL	509	191	20587	4.23518	0.000180924	6.46217e-06	5.36636e-06
GOTERM_CC_DIRECT	GO:0010494~cytoplasmic stress granule	cytoplasmic stress granule	14	2.72374	4.63136e-07	6.33429	YTHDF2, STAU1, PABPC4, PRRC2C, LARP4, ELAVL1, ATXN2L, MOV10, LARP1, CAPRIN1, G3BP1, G3BP2, UBAP2L, EIF4G1	509	93	20587	6.08864	0.000292196	9.61728e-06	7.98646e-06
GOTERM_CC_DIRECT	GO:0030175~filopodium	filopodium	13	2.52918	5.111e-07	6.29149	TENM2, NGDN, TWF1, PPP1R9A, BAIAP2, PPP1R9B, CDC42, ENAH, MYO1B, ACTC1, MYO6, FAT1, UTRN	509	79	20587	6.65567	0.000322452	1.00783e-05	8.36927e-06
GOTERM_CC_DIRECT	GO:0000776~kinetochore	kinetochore	17	3.30739	1.51954e-06	5.81829	SMARCE1, SMARCD2, PPP1R12A, NUP133, DCTN1, CSNK1A1, SEPTIN2, KNL1, RANGAP1, CKAP5, SPOUT1, NDC80, AURKB, SEPTIN7, PPP1CC, SIN3A, TPR	509	155	20587	4.43601	0.00095837	2.90554e-05	2.41284e-05
GOTERM_CC_DIRECT	GO:0031965~nuclear membrane	nuclear membrane	21	4.0856	3.01455e-06	5.52078	SUN2, GTF3C3, SUN1, RBM15, NUP133, WDR3, NOC4L, PLRG1, HACD3, RANGAP1, UTP18, GTPBP4, NUP93, MCM3AP, NUP50, MYO6, TPR, RCC1, CLIC1, LBR, TMPO	509	244	20587	3.48101	0.00190038	5.4348e-05	4.51321e-05
GOTERM_CC_DIRECT	GO:0030496~midbody	midbody	18	3.50195	3.60587e-06	5.44299	SVIL, NUDC, SEPTIN2, SLC2A1, GNAI3, IQGAP1, SAFB, RHOA, GNAI1, AURKB, SEPTIN7, GNAI2, CDC42, PPP1CC, RACGAP1, ERH, KIF20A, MYH10	509	185	20587	3.93528	0.00227272	6.25055e-05	5.19064e-05
GOTERM_CC_DIRECT	GO:0043197~dendritic spine	dendritic spine	16	3.11284	8.35899e-06	5.07785	CYFIP1, ARF4, TENM2, HIP1R, PPP1R9A, RHOA, SEPTIN11, CDC42, FXR1, DNAJB1, PPP1CC, FXR2, SIPA1L1, GIPC1, SYNPO, PDLIM4	509	157	20587	4.12188	0.00526066	0.000138803	0.000115266
GOTERM_CC_DIRECT	GO:0005635~nuclear envelope	nuclear envelope	18	3.50195	9.05231e-06	5.04324	SUN2, SUN1, UBE2I, NUP133, PARP1, DST, DCTN1, LMO7, VRK2, RANGAP1, IPO7, NUP93, NUP50, TPR, BANF1, CLIC1, LBR, TMPO	509	198	20587	3.67691	0.00569575	0.000146462	0.000121626
GOTERM_CC_DIRECT	GO:0005884~actin filament	actin filament	12	2.33463	1.1929e-05	4.9234	MYO1B, YES1, ACTC1, INF2, ANXA1, TPM1, MYO6, PAWR, TWF1, IQGAP1, MISP, CORO1B	509	89	20587	5.45339	0.00749896	0.000188179	0.000156269
GOTERM_CC_DIRECT	GO:0016363~nuclear matrix	nuclear matrix	14	2.72374	1.5849e-05	4.8	SMARCE1, SMARCD2, NUMA1, UHRF1, NONO, AKAP8L, AKAP8, HNRNPM, STAG1, SFPQ, PSPC1, BASP1, CFL2, ZNF326	509	127	20587	4.45861	0.00995094	0.000238112	0.000197735
GOTERM_CC_DIRECT	GO:0032991~macromolecular complex	macromolecular complex	37	7.19844	1.75793e-05	4.755	TOP2A, SMARCD2, DAZAP1, NUMA1, CRYBG3, MAGED1, CHD4, BRCA2, IPO4, CDC42, STIP1, PPP1CC, HSPH1, RBBP4, PRKAR2A, PSMD3, UBR5, RCC1, MTA2, SMARCE1, PARP1, KIDINS220, STAT1, RFTN1, ERLIN1, VRK2, CKAP5, GATAD2B, TJP1, PRKAR1A, FKBP8, CTNNB1, ARHGEF2, UTRN, CALM2, VCL, SNTB2	509	683	20587	2.19107	0.0110313	0.000257966	0.000214222
GOTERM_CC_DIRECT	GO:0001650~fibrillar center	fibrillar center	15	2.91829	2.16795e-05	4.66395	UTP15, SPECC1, UTP4, NONO, HEATR1, SMARCA5, PLRG1, URB1, WDR43, IPO4, FBL, PSPC1, GAR1, POLR1E, RAI14	509	150	20587	4.0446	0.0135868	0.000310904	0.000258183
GOTERM_CC_DIRECT	GO:0036464~cytoplasmic ribonucleoprotein granule	cytoplasmic ribonucleoprotein granule	11	2.14008	5.06056e-05	4.2958	CDC42, FXR1, MOV10, CHTOP, YTHDF2, FXR2, STAU1, POLDIP3, PSMC2, SMN2, IQGAP1	509	86	20587	5.17332	0.0314284	0.000694176	0.000576463
GOTERM_CC_DIRECT	GO:0001725~stress fiber	stress fiber	10	1.94553	6.76488e-05	4.16974	LIMA1, ABLIM1, TPM1, SYNPO, MYH10, PDLIM4, FERMT2, CORO1B, SEPTIN11, SEPTIN7	509	72	20587	5.6175	0.0417895	0.000871151	0.000723428
GOTERM_CC_DIRECT	GO:0005681~spliceosomal complex	spliceosomal complex	13	2.52918	8.57368e-05	4.06683	RBM17, SF3B2, SF3B6, CDC5L, PLRG1, PRPF8, HNRNPM, PRPF6, PRPF3, CWC22, SRSF2, SNRPA, BCAS2	509	129	20587	4.07595	0.0526648	0.001082	0.000898522
GOTERM_CC_DIRECT	GO:0005938~cell cortex	cell cortex	15	2.91829	9.77071e-05	4.01007	DST, NUMA1, DCTN1, SEPTIN2, HIP1R, RHOA, GNAI1, PARD3, GIPC1, MYO6, CTNNB1, MISP, MYH10, FERMT2, RAI14	509	172	20587	3.52727	0.0597939	0.00118564	0.000984587
GOTERM_CC_DIRECT	GO:0000781~chromosome, telomeric region	chromosome, telomeric region	15	2.91829	0.000103959	3.98314	SUN2, PARP1, PPP1R10, H2BC3, CHD4, BRCA2, GATAD2B, CDC73, PURA, PPP1CC, RBBP4, POLR2B, GAR1, RBBP7, MTA2	509	173	20587	3.50688	0.0634961	0.00121478	0.00100879
GOTERM_CC_DIRECT	GO:0098794~postsynapse	postsynapse	13	2.52918	0.000132674	3.87722	TRIO, NGDN, AP2A1, AP2B1, AP2A2, ELAVL1, RHOA, PURA, PSMC5, CAPRIN1, AP2S1, AP2M1, EIF4G1	509	135	20587	3.8948	0.0803137	0.00152213	0.00126402
GOTERM_CC_DIRECT	GO:0042995~cell projection	cell projection	15	2.91829	0.000177729	3.75024	MACF1, ACTR2, SVIL, TENM2, TRIO, DST, ARPC4, RHOA, CDC42, TJP1, ENAH, ARPC2, UTRN, CD44, SPTBN1	509	182	20587	3.33346	0.106096	0.00193356	0.00160569
GOTERM_CC_DIRECT	GO:0032587~ruffle membrane	ruffle membrane	11	2.14008	0.00019762	3.70417	ARF4, MACF1, TPM1, MYO6, HIP1R, TWF1, ARHGEF2, TLN1, RHOA, JCAD, PPP1R9B	509	101	20587	4.40501	0.117247	0.00211352	0.00175513
GOTERM_CC_DIRECT	GO:1990904~ribonucleoprotein complex	ribonucleoprotein complex	15	2.91829	0.000235587	3.62785	TOP2A, GTF3C1, TOP2B, DAZAP1, PABPC4, AKAP8L, IQGAP1, ELAVL1, BOP1, HNRNPM, G3BP1, RBM12B, G3BP2, RPL22L1, ZC3H14	509	187	20587	3.24433	0.138149	0.00243698	0.00202374
GOTERM_CC_DIRECT	GO:0014069~postsynaptic density	postsynaptic density	18	3.50195	0.000269819	3.56893	LYN, ACTR2, RPL30, SEMA4C, HIP1R, PLEKHA5, PPP1R9A, PPP1R9B, FXR1, DNAJB1, FXR2, SIPA1L1, CDH2, DLG5, SYNPO, SPTBN1, DBN1, KPNA1	509	260	20587	2.80011	0.15657	0.00274606	0.00228041
GOTERM_CC_DIRECT	GO:0030018~Z disc	Z disc	12	2.33463	0.000410063	3.38715	PPP1R12A, JUP, DST, CFL2, MYO18B, SLC2A1, SMN2, NEXN, CTNNB1, STUB1, SYNPO, PDLIM4	509	131	20587	3.70497	0.228025	0.00410714	0.00341068
GOTERM_CC_DIRECT	GO:0031982~vesicle	vesicle	14	2.72374	0.000493852	3.3064	ANXA1, MYO19, RHOA, MYO1B, GPRC5A, BASP1, KIF5B, MYO6, FLOT2, TAGLN2, ARHGEF2, CALM2, CLIC1, PICALM	509	178	20587	3.18114	0.267797	0.00472153	0.00392089
GOTERM_CC_DIRECT	GO:0005819~spindle	spindle	12	2.33463	0.00107575	2.96829	NUDC, RACGAP1, NUMA1, DCTN1, CSNK1A1, SEPTIN2, SPECC1L, CLTA, KIF20A, ARHGEF2, AURKB, SEPTIN7	509	147	20587	3.30171	0.492959	0.00917294	0.00761746
GOTERM_CC_DIRECT	GO:0016324~apical plasma membrane	apical plasma membrane	21	4.0856	0.00121303	2.91613	PRKCI, SLC16A1, ANXA1, HIP1R, SLC2A1, FN1, CYBRD1, ATP1B3, LMO7, TCIRG1, IQGAP1, PLD1, SEPTIN7, TJP1, CDH2, PARD3, ATP6V1B2, FAT1, GNAS, ATP6V0D1, CD44	509	378	20587	2.247	0.535079	0.00994055	0.00825491
GOTERM_CC_DIRECT	GO:0030426~growth cone	growth cone	11	2.14008	0.00226981	2.64401	FXR1, TENM2, FXR2, BASP1, DOCK7, NEFL, IQGAP1, ARPC5, CALM2, DBN1, PPP1R9B	509	138	20587	3.22395	0.761617	0.0170506	0.0141593
GOTERM_CC_DIRECT	GO:0015630~microtubule cytoskeleton	microtubule cytoskeleton	13	2.52918	0.00288166	2.54036	PRKCI, DST, DCTN1, SEPTIN2, IQGAP1, CKAP5, SEPTIN11, AURKB, SEPTIN7, SEPTIN10, ACTR1A, PPP2R1A, CDC42EP4	509	191	20587	2.75287	0.838129	0.0213921	0.0177646
GOTERM_CC_DIRECT	GO:0005813~centrosome	centrosome	26	5.05837	0.00323953	2.48952	LUZP1, NUMA1, DCTN1, GNAI3, UBR4, CHD4, BRCA2, GNAI1, GNAI2, RRP7A, CDC42, ACTR1A, PRKAR2A, DCAF13, BCAS2, SLC16A1, PPP1R12A, CSNK1A1, CKAP5, NDC80, NUP93, PSMA1, PRKAR1A, CTNNB1, ATP6V0D1, CALM2	509	558	20587	1.88458	0.870938	0.0235276	0.0195379
GOTERM_CC_DIRECT	GO:0016323~basolateral plasma membrane	basolateral plasma membrane	15	2.91829	0.00324389	2.48893	SLC16A1, ANXA1, LRP1, SLC2A1, ATP1B3, IQGAP1, SYNJ2BP, TJP1, CDH2, BSG, FLOT1, NUMB, FLOT2, CTNNB1, CD44	509	245	20587	2.47628	0.871294	0.0235276	0.0195379
GOTERM_CC_DIRECT	GO:0048471~perinuclear region of cytoplasm	perinuclear region of cytoplasm	31	6.03113	0.00518175	2.28552	CYFIP1, TWF1, PLD1, CORO1B, FXR1, KIF5B, UBR5, MYO6, FLOT2, CLIC1, SEC23B, PDLIM4, SEC31A, LYN, KIRREL1, UBE2I, STAT1, SEC16A, HIP1R, EIF2AK2, RANGAP1, GTPBP4, RAB10, MYO1B, INF2, PRKRA, FAT1, GNAS, CTNNB1, JCAD, PICALM	509	735	20587	1.70588	0.962303	0.0323731	0.0268835
GOTERM_MF_DIRECT	GO:0003723~RNA binding	RNA binding	187	36.3813	4.51207e-79	78.3456	RPL30, POP1, RPP30, RRP1, GPATCH4, PWP2, NOC2L, RPL10A, MKI67, VIRMA, RRP8, RRP9, PNN, FBL, PPP1CC, PSMD4, CDH2, CWC22, ZNF326, UBAP2L, MTREX, MTPAP, TNS1, DDX18, SUPT16H, RBFOX2, RPL21, DIMT1, NGDN, DNTTIP2, WDR75, PRPF4B, GTPBP4, FTSJ3, ATXN2L, PRPF6, HNRNPUL2, PSPC1, ZC3H11A, PRPF3, MRTO4, SRSF2, CCDC86, ERH, SRSF7, SNRPA, SRSF9, MACF1, DNMT1, MRPL15, ZC3HAV1, PRPF8, SUPT6H, NOP9, MRPL11, FXR1…	507	1466	18913	4.75839	2.72529e-76	2.72529e-76	2.5809e-76
GOTERM_MF_DIRECT	GO:0005515~protein binding	protein binding	451	87.7432	5.62816e-32	31.2496	NCKAP1, CYFIP1, RPL30, TRIO, RNH1, POP1, RRP1, GPATCH4, NOC2L, SMC4, RRP8, RRP9, PSMD8, PSMD6, PSMD7, PSMD4, PSMD2, PSMD3, PSMD1, DDX18, PRKCI, RBFOX2, RPL21, NGDN, CSNK2A2, DAPK3, DNTTIP1, DNTTIP2, HSPG2, GTPBP4, NUP93, PRKAR1A, ZC3H11A, PARD3, RPN2, FLII, MRPL17, NEDD4L, MRPL15, ZC3HAV1, IQGAP1, HACD3, IQGAP3, MRPL11, RRP7A, HSPH1, LARP1, PRKAR2A, MYO6, GAR1, RRS1, COX2, LYN, JUP, ST13, FN1, ER…	507	12623	18913	1.3328	3.39941e-29	1.6997e-29	1.60965e-29
GOTERM_MF_DIRECT	GO:0051015~actin filament binding	actin filament binding	41	7.97665	6.79303e-22	21.1679	MACF1, CYFIP1, FLII, ARPC1B, NEXN, TWF1, IQGAP1, PPP1R9A, IQGAP3, CORO1B, PPP1R9B, LIMA1, ABLIM1, CFL2, MYO18B, MYO6, MYO18A, CTNNA1, MISP, MYH10, SPTBN1, ACTR3, ITPRID2, ACTR2, SVIL, ZNF185, TPM1, HIP1R, DSTN, ARPC4, ARPC5, MYO19, AFDN, MYO1B, ARPC2, CAPZA2, UTRN, TLN1, DBN1, FERMT2, VCL	507	223	18913	6.85854	4.10299e-19	1.36766e-19	1.29521e-19
GOTERM_MF_DIRECT	GO:0045296~cadherin binding	cadherin binding	46	8.94942	2.66464e-20	19.5744	MACF1, TWF1, IQGAP1, ZC3HAV1, CORO1B, DNAJB1, LIMA1, ARVCF, LARP1, CDH2, CALD1, KIF5B, BSG, CTNNA1, CLIC1, SPTBN1, TMPO, NUDC, JUP, STAT1, SEPTIN2, AHSA1, CGN, RANGAP1, CKAP5, SEPTIN7, KTN1, EPN2, ATXN2L, TJP1, AFDN, MYO1B, GPRC5A, EIF2S3, GIPC1, PKP2, NUMB, PI4KA, CTNNB1, TAGLN2, UBAP2, TLN1, PHLDB2, DBN1, VCL, PICALM	507	316	18913	5.43029	1.60945e-17	4.02361e-18	3.81044e-18
GOTERM_MF_DIRECT	GO:0003779~actin binding	actin binding	45	8.75486	3.74442e-18	17.4266	MACF1, FLII, ARPC1B, TWF1, PPP1R18, PPP1R9B, CNN1, ABLIM1, CALD1, MYO18B, MYO6, SYNPO, MYH10, PDLIM4, SPTBN1, TNS1, PLEKHG3, ACTR3, CAP1, ITPRID2, ACTR2, DST, TMOD3, TPM1, HIP1R, PAWR, AFAP1, DSTN, MICAL2, ARPC4, ARPC5, CGN, MYO19, ENAH, MYO1B, INF2, ARPC2, GIPC1, CAPZA2, UTRN, DBN1, FERMT2, VCL, RAI14, SNTB2	507	342	18913	4.90839	2.26163e-15	4.52326e-16	4.28362e-16
GOTERM_MF_DIRECT	GO:0031491~nucleosome binding	nucleosome binding	10	1.94553	7.80654e-08	7.10754	SUPT16H, PARP1, HP1BP3, SMARCA5, DNTTIP1, RCC1, SSRP1, ARID1A, NOC2L, SUPT6H	507	31	18913	12.0335	4.71504e-05	6.80714e-06	6.4465e-06
GOTERM_MF_DIRECT	GO:0016887~ATPase activity	ATPase activity	33	6.42023	1.07775e-07	6.96748	ABCD3, DDX24, DDX47, DDX23, DDX20, CHD4, SMC4, HSPH1, KIF5B, G3BP1, LONP1, MTREX, DDX18, RFC4, HSPA4, ATAD2, SMARCA5, DDX54, DDX51, DDX52, DDX50, MYO19, MOV10, AFG3L2, PSMC5, PSMC6, PSMC3, PSMC4, KIFC1, PSMC1, PSMC2, ACIN1, KIF20A	507	418	18913	2.94503	6.5094e-05	8.13702e-06	7.70592e-06
GOTERM_MF_DIRECT	GO:0008022~protein C-terminus binding	protein C-terminus binding	19	3.6965	3.98764e-06	5.39928	TOP2A, TOP2B, DST, NUMA1, FN1, PRRC2C, LMO7, MKI67, BRCA2, BAIAP2, HSPG2, PPP1R9B, TJP1, AFDN, PPP1CC, NEFL, CTNNB1, BANF1, KPNA3	507	191	18913	3.71084	0.00240564	0.000267615	0.000253436
GOTERM_MF_DIRECT	GO:0005524~ATP binding	ATP binding	69	13.4241	2.7646e-05	4.55837	TOP2A, TOP2B, TRIO, ABCD3, DDX47, CHD4, MKI67, SMC4, ACTR1A, KIF5B, CHORDC1, MYO18B, LONP1, MYO18A, MTREX, MTPAP, ACTR3, DDX18, ACTR2, PRKCI, RFC4, CSNK2A2, DAPK3, DDX54, PRPF4B, DDX51, VRK2, DDX52, BAZ1B, DDX50, MSH6, AFG3L2, SLTM, KIFC1, ATP6V1B2, KIF20A, DDX24, DDX23, DDX20, TWF1, AURKB, HSPH1, G3BP1, MYO6, MYH10, CAMK2G, LYN, UBE2I, YES1, CSNK1A1, HSPA4, ATAD2, SMARCA5, EIF2AK2, CDC42BPB, ATP…	507	1539	18913	1.67249	0.0165598	0.00151802	0.00143759
GOTERM_MF_DIRECT	GO:0003724~RNA helicase activity	RNA helicase activity	11	2.14008	3.37096e-05	4.47225	DDX18, DDX24, DDX47, G3BP1, DDX23, DDX20, DDX54, DDX51, MTREX, DDX52, DDX50	507	76	18913	5.39923	0.020155	0.00169672	0.00160682
GOTERM_MF_DIRECT	GO:0003729~mRNA binding	mRNA binding	19	3.6965	9.64865e-05	4.01553	CHTOP, RBM15, YTHDF2, RBFOX2, POLDIP3, SF3B6, TYMS, MRPS7, ELAVL1, FXR1, HNRNPM, FXR2, C1QBP, ZC3H11A, G3BP1, XPO5, TPR, G3BP2, EIF4G1	507	242	18913	2.92881	0.0566148	0.00364236	0.00344939
GOTERM_MF_DIRECT	GO:0019899~enzyme binding	enzyme binding	24	4.66926	0.000252839	3.59716	LYN, TOP2A, TOP2B, NOP14, UBE2I, YES1, CPSF1, PARP1, STAT1, FN1, PAWR, ARPC4, DHCR24, HACD3, PIAS1, MSH6, POR, PRKRA, MLEC, ACIN1, CTNNB1, STUB1, BANF1, SQSTM1	507	380	18913	2.35603	0.141642	0.0089832	0.00850727
GOTERM_MF_DIRECT	GO:0019904~protein domain specific binding	protein domain specific binding	18	3.50195	0.000374091	3.42702	NUMA1, DDX20, GNAI3, MRPL17, CACYBP, VRK2, IQGAP1, RHOA, TJP1, PPP1CC, HNRNPM, PRKAR1A, BASP1, PRKAR2A, NEFL, SRSF7, CALM2, SRSF9	507	247	18913	2.71849	0.202277	0.0120019	0.0113661
GOTERM_MF_DIRECT	GO:0003682~chromatin binding	chromatin binding	27	5.25292	0.000377544	3.42303	TOP2A, TOP2B, DNMT1, HP1BP3, CHD4, NOC2L, SMC4, SIN3A, POLR2B, TPR, TASOR, RCC1, MTA2, SMARCE1, NONO, ATAD2, SSRP1, NOC3L, SAFB, MSH6, SFPQ, STAG1, MCM3AP, POLR1A, CTNNB1, PAF1, ADNP	507	467	18913	2.15675	0.203939	0.0120019	0.0113661
GOTERM_MF_DIRECT	GO:0031267~small GTPase binding	small GTPase binding	18	3.50195	0.00175532	2.75564	USP6NL, NCKAP1, CYFIP1, DOCK7, DAPK3, CDC42BPB, IQGAP1, RANGAP1, IQGAP3, IPO7, IPO4, AFDN, INF2, CDC42EP4, XPO5, RCC1, ARHGEF2, PICALM	507	284	18913	2.36432	0.65394	0.0460962	0.043654
GOTERM_MF_DIRECT	GO:0042393~histone binding	histone binding	14	2.72374	0.00195266	2.70937	UHRF1, STAT1, ATAD2, SMARCA5, CHD4, SSRP1, BAZ1B, NOC2L, SUPT6H, IPO7, MCM3AP, RBBP4, RCC1, RBBP7	507	191	18913	2.73431	0.692893	0.0491419	0.0465384
GOTERM_MF_DIRECT	GO:0005200~structural constituent of cytoskeleton	structural constituent of cytoskeleton	10	1.94553	0.00216343	2.66486	ACTR3, ACTR2, ARPC2, ARPC1B, TPM1, NEFL, ARPC4, ARPC5, TLN1, SPTBN1	507	106	18913	3.51922	0.729674	0.0520687	0.0493101
GOTERM_MF_DIRECT	GO:0005198~structural molecule activity	structural molecule activity	14	2.72374	0.00224137	2.64949	MACF1, PSMD11, JUP, DST, NUMA1, PSMD13, CLTA, SEPTIN7, PNN, CTNNA1, COPE, VCL, SNTB2, SEC31A	507	194	18913	2.69202	0.742131	0.0520687	0.0493101
GOTERM_MF_DIRECT	GO:0003714~transcription corepressor activity	transcription corepressor activity	14	2.72374	0.0027975	2.55323	RBFOX2, PAWR, DDX54, NOC2L, PIAS1, DNAJB1, MYBBP1A, BASP1, SIN3A, C1QBP, RIOX2, SRSF2, SAP18, MTA2	507	199	18913	2.62438	0.81586	0.0582651	0.0551782
GOTERM_MF_DIRECT	GO:0005516~calmodulin binding	calmodulin binding	14	2.72374	0.0036104	2.44245	UBR4, AEBP1, IQGAP1, IQGAP3, TJP1, CNN1, MYO1B, CALD1, MYO6, FKBP8, CAMK2G, MYH10, SPTBN1, SNTB2	507	205	18913	2.54757	0.88748	0.0703445	0.0666176
GOTERM_MF_DIRECT	GO:0003676~nucleic acid binding	nucleic acid binding	19	3.6965	0.00471325	2.32668	DDX18, RBM17, DAZAP1, CPSF1, DDX24, DDX47, UHRF1, DDX23, DDX20, DDX51, GPATCH4, DDX52, MCM3AP, SLTM, PDCD11, RBM12B, G3BP2, ACIN1, SRSF7	507	339	18913	2.09077	0.94236	0.0862668	0.0816963
GOTERM_MF_DIRECT	GO:0042826~histone deacetylase binding	histone deacetylase binding	10	1.94553	0.00790393	2.10216	TOP2A, TOP2B, SFPQ, RBBP4, PARP1, AKAP8L, DDX20, AKAP8, CHD4, MTA2	507	129	18913	2.89176	0.991712	0.127046	0.120315
KEGG_PATHWAY	hsa03050:Proteasome	Proteasome	18	3.50195	9.48461e-15	14.023	PSMD12, PSMD11, PSMD14, PSMD13, PSMD8, PSMD6, PSMC5, PSMC6, PSMD7, PSMC3, PSMD4, PSMA1, PSMC4, PSMC1, PSMD2, PSMC2, PSMD3, PSMD1	254	46	8205	12.6404	2.32148e-12	2.33322e-12	2.08662e-12
KEGG_PATHWAY	hsa05016:Huntington disease	Huntington disease	37	7.19844	2.37652e-12	11.6241	PSMD12, PSMD11, PSMD14, PSMD13, DCTN1, CLTA, COX7A2, AP2A1, AP2A2, PSMD8, PSMD6, ACTR1A, PSMD7, PSMD4, SIN3A, POLR2B, PSMD2, KIF5B, PSMD3, AP2S1, PSMD1, COX2, AP2M1, ATP5PF, NDUFA6, ATP5PB, AP2B1, ATP5F1D, PSMC5, POR, PSMC6, PSMC3, PSMA1, PSMC4, PSMC1, PSMC2, NDUFS1	254	306	8205	3.90594	5.8463e-10	2.92312e-10	2.61417e-10
KEGG_PATHWAY	hsa05012:Parkinson disease	Parkinson disease	34	6.61479	4.92522e-12	11.3076	PSMD12, PSMD11, PSMD14, PSMD13, GNAI3, COX7A2, ITPR3, GNAI1, GNAI2, PSMD8, PSMD6, PSMD7, PSMD4, PSMD2, KIF5B, PSMD3, PSMD1, COX2, CAMK2G, ATP5PF, NDUFA6, ATP5PB, ATP5F1D, PSMC5, POR, PSMC6, PSMC3, PSMA1, PSMC4, PSMC1, PSMC2, GNAS, NDUFS1, CALM2	254	266	8205	4.12897	1.21159e-09	4.03868e-10	3.61183e-10
KEGG_PATHWAY	hsa03008:Ribosome biogenesis in eukaryotes	Ribosome biogenesis in eukaryotes	22	4.28016	4.54708e-11	10.3423	UTP15, UTP6, WDR36, UTP4, POP1, WDR3, RPP30, CSNK2A2, HEATR1, WDR75, GNL2, PWP2, UTP18, GTPBP4, WDR43, RRP7A, FBL, EMG1, TBL3, EIF6, GAR1, UTP14A	254	117	8205	6.0741	1.11858e-08	2.79646e-09	2.5009e-09
KEGG_PATHWAY	hsa05014:Amyotrophic lateral sclerosis	Amyotrophic lateral sclerosis	37	7.19844	3.67545e-10	9.43469	PSMD12, PSMD11, PSMD14, PSMD13, DCTN1, COX7A2, ITPR3, PSMD8, PSMD6, ACTR1A, PSMD7, PSMD4, PSMD2, KIF5B, TPR, PSMD3, PSMD1, NEFL, COX2, ATP5PF, NDUFA6, NUP133, ATP5PB, ATP5F1D, ATXN2L, NUP93, PSMC5, PSMC6, PSMC3, PSMA1, PSMC4, PSMC1, NUP50, PSMC2, NDUFS1, SRSF7, SQSTM1	254	364	8205	3.28356	9.04161e-08	1.80832e-08	1.6172e-08
KEGG_PATHWAY	hsa05017:Spinocerebellar ataxia	Spinocerebellar ataxia	22	4.28016	2.16402e-09	8.66474	PSMD12, PSMD11, PSMD14, PSMD13, ITPR3, ATXN2L, PSMD8, AFG3L2, PSMD6, PSMC5, POR, PSMC6, PSMD7, PSMC3, PSMD4, PSMA1, PSMC4, PSMC1, PSMD2, PSMC2, PSMD3, PSMD1	254	143	8205	4.96972	5.32348e-07	8.87247e-08	7.93473e-08
KEGG_PATHWAY	hsa05020:Prion disease	Prion disease	30	5.83658	4.34918e-09	8.36159	PSMD12, PSMD11, PSMD14, PSMD13, COX7A2, ITPR3, PSMD8, STIP1, PSMD6, PSMD7, PSMD4, PSMD2, KIF5B, PSMD3, PSMD1, COX2, ATP5PF, NDUFA6, ATP5PB, CSNK2A2, ATP5F1D, PSMC5, POR, PSMC6, PSMC3, PSMA1, PSMC4, PSMC1, PSMC2, NDUFS1	254	273	8205	3.5498	1.0699e-06	1.52843e-07	1.36689e-07
KEGG_PATHWAY	hsa05100:Bacterial invasion of epithelial cells	Bacterial invasion of epithelial cells	16	3.11284	9.1463e-09	8.03875	ACTR3, ACTR2, SHC1, SEPTIN2, ARPC1B, FN1, CLTA, ARPC4, ARPC5, RHOA, SEPTIN11, CDC42, ARPC2, CTNNA1, CTNNB1, VCL	254	77	8205	6.71234	2.24999e-06	2.81249e-07	2.51523e-07
KEGG_PATHWAY	hsa05010:Alzheimer disease	Alzheimer disease	34	6.61479	7.01156e-08	7.15419	PSMD12, PSMD11, LRP1, PSMD14, PSMD13, COX7A2, ITPR3, PSMD8, PSMD6, PSMD7, PSMD4, PSMD2, KIF5B, PSMD3, PSMD1, COX2, ATP5PF, NDUFA6, ATP5PB, CSNK1A1, CSNK2A2, EIF2AK2, ATP5F1D, PSMC5, POR, PSMC6, PSMC3, PSMA1, PSMC4, PSMC1, PSMC2, CTNNB1, NDUFS1, CALM2	254	384	8205	2.86017	1.72483e-05	1.91649e-06	1.71394e-06
KEGG_PATHWAY	hsa05022:Pathways of neurodegeneration - multiple diseases	Pathways of neurodegeneration - multiple diseases	38	7.393	1.42914e-07	6.84493	PSMD12, PSMD11, PSMD14, PSMD13, DCTN1, COX7A2, ITPR3, PSMD8, PSMD6, ACTR1A, PSMD7, PSMD4, PSMD2, KIF5B, PSMD3, PSMD1, NEFL, COX2, CAMK2G, ATP5PF, NDUFA6, ATP5PB, CSNK1A1, CSNK2A2, ATP5F1D, ATXN2L, PSMC5, POR, PSMC6, PSMC3, PSMA1, PSMC4, PSMC1, PSMC2, CTNNB1, NDUFS1, CALM2, SQSTM1	254	476	8205	2.57882	3.51561e-05	3.51568e-06	3.1441e-06
KEGG_PATHWAY	hsa04144:Endocytosis	Endocytosis	25	4.86381	7.32052e-07	6.13546	ARF4, ARPC1B, NEDD4L, CLTA, AP2A1, PLD1, AP2A2, CDC42, KIF5B, AP2S1, AP2M1, ACTR3, ACTR2, PRKCI, PDCD6IP, ARPC4, AP2B1, ARPC5, RHOA, EPN1, EPN2, RAB10, ARPC2, PARD3, CAPZA2	254	251	8205	3.21745	0.000180069	1.63713e-05	1.4641e-05
KEGG_PATHWAY	hsa05169:Epstein-Barr virus infection	Epstein-Barr virus infection	22	4.28016	9.58976e-07	6.01819	LYN, PSMD12, PSMD11, PSMD14, STAT1, PSMD13, EIF2AK2, PSMD8, PSMD6, PSMC5, PSMC6, PSMD7, PSMC3, PSMD4, PSMC4, SIN3A, PSMC1, PSMD2, PSMC2, PSMD3, PSMD1, CD44	254	202	8205	3.51816	0.00023588	1.9659e-05	1.75812e-05
KEGG_PATHWAY	hsa04520:Adherens junction	Adherens junction	13	2.52918	1.44631e-06	5.83974	YES1, CSNK2A2, LMO7, IQGAP1, BAIAP2, RHOA, CDC42, TJP1, AFDN, PARD3, CTNNA1, CTNNB1, VCL	254	71	8205	5.91466	0.000355729	2.73686e-05	2.4476e-05
KEGG_PATHWAY	hsa04530:Tight junction	Tight junction	19	3.6965	4.15527e-06	5.3814	ACTR3, ACTR2, PRKCI, HSPA4, ARPC1B, NEDD4L, ARPC4, ARPC5, CGN, RHOA, CDC42, TJP1, AFDN, ARPC2, PPP2R1A, PARD3, ARHGEF2, SYNPO, MYH10	254	169	8205	3.63172	0.00102168	7.3014e-05	6.52971e-05
KEGG_PATHWAY	hsa03013:Nucleocytoplasmic transport	Nucleocytoplasmic transport	15	2.91829	5.15047e-06	5.28815	UBE2I, NUP133, RANGAP1, IPO7, IPO4, NUP93, PNN, NUP50, XPO5, TPR, ACIN1, SAP18, RNPS1, KPNA3, KPNA1	254	108	8205	4.48655	0.00126622	8.44676e-05	7.55402e-05
KEGG_PATHWAY	hsa03040:Spliceosome	Spliceosome	17	3.30739	1.09146e-05	4.96199	RBM17, SF3B2, SF3B6, DDX23, CDC5L, PLRG1, PRPF8, HNRNPM, SNRNP40, PRPF6, PRPF3, SRSF2, ACIN1, SRSF7, SNRPA, BCAS2, SRSF9	254	147	8205	3.73574	0.00268141	0.000167812	0.000150076
KEGG_PATHWAY	hsa04810:Regulation of actin cytoskeleton	Regulation of actin cytoskeleton	21	4.0856	2.46634e-05	4.60795	ACTR3, NCKAP1, ACTR2, CYFIP1, PPP1R12A, ARPC1B, FN1, ARPC4, ARPC5, IQGAP1, GNG12, BAIAP2, IQGAP3, RHOA, CDC42, ENAH, PPP1CC, ARPC2, CFL2, MYH10, VCL	254	229	8205	2.9623	0.00604889	0.000356893	0.000319173
KEGG_PATHWAY	hsa05130:Pathogenic Escherichia coli infection	Pathogenic Escherichia coli infection	17	3.30739	0.000373156	3.42811	ACTR3, NCKAP1, ACTR2, CYFIP1, TMED10, ARPC1B, ARPC4, ARPC5, BAIAP2, RHOA, CDC42, TJP1, MYO1B, ARPC2, MYO6, ARHGEF2, MYH10	254	197	8205	2.78758	0.0877247	0.0050998	0.00456079
KEGG_PATHWAY	hsa04611:Platelet activation	Platelet activation	12	2.33463	0.00150239	2.82322	LYN, PPP1CC, PRKCI, PPP1R12A, SNAP23, GNAI3, GNAS, ITPR3, TLN1, GNAI1, RHOA, GNAI2	254	124	8205	3.12611	0.309174	0.0184794	0.0165263
KEGG_PATHWAY	hsa04728:Dopaminergic synapse	Dopaminergic synapse	12	2.33463	0.00247753	2.60598	PPP1CC, PPP2R1A, KIF5B, GNB1, GNAI3, GNAS, ITPR3, GNG12, CAMK2G, CALM2, GNAI1, GNAI2	254	132	8205	2.93665	0.456773	0.0277033	0.0247753
KEGG_PATHWAY	hsa04666:Fc gamma R-mediated phagocytosis	Fc gamma R-mediated phagocytosis	10	1.94553	0.00293387	2.53256	ACTR3, LYN, CDC42, ACTR2, ARPC2, CFL2, ARPC1B, ARPC4, ARPC5, PLD1	254	97	8205	3.33022	0.514605	0.0288693	0.0258181
KEGG_PATHWAY	hsa03015:mRNA surveillance pathway	mRNA surveillance pathway	10	1.94553	0.00293387	2.53256	PNN, PPP1CC, DAZAP1, CPSF1, PPP2R1A, PABPC4, ACIN1, SAP18, RNPS1, ETF1	254	97	8205	3.33022	0.514605	0.0288693	0.0258181
KEGG_PATHWAY	hsa05131:Shigellosis	Shigellosis	17	3.30739	0.00401226	2.39661	ACTR3, ACTR2, SEPTIN2, ARPC1B, ARPC4, ITPR3, ARPC5, RHOA, SEPTIN11, SEPTIN7, CDC42, ARPC2, ARHGEF2, TLN1, SQSTM1, CD44, VCL	254	247	8205	2.22329	0.628052	0.0379622	0.0339499
KEGG_PATHWAY	hsa05132:Salmonella infection	Salmonella infection	17	3.30739	0.00436611	2.35991	ACTR3, NCKAP1, ACTR2, CYFIP1, DCTN1, ARPC1B, ARPC4, ARPC5, RHOA, CDC42, ACTR1A, ARPC2, KIF5B, MYO6, CTNNB1, KPNA3, KPNA1	254	249	8205	2.20544	0.659184	0.0397801	0.0355757
