# Supplementary material for: The Identification of Nuclear FMRP Isoform Iso6 Partners
Source: Cells. 2023 Dec 9;12(24):2807. doi: 10.3390/cells12242807 (PMC10742089; doi:10.3390/cells12242807)
Supplement: Supplementary file 1 [file cells-12-02807-s001.zip › Supplementary table S3.xlsx]

## Sheet: list
Bait	Prey	PreyGene	Spec	SpecSum	AvgSpec	NumReplicates	ctrlCounts	AvgP	MaxP	FoldChange	BFDR
FMRP_iso1	NP_005078.2	FXR1	89|89	178	89	2	0|0|0|0|0|0	1	1	890	0
FMRP_iso1_APH	NP_005078.2	FXR1	87|65	152	76	2	0|0|0|0|0|0	1	1	760	0
FMRP_iso1	NP_004851.2	FXR2	46|47	93	46.5	2	0|0|0|0|0|0	1	1	465	0
FMRP_iso1_APH	NP_004851.2	FXR2	54|38	92	46	2	0|0|0|0|0|0	1	1	460	0
FMRP_iso1	NP_006436.3	PRPF8	36|35	71	35.5	2	7|4|7|4|10|10	1	1	5.07	0
FMRP_iso1_APH	NP_006436.3	PRPF8	44|23	67	33.5	2	7|4|7|4|10|10	1	1	4.79	0
FMR1_iso6_APH	NP_005078.2	FXR1	31|31	62	31	2	0|0|0|0|0|0	1	1	310	0
FMR1_iso6	NP_005078.2	FXR1	28|32	60	30	2	0|0|0|0|0|0	1	1	300	0
FMRP_iso1	NP_000958.1	RPL3	29|29	58	29	2	7|3|5|7|12|10	1	1	3.95	0
FMRP_iso1	NP_001070908.1	BCLAF1	29|24	53	26.5	2	5|5|3|3|10|12	0.98	1	4.18	0
FMRP_iso1	NP_001273.1	AP2B1	24|29	53	26.5	2	0|0|2|0|4|10	0.98	0.99	9.94	0
FMR1_iso6_APH	NP_004851.2	FXR2	21|23	44	22	2	0|0|0|0|0|0	1	1	220	0
FMR1_iso6	NP_004851.2	FXR2	19|21	40	20	2	0|0|0|0|0|0	1	1	200	0
FMRP_iso1	NP_001036041.1	RRBP1	18|18	36	18	2	5|3|3|3|9|7	0.99	0.99	3.6	0
FMRP_iso1	NP_055791.1	PDCD11	17|15	32	16	2	0|0|0|0|2|3	1	1	19.2	0
FMRP_iso1_APH	NP_055791.1	PDCD11	21|10	31	15.5	2	0|0|0|0|2|3	0.99	1	18.6	0
FMRP_iso1_APH	NP_005751.2	CEBPZ	19|10	29	14.5	2	2|0|4|3|0|0	0.98	1	9.67	0
FMRP_iso1_APH	NP_001104792.1	DDX54	16|12	28	14	2	2|0|3|4|4|5	1	1	4.67	0
FMRP_iso1	NP_005773.3	ALYREF	14|14	28	14	2	3|2|3|2|4|5	1	1	4.42	0
FMRP_iso1	NP_001104792.1	DDX54	15|12	27	13.5	2	2|0|3|4|4|5	1	1	4.5	0
FMRP_iso1	NP_005751.2	CEBPZ	10|15	25	12.5	2	2|0|4|3|0|0	0.98	1	8.33	0
FMRP_iso1_APH	NP_036437.1	AP2A2	13|9	22	11	2	0|0|0|0|0|0	1	1	110	0
FMRP_iso1	NP_066014.1	MOV10	10|12	22	11	2	0|0|0|0|0|0	1	1	110	0
FMRP_iso1	NP_036437.1	AP2A2	8|13	21	10.5	2	0|0|0|0|0|0	1	1	105	0
FMRP_iso1	NP_076950.1	DDX50	8|13	21	10.5	2	0|0|0|0|0|0	1	1	105	0
FMRP_iso1_APH	NP_663782.2	AP1B1	13|8	21	10.5	2	0|0|0|0|0|0	1	1	105	0
FMRP_iso1	NP_004059.2	AP2M1	8|11	19	9.5	2	0|0|0|0|2|3	0.98	0.99	11.4	0
FMRP_iso1	NP_006444.2	TBL3	10|9	19	9.5	2	0|0|0|0|0|0	1	1	95	0
FMRP_iso1_APH	NP_066014.1	MOV10	14|5	19	9.5	2	0|0|0|0|0|0	1	1	95	0
FMRP_iso1_APH	NP_076950.1	DDX50	13|6	19	9.5	2	0|0|0|0|0|0	1	1	95	0
FMR1_iso6_APH	NP_002799.3	PSMD2	9|8	17	8.5	2	0|0|0|0|0|0	1	1	85	0
FMRP_iso1	NP_644810.1	WDR36	9|8	17	8.5	2	0|0|0|0|0|0	1	1	85	0
FMRP_iso1	NP_001129125.1	PABPC4	8|8	16	8	2	0|0|0|0|0|0	1	1	80	0
FMRP_iso1_APH	NP_001203.1	C1QBP	10|6	16	8	2	0|0|0|0|0|0	1	1	80	0
FMRP_iso1_APH	NP_057267.2	MRTO4	10|6	16	8	2	0|0|0|0|0|0	1	1	80	0
FMRP_iso1	NP_057267.2	MRTO4	6|10	16	8	2	0|0|0|0|0|0	1	1	80	0
FMR1_iso6_APH	NP_002323.2	LRP1	10|5	15	7.5	2	0|0|0|0|0|0	1	1	75	0
FMR1_iso6_APH	NP_002798.2	PSMD1	9|6	15	7.5	2	0|0|0|0|0|0	1	1	75	0
FMR1_iso6_APH	NP_002802.2	PSMD7	8|7	15	7.5	2	0|0|0|0|2|2	0.99	0.99	11.25	0
FMRP_iso1_APH	NP_055984.1	RRS1	10|5	15	7.5	2	0|0|0|0|0|2	0.98	1	22.5	0
FMRP_iso1	NP_004441.1	ERH	6|8	14	7	2	0|0|0|0|0|0	1	1	70	0
FMRP_iso1_APH	NP_006775.1	WDR3	8|6	14	7	2	0|0|0|0|0|0	1	1	70	0
FMRP_iso1	NP_006775.1	WDR3	8|6	14	7	2	0|0|0|0|0|0	1	1	70	0
FMRP_iso1	NP_065147.1	DDX24	6|8	14	7	2	0|0|0|2|0|2	0.98	0.99	10.5	0
FMRP_iso1_APH	NP_644810.1	WDR36	8|6	14	7	2	0|0|0|0|0|0	1	1	70	0
FMRP_iso1	NP_009035.3	RPL10A	6|7	13	6.5	2	0|0|0|0|0|0	1	1	65	0
FMRP_iso1_APH	NP_057185.1	NIP7	7|6	13	6.5	2	0|0|0|0|0|0	1	1	65	0
FMRP_iso1	NP_057185.1	NIP7	7|6	13	6.5	2	0|0|0|0|0|0	1	1	65	0
FMRP_iso1	NP_938405.1	G3BP1	6|7	13	6.5	2	0|0|0|0|2|0	0.99	0.99	19.5	0
FMRP_iso1	NP_001203.1	C1QBP	7|5	12	6	2	0|0|0|0|0|0	1	1	60	0
FMR1_iso6	NP_002323.2	LRP1	7|5	12	6	2	0|0|0|0|0|0	1	1	60	0
FMR1_iso6	NP_002799.3	PSMD2	7|5	12	6	2	0|0|0|0|0|0	1	1	60	0
FMRP_iso1_APH	NP_006444.2	TBL3	8|4	12	6	2	0|0|0|0|0|0	1	1	60	0
FMR1_iso6_APH	NP_006494.1	PSMC4	5|7	12	6	2	0|0|0|0|0|2	0.98	0.99	18	0
FMRP_iso1_APH	NP_056422.2	CHTOP	8|4	12	6	2	0|0|0|0|0|0	1	1	60	0
FMRP_iso1	NP_056422.2	CHTOP	6|6	12	6	2	0|0|0|0|0|0	1	1	60	0
FMR1_iso6_APH	NP_060568.3	ECT2	7|5	12	6	2	0|0|0|0|0|0	1	1	60	0
FMR1_iso6	NP_002798.2	PSMD1	7|4	11	5.5	2	0|0|0|0|0|0	1	1	55	0
FMR1_iso6_APH	NP_002806.2	PSMD11	6|5	11	5.5	2	0|0|0|0|0|0	1	1	55	0
FMRP_iso1_APH	NP_004441.1	ERH	7|4	11	5.5	2	0|0|0|0|0|0	1	1	55	0
FMR1_iso6	NP_004714.2	ARHGEF2	6|5	11	5.5	2	0|0|0|0|0|0	1	1	55	0
FMR1_iso6	NP_006494.1	PSMC4	5|6	11	5.5	2	0|0|0|0|0|2	0.97	0.98	16.5	0
FMRP_iso1	NP_055987.2	PRRC2C	4|7	11	5.5	2	0|0|0|0|0|0	1	1	55	0
FMR1_iso6_APH	NP_001243198.1	KIF22	4|6	10	5	2	0|0|0|0|0|0	1	1	50	0
FMR1_iso6_APH	NP_001258708.1	PSMD6	4|6	10	5	2	0|0|0|0|0|0	1	1	50	0
FMR1_iso6_APH	NP_004714.2	ARHGEF2	4|6	10	5	2	0|0|0|0|0|0	1	1	50	0
FMRP_iso1_APH	NP_004809.2	DDX23	7|3	10	5	2	0|0|0|0|0|0	1	1	50	0
FMR1_iso6_APH	NP_001003681.1	HMGXB4	5|4	9	4.5	2	0|0|0|0|0|0	1	1	45	0
FMR1_iso6_APH	NP_001203.1	C1QBP	4|5	9	4.5	2	0|0|0|0|0|0	1	1	45	0
FMR1_iso6_APH	NP_002800.2	PSMD3	6|3	9	4.5	2	0|0|0|0|0|0	1	1	45	0
FMRP_iso1	NP_004593.2	STAU1	5|4	9	4.5	2	0|0|0|0|0|0	1	1	45	0
FMRP_iso1	NP_004714.2	ARHGEF2	4|5	9	4.5	2	0|0|0|0|0|0	1	1	45	0
FMRP_iso1_APH	NP_009035.3	RPL10A	6|3	9	4.5	2	0|0|0|0|0|0	1	1	45	0
FMRP_iso1	NP_057371.2	HP1BP3	4|5	9	4.5	2	0|0|0|0|0|0	1	1	45	0
FMR1_iso6_APH	NP_057371.2	HP1BP3	5|4	9	4.5	2	0|0|0|0|0|0	1	1	45	0
FMRP_iso1	NP_060542.4	HEATR1	4|5	9	4.5	2	0|0|0|0|0|0	1	1	45	0
FMRP_iso1_APH	NP_001137260.1	PPHLN1	6|2	8	4	2	0|0|0|0|0|0	0.97	1	40	0
FMR1_iso6	NP_001203.1	C1QBP	5|3	8	4	2	0|0|0|0|0|0	1	1	40	0
FMRP_iso1	NP_001350.1	DECR1	4|4	8	4	2	0|0|0|0|0|0	1	1	40	0
FMRP_iso1	NP_004809.2	DDX23	5|3	8	4	2	0|0|0|0|0|0	1	1	40	0
FMRP_iso1_APH	NP_008941.2	DDX52	6|2	8	4	2	0|0|0|0|0|0	0.97	1	40	0
FMRP_iso1	NP_008941.2	DDX52	4|4	8	4	2	0|0|0|0|0|0	1	1	40	0
FMR1_iso6_APH	NP_009035.3	RPL10A	3|5	8	4	2	0|0|0|0|0|0	1	1	40	0
FMRP_iso1	NP_055288.1	DIMT1	4|4	8	4	2	0|0|0|0|0|0	1	1	40	0
FMRP_iso1	NP_056130.2	LARP1	3|5	8	4	2	0|0|0|0|0|0	1	1	40	0
FMRP_iso1_APH	NP_060542.4	HEATR1	4|4	8	4	2	0|0|0|0|0|0	1	1	40	0
FMRP_iso1	NP_065987.1	DDX55	3|5	8	4	2	0|0|0|0|0|0	1	1	40	0
FMRP_iso1	NP_071896.8	NOC3L	3|5	8	4	2	0|0|0|0|0|0	1	1	40	0
FMRP_iso1	NP_001137260.1	PPHLN1	3|4	7	3.5	2	0|0|0|0|0|0	0.99	1	35	0
FMRP_iso1	NP_001185619.1	PPAN-P2RY11	4|3	7	3.5	2	0|0|0|0|0|0	0.99	1	35	0
FMRP_iso1_APH	NP_001243198.1	KIF22	4|3	7	3.5	2	0|0|0|0|0|0	0.99	1	35	0
FMR1_iso6	NP_001258708.1	PSMD6	4|3	7	3.5	2	0|0|0|0|0|0	0.99	1	35	0
FMR1_iso6	NP_002800.2	PSMD3	3|4	7	3.5	2	0|0|0|0|0|0	0.99	1	35	0
FMR1_iso6_APH	NP_002803.2	PSMD8	4|3	7	3.5	2	0|0|0|0|0|0	0.99	1	35	0
FMRP_iso1	NP_003760.1	SRSF9	3|4	7	3.5	2	0|0|0|0|0|0	0.99	1	35	0
FMRP_iso1_APH	NP_004593.2	STAU1	5|2	7	3.5	2	0|0|0|0|0|0	0.97	1	35	0
FMRP_iso1_APH	NP_036429.2	G3BP2	5|2	7	3.5	2	0|0|0|0|0|0	0.97	1	35	0
FMRP_iso1_APH	NP_055288.1	DIMT1	3|4	7	3.5	2	0|0|0|0|0|0	0.99	1	35	0
FMRP_iso1_APH	NP_057104.2	TFB1M	4|3	7	3.5	2	0|0|0|0|0|0	0.99	1	35	0
FMR1_iso6	NP_057371.2	HP1BP3	3|4	7	3.5	2	0|0|0|0|0|0	0.99	1	35	0
FMRP_iso1_APH	NP_060579.3	MTPAP	5|2	7	3.5	2	0|0|0|0|0|0	0.97	1	35	0
FMRP_iso1_APH	NP_071896.8	NOC3L	5|2	7	3.5	2	0|0|0|0|0|0	0.97	1	35	0
FMRP_iso1	NP_115958.2	GLYR1	4|3	7	3.5	2	0|0|0|0|0|0	0.99	1	35	0
FMR1_iso6_APH	NP_644810.1	WDR36	4|3	7	3.5	2	0|0|0|0|0|0	0.99	1	35	0
FMR1_iso6_APH	NP_001129488.1	APP	3|3	6	3	2	0|0|0|0|0|0	0.99	0.99	30	0
FMRP_iso1_APH	NP_001271.1	CIRBP	3|3	6	3	2	0|0|0|0|0|0	0.99	0.99	30	0
FMRP_iso1_APH	NP_004060.2	AP2S1	3|3	6	3	2	0|0|0|0|0|0	0.99	0.99	30	0
FMRP_iso1_APH	NP_005040.2	PWP2	3|3	6	3	2	0|0|0|0|0|0	0.99	0.99	30	0
FMRP_iso1	NP_005040.2	PWP2	3|3	6	3	2	0|0|0|0|0|0	0.99	0.99	30	0
FMRP_iso1	NP_056139.1	RRP8	3|3	6	3	2	0|0|0|0|0|0	0.99	0.99	30	0
FMRP_iso1	NP_056240.2	POLR1A	3|3	6	3	2	0|0|0|0|0|0	0.99	0.99	30	0
FMRP_iso1	NP_057136.2	RRP15	3|3	6	3	2	0|0|0|0|0|0	0.99	0.99	30	0
FMR1_iso6_APH	NP_060376.2	PAK1IP1	3|3	6	3	2	0|0|0|0|0|0	0.99	0.99	30	0
FMRP_iso1	NP_060579.3	MTPAP	3|3	6	3	2	0|0|0|0|0|0	0.99	0.99	30	0
FMRP_iso1	NP_112196.3	TRMT1L	3|3	6	3	2	0|0|0|0|0|0	0.99	0.99	30	0
FMRP_iso1	NP_115735.2	CMSS1	3|3	6	3	2	0|0|0|0|0|0	0.99	0.99	30	0
FMRP_iso1	NP_778236.2	DDX51	3|3	6	3	2	0|0|0|0|0|0	0.99	0.99	30	0
FMRP_iso1	NP_853556.2	RFC5	3|3	6	3	2	0|0|0|0|0|0	0.99	0.99	30	0
FMRP_iso1_APH	NP_001273.1	AP2B1	27|21	48	24	2	0|0|2|0|4|10	0.97	0.98	9	0.01
FMRP_iso1_APH	NP_005773.3	ALYREF	17|11	28	14	2	3|2|3|2|4|5	0.96	1	4.42	0.01
FMRP_iso1_APH	NP_055018.2	AP2A1	13|12	25	12.5	2	0|0|0|0|0|6	0.96	0.96	12.5	0.01
FMRP_iso1	NP_055018.2	AP2A1	10|15	25	12.5	2	0|0|0|0|0|6	0.95	0.98	12.5	0.01
FMRP_iso1	NP_000973.2	RPL21	7|8	15	7.5	2	0|0|0|0|0|3	0.97	0.97	15	0.01
FMR1_iso6_APH	NP_001243763.1	AURKB	7|4	11	5.5	2	2|0|0|0|0|0	0.96	0.99	16.5	0.01
FMR1_iso6_APH	NP_001058.2	TOP2A	2|4	6	3	2	0|0|0|0|0|0	0.97	1	30	0.01
FMRP_iso1_APH	NP_001073027.1	HNRNPUL2	2|4	6	3	2	0|0|0|0|0|0	0.97	1	30	0.01
FMRP_iso1	NP_001073027.1	HNRNPUL2	4|2	6	3	2	0|0|0|0|0|0	0.97	1	30	0.01
FMRP_iso1	NP_001188330.1	GALC	2|4	6	3	2	0|0|0|0|0|0	0.97	1	30	0.01
FMRP_iso1_APH	NP_001350.1	DECR1	4|2	6	3	2	0|0|0|0|0|0	0.97	1	30	0.01
FMR1_iso6	NP_002806.2	PSMD11	4|2	6	3	2	0|0|0|0|0|0	0.97	1	30	0.01
FMRP_iso1	NP_004060.2	AP2S1	4|2	6	3	2	0|0|0|0|0|0	0.97	1	30	0.01
FMR1_iso6_APH	NP_006775.1	WDR3	4|2	6	3	2	0|0|0|0|0|0	0.97	1	30	0.01
FMRP_iso1_APH	NP_114108.1	MRPS5	4|2	6	3	2	0|0|0|0|0|0	0.97	1	30	0.01
FMRP_iso1	NP_115714.1	LLPH	2|4	6	3	2	0|0|0|0|0|0	0.97	1	30	0.01
FMRP_iso1_APH	NP_116246.2	LACTB	4|2	6	3	2	0|0|0|0|0|0	0.97	1	30	0.01
FMR1_iso6	NP_477352.3	PI4KA	2|4	6	3	2	0|0|0|0|0|0	0.97	1	30	0.01
FMRP_iso1	NP_542161.1	RNPS1	4|2	6	3	2	0|0|0|0|0|0	0.97	1	30	0.01
FMRP_iso1	NP_001003681.1	HMGXB4	3|2	5	2.5	2	0|0|0|0|0|0	0.97	0.99	25	0.01
FMR1_iso6_APH	NP_001119526.1	CASK	2|3	5	2.5	2	0|0|0|0|0|0	0.97	0.99	25	0.01
FMRP_iso1	NP_001158286.1	ACIN1	2|3	5	2.5	2	0|0|0|0|0|0	0.97	0.99	25	0.01
FMRP_iso1	NP_001271.1	CIRBP	3|2	5	2.5	2	0|0|0|0|0|0	0.97	0.99	25	0.01
FMRP_iso1	NP_002323.2	LRP1	3|2	5	2.5	2	0|0|0|0|0|0	0.97	0.99	25	0.01
FMR1_iso6_APH	NP_002797.3	PSMC6	3|2	5	2.5	2	0|0|0|0|0|0	0.97	0.99	25	0.01
FMR1_iso6_APH	NP_002801.1	PSMD4	2|3	5	2.5	2	0|0|0|0|0|0	0.97	0.99	25	0.01
FMR1_iso6	NP_002803.2	PSMD8	3|2	5	2.5	2	0|0|0|0|0|0	0.97	0.99	25	0.01
FMR1_iso6	NP_002808.3	PSMD13	3|2	5	2.5	2	0|0|0|0|0|0	0.97	0.99	25	0.01
FMRP_iso1_APH	NP_002905.2	RFC2	2|3	5	2.5	2	0|0|0|0|0|0	0.97	0.99	25	0.01
FMRP_iso1	NP_002905.2	RFC2	2|3	5	2.5	2	0|0|0|0|0|0	0.97	0.99	25	0.01
FMRP_iso1	NP_004805.2	SNRNP40	2|3	5	2.5	2	0|0|0|0|0|0	0.97	0.99	25	0.01
FMR1_iso6_APH	NP_005376.2	NKTR	3|2	5	2.5	2	0|0|0|0|0|0	0.97	0.99	25	0.01
FMRP_iso1	NP_005763.3	RCL1	3|2	5	2.5	2	0|0|0|0|0|0	0.97	0.99	25	0.01
FMR1_iso6_APH	NP_005796.1	PSMD14	3|2	5	2.5	2	0|0|0|0|0|0	0.97	0.99	25	0.01
FMR1_iso6_APH	NP_037423.2	CPSF1	3|2	5	2.5	2	0|0|0|0|0|0	0.97	0.99	25	0.01		specific factor 1
FMRP_iso1	NP_055427.2	FAM120A	2|3	5	2.5	2	0|0|0|0|0|0	0.97	0.99	25	0.01
FMR1_iso6_APH	NP_056154.1	ADNP	2|3	5	2.5	2	0|0|0|0|0|0	0.97	0.99	25	0.01
FMR1_iso6_APH	NP_057185.1	NIP7	2|3	5	2.5	2	0|0|0|0|0|0	0.97	0.99	25	0.01
FMR1_iso6_APH	NP_057267.2	MRTO4	3|2	5	2.5	2	0|0|0|0|0|0	0.97	0.99	25	0.01
FMRP_iso1_APH	NP_060376.2	PAK1IP1	3|2	5	2.5	2	0|0|0|0|0|0	0.97	0.99	25	0.01
FMRP_iso1	NP_060376.2	PAK1IP1	2|3	5	2.5	2	0|0|0|0|0|0	0.97	0.99	25	0.01
FMRP_iso1	NP_114108.1	MRPS5	3|2	5	2.5	2	0|0|0|0|0|0	0.97	0.99	25	0.01
FMRP_iso1	NP_116246.2	LACTB	2|3	5	2.5	2	0|0|0|0|0|0	0.97	0.99	25	0.01
FMR1_iso6_APH	NP_490597.1	BRD4	2|3	5	2.5	2	0|0|0|0|0|0	0.97	0.99	25	0.01
FMRP_iso1_APH	NP_778236.2	DDX51	3|2	5	2.5	2	0|0|0|0|0|0	0.97	0.99	25	0.01
FMRP_iso1	NP_001036100.1	NGDN	2|2	4	2	2	0|0|0|0|0|0	0.94	0.94	20	0.01
FMRP_iso1_APH	NP_001186793.1	BCL2L2-PABPN1	2|2	4	2	2	0|0|0|0|0|0	0.94	0.94	20	0.01
FMR1_iso6_APH	NP_002905.2	RFC2	2|2	4	2	2	0|0|0|0|0|0	0.94	0.94	20	0.01
FMR1_iso6_APH	NP_005759.4	LPCAT3	2|2	4	2	2	0|0|0|0|0|0	0.94	0.94	20	0.01
FMR1_iso6	NP_005759.4	LPCAT3	2|2	4	2	2	0|0|0|0|0|0	0.94	0.94	20	0.01
FMR1_iso6	NP_005796.1	PSMD14	2|2	4	2	2	0|0|0|0|0|0	0.94	0.94	20	0.01
FMRP_iso1_APH	NP_008974.5	KRR1	2|2	4	2	2	0|0|0|0|0|0	0.94	0.94	20	0.01
FMRP_iso1	NP_008974.5	KRR1	2|2	4	2	2	0|0|0|0|0|0	0.94	0.94	20	0.01
FMR1_iso6_APH	NP_056969.2	PCF11	2|2	4	2	2	0|0|0|0|0|0	0.94	0.94	20	0.01
FMR1_iso6_APH	NP_057251.2	NOL7	2|2	4	2	2	0|0|0|0|0|0	0.94	0.94	20	0.01
FMRP_iso1_APH	NP_060252.4	TASOR2	2|2	4	2	2	0|0|0|0|0|0	0.94	0.94	20	0.01
FMRP_iso1	NP_060919.2	UBAP2	2|2	4	2	2	0|0|0|0|0|0	0.94	0.94	20	0.01
FMRP_iso1	NP_061903.2	DHX29	2|2	4	2	2	0|0|0|0|0|0	0.94	0.94	20	0.01
FMR1_iso6_APH	NP_062535.2	YLPM1	2|2	4	2	2	0|0|0|0|0|0	0.94	0.94	20	0.01
FMR1_iso6_APH	NP_068839.1	ITM2B	2|2	4	2	2	0|0|0|0|0|0	0.94	0.94	20	0.01
FMRP_iso1	NP_073616.6	DDX31	2|2	4	2	2	0|0|0|0|0|0	0.94	0.94	20	0.01
FMR1_iso6_APH	NP_112196.3	TRMT1L	2|2	4	2	2	0|0|0|0|0|0	0.94	0.94	20	0.01
FMRP_iso1_APH	NP_115551.2	UTP15	2|2	4	2	2	0|0|0|0|0|0	0.94	0.94	20	0.01
FMRP_iso1	NP_150247.2	PML	2|2	4	2	2	0|0|0|0|0|0	0.94	0.94	20	0.01
FMRP_iso1_APH	NP_542161.1	RNPS1	2|2	4	2	2	0|0|0|0|0|0	0.94	0.94	20	0.01
FMR1_iso6_APH	NP_775813.2	PLBD2	2|2	4	2	2	0|0|0|0|0|0	0.94	0.94	20	0.01
FMR1_iso6_APH	NP_789845.1	PPA2	2|2	4	2	2	0|0|0|0|0|0	0.94	0.94	20	0.01
FMRP_iso1_APH	NP_853536.2	RFC3	2|2	4	2	2	0|0|0|0|0|0	0.94	0.94	20	0.01
FMRP_iso1	NP_853551.1	RFC4	2|2	4	2	2	0|0|0|0|0|0	0.94	0.94	20	0.01
FMRP_iso1	NP_005110.2	THRAP3	35|35	70	35	2	9|4|7|8|18|15	0.89	0.89	3.44	0.02
FMRP_iso1	NP_001120792.1	UBAP2L	21|30	51	25.5	2	0|0|0|0|12|10	0.93	0.96	6.95	0.02
FMRP_iso1_APH	NP_001120792.1	UBAP2L	29|18	47	23.5	2	0|0|0|0|12|10	0.9	0.96	6.41	0.02
FMRP_iso1	NP_006764.3	DDX18	12|12	24	12	2	2|3|4|3|5|5	0.89	0.89	3.27	0.02
FMRP_iso1	NP_055181.3	GNL3	11|13	24	12	2	0|0|3|0|5|4	0.93	0.96	6	0.02
FMRP_iso1_APH	NP_115570.1	RPF2	7|7	14	7	2	0|0|0|0|2|3	0.93	0.93	8.4	0.02
FMRP_iso1_APH	NP_000973.2	RPL21	8|5	13	6.5	2	0|0|0|0|0|3	0.93	0.97	13	0.02
FMRP_iso1	NP_055871.1	RRP1B	5|8	13	6.5	2	0|0|0|0|0|3	0.93	0.97	13	0.02
FMRP_iso1_APH	NP_060726.3	WDR12	7|6	13	6.5	2	0|0|0|2|3|2	0.9	0.94	5.57	0.02
FMRP_iso1	NP_938074.2	PRMT1	5|8	13	6.5	2	0|0|0|0|4|0	0.89	0.94	9.75	0.02
FMRP_iso1	NP_001410.2	ELAVL1	6|6	12	6	2	0|0|0|0|2|3	0.88	0.88	7.2	0.02
FMR1_iso6	NP_002802.2	PSMD7	8|4	12	6	2	0|0|0|0|2|2	0.89	0.99	9	0.02
FMR1_iso6_APH	NP_002794.1	PSMC2	6|5	11	5.5	2	0|0|0|0|2|2	0.93	0.96	8.25	0.02
FMR1_iso6	NP_002794.1	PSMC2	6|5	11	5.5	2	0|0|0|0|2|2	0.93	0.96	8.25	0.02
FMRP_iso1	NP_001244118.1	DDX56	6|4	10	5	2	0|0|0|0|0|3	0.88	0.93	10	0.02
FMR1_iso6_APH	NP_002793.2	PSMC1	5|5	10	5	2	0|0|0|0|0|3	0.89	0.89	10	0.02
FMR1_iso6_APH	NP_003904.3	PRPF4B	4|4	8	4	2	2|0|0|0|0|0	0.92	0.92	12	0.02
FMR1_iso6_APH	NP_004273.1	BAG2	4|4	8	4	2	0|0|0|0|0|2	0.92	0.92	12	0.02
FMRP_iso1	NP_055984.1	RRS1	4|4	8	4	2	0|0|0|0|0|2	0.92	0.92	12	0.02
FMRP_iso1	NP_683759.1	NSUN5	3|5	8	4	2	0|0|0|0|0|2	0.9	0.96	12	0.02
FMRP_iso1	NP_001171134.1	RIF1	4|3	7	3.5	2	0|2|0|0|0|0	0.88	0.92	10.5	0.02
FMRP_iso1_APH	NP_036601.2	PRPF6	4|3	7	3.5	2	0|0|0|0|0|2	0.88	0.92	10.5	0.02
FMRP_iso1	NP_036601.2	PRPF6	3|4	7	3.5	2	0|0|0|0|0|2	0.88	0.92	10.5	0.02
FMRP_iso1_APH	NP_055701.1	NSA2	4|3	7	3.5	2	0|0|2|0|0|0	0.88	0.92	10.5	0.02
FMRP_iso1	NP_055701.1	NSA2	4|3	7	3.5	2	0|0|2|0|0|0	0.88	0.92	10.5	0.02
FMRP_iso1_APH	NP_683759.1	NSUN5	4|3	7	3.5	2	0|0|0|0|0|2	0.88	0.92	10.5	0.02
FMRP_iso1_APH	NP_852133.1	EIF6	3|4	7	3.5	2	0|0|2|0|0|0	0.88	0.92	10.5	0.02
FMRP_iso1	NP_892021.1	ZNF326	3|4	7	3.5	2	0|0|0|0|0|2	0.88	0.92	10.5	0.02
FMR1_iso6_APH	NP_005520.4	HSPG2	21|25	46	23	2	11|7|6|10|0|0	0.84	0.93	4.06	0.03
FMRP_iso1	NP_055781.2	DHX30	12|10	22	11	2	0|0|0|0|4|7	0.86	0.89	6	0.03
FMRP_iso1	NP_055693.4	PUM3	7|8	15	7.5	2	0|0|3|0|2|4	0.84	0.87	5	0.03
FMRP_iso1	NP_060726.3	WDR12	5|9	14	7	2	0|0|0|2|3|2	0.86	0.99	6	0.03
FMR1_iso6_APH	NP_071447.1	TINAGL1	7|7	14	7	2	3|2|3|3|0|0	0.86	0.86	3.82	0.03
FMRP_iso1	NP_005782.1	MPHOSPH10	6|6	12	6	2	0|2|0|0|2|3	0.86	0.86	5.14	0.03
FMR1_iso6_APH	NP_002807.1	PSMD12	5|6	11	5.5	2	0|0|0|0|3|2	0.84	0.88	6.6	0.03
FMRP_iso1_APH	NP_031393.2	RALY	6|5	11	5.5	2	0|0|0|2|3|0	0.84	0.88	6.6	0.03
FMRP_iso1	NP_036473.2	GTPBP4	5|6	11	5.5	2	0|0|0|0|2|3	0.84	0.88	6.6	0.03
FMR1_iso6_APH	NP_001121113.1	LAMB3	6|4	10	5	2	0|0|2|0|2|0	0.87	0.96	7.5	0.03
FMRP_iso1	NP_115571.1	SON	5|5	10	5	2	0|2|0|0|2|2	0.86	0.86	5	0.03
FMRP_iso1	NP_003904.3	PRPF4B	3|3	6	3	2	2|0|0|0|0|0	0.83	0.83	9	0.03
FMRP_iso1	NP_061832.2	DAZAP1	3|3	6	3	2	2|0|0|0|0|0	0.83	0.83	9	0.03
FMRP_iso1	NP_004238.3	EFTUD2	12|13	25	12.5	2	3|0|3|3|6|7	0.79	0.86	3.41	0.04
FMRP_iso1	NP_060365.7	DDX27	9|13	22	11	2	3|0|2|0|4|6	0.82	0.95	4.4	0.04
FMR1_iso6	NP_002795.2	PSMC3	6|6	12	6	2	0|0|0|0|3|3	0.82	0.82	6	0.04
FMRP_iso1	NP_005026.3	POLRMT	5|7	12	6	2	0|0|0|0|0|5	0.83	0.88	7.2	0.04
FMR1_iso6_APH	NP_003625.2	NIPSNAP1	6|4	10	5	2	2|2|0|0|2|0	0.81	0.96	5	0.04
FMRP_iso1	NP_001034554.1	SRSF5	4|5	9	4.5	2	0|0|0|0|0|4	0.79	0.83	6.75	0.04
FMRP_iso1_APH	NP_055871.1	RRP1B	6|3	9	4.5	2	0|0|0|0|0|3	0.82	0.93	9	0.04
FMRP_iso1_APH	NP_001244118.1	DDX56	5|3	8	4	2	0|0|0|0|0|3	0.8	0.89	8	0.04
FMR1_iso6	NP_002793.2	PSMC1	5|3	8	4	2	0|0|0|0|0|3	0.8	0.89	8	0.04
FMR1_iso6_APH	NP_055871.1	RRP1B	4|4	8	4	2	0|0|0|0|0|3	0.83	0.83	8	0.04
FMR1_iso6_APH	NP_490647.1	DNAJB6	4|4	8	4	2	0|0|0|0|0|3	0.83	0.83	8	0.04
FMRP_iso1	NP_055686.3	PAN2	2|5	7	3.5	2	0|0|2|0|0|0	0.81	0.96	10.5	0.04
FMRP_iso1_APH	NP_001028755.2	ACOT9	4|2	6	3	2	0|0|0|0|2|0	0.78	0.92	9	0.04
FMRP_iso1	NP_005889.3	CAPRIN1	2|4	6	3	2	0|0|0|0|2|0	0.78	0.92	9	0.04
FMR1_iso6	NP_036601.2	PRPF6	2|4	6	3	2	0|0|0|0|0|2	0.78	0.92	9	0.04
FMR1_iso6_APH	NP_060924.4	NUSAP1	4|2	6	3	2	0|0|0|0|0|2	0.78	0.92	9	0.04
FMR1_iso6_APH	NP_006436.3	PRPF8	18|20	38	19	2	7|4|7|4|10|10	0.75	0.96	2.71	0.05
FMR1_iso6_APH	NP_005436.1	SMC3	13|14	27	13.5	2	5|0|4|5|8|3	0.74	0.83	3.24	0.05
FMRP_iso1	NP_006266.2	SRSF6	9|10	19	9.5	2	0|0|3|2|5|5	0.76	0.82	3.8	0.05
FMRP_iso1_APH	NP_055781.2	DHX30	12|7	19	9.5	2	0|0|0|0|4|7	0.76	0.89	5.18	0.05
FMRP_iso1	NP_542165.1	DDX39B	9|9	18	9	2	0|0|0|0|6|5	0.78	0.78	4.91	0.05
FMRP_iso1_APH	NP_055693.4	PUM3	12|5	17	8.5	2	0|0|3|0|2|4	0.74	0.99	5.67	0.05
FMRP_iso1_APH	NP_001182375.1	SRSF7	7|5	12	6	2	4|0|0|3|0|0	0.74	0.83	5.14	0.05
FMRP_iso1	NP_036555.1	RPL13A	6|6	12	6	2	0|0|0|0|4|3	0.76	0.76	5.14	0.05
FMR1_iso6_APH	NP_002795.2	PSMC3	6|5	11	5.5	2	0|0|0|0|3|3	0.76	0.82	5.5	0.05
FMR1_iso6_APH	NP_005026.3	POLRMT	5|5	10	5	2	0|0|0|0|0|5	0.78	0.78	6	0.05
FMRP_iso1_APH	NP_056473.2	NOC2L	7|2	9	4.5	2	0|0|0|0|0|3	0.75	0.96	9	0.05
FMR1_iso6_APH	NP_115571.1	SON	5|4	9	4.5	2	0|2|0|0|2|2	0.76	0.86	4.5	0.05
FMR1_iso6	NP_000973.2	RPL21	3|4	7	3.5	2	0|0|0|0|0|3	0.77	0.83	7	0.05
FMRP_iso1	NP_004309.2	ASPH	7|6	13	6.5	2	0|0|0|0|5|3	0.74	0.78	4.88	0.06
FMR1_iso6_APH	NP_036244.2	FBL	6|7	13	6.5	2	6|0|0|0|0|2	0.74	0.77	4.88	0.06
FMRP_iso1	NP_055312.2	ZNF638	7|6	13	6.5	2	6|0|0|2|0|0	0.74	0.77	4.88	0.06
FMR1_iso6_APH	NP_005262.1	GLUD1	5|4	9	4.5	2	0|0|0|0|0|5	0.73	0.78	5.4	0.06
FMRP_iso1	NP_002902.2	UPF1	5|3	8	4	2	0|0|0|0|4|0	0.73	0.83	6	0.06
FMRP_iso1	NP_001028755.2	ACOT9	3|2	5	2.5	2	0|0|0|0|2|0	0.74	0.83	7.5	0.06
FMR1_iso6	NP_004273.1	BAG2	2|3	5	2.5	2	0|0|0|0|0|2	0.74	0.83	7.5	0.06
FMR1_iso6	NP_055686.3	PAN2	3|2	5	2.5	2	0|0|2|0|0|0	0.74	0.83	7.5	0.06
FMR1_iso6_APH	NP_061832.2	DAZAP1	2|3	5	2.5	2	2|0|0|0|0|0	0.74	0.83	7.5	0.06
FMR1_iso6_APH	NP_061907.2	RHOF	3|2	5	2.5	2	0|0|0|0|2|0	0.74	0.83	7.5	0.06
FMRP_iso1	NP_064528.1	PNO1	3|2	5	2.5	2	0|0|0|0|0|2	0.74	0.83	7.5	0.06
FMRP_iso1_APH	NP_079170.2	NOL10	3|2	5	2.5	2	0|0|0|0|2|0	0.74	0.83	7.5	0.06
FMR1_iso6	NP_857634.1	PRDX5	3|2	5	2.5	2	0|0|0|2|0|0	0.74	0.83	7.5	0.06
FMRP_iso1	NP_055568.3	BMS1	8|7	15	7.5	2	0|0|0|2|4|5	0.7	0.76	4.09	0.07
FMR1_iso6_APH	NP_055312.2	ZNF638	8|5	13	6.5	2	6|0|0|2|0|0	0.71	0.83	4.88	0.07
FMRP_iso1	NP_002130.2	RBMX	6|6	12	6	2	0|0|0|0|4|4	0.7	0.7	4.5	0.07
FMRP_iso1_APH	NP_004059.2	AP2M1	8|3	11	5.5	2	0|0|0|0|2|3	0.73	0.96	6.6	0.07
FMRP_iso1_APH	NP_036473.2	GTPBP4	8|3	11	5.5	2	0|0|0|0|2|3	0.73	0.96	6.6	0.07
FMRP_iso1	NP_001243654.1	USP39	5|5	10	5	2	2|0|0|2|2|2	0.69	0.69	3.75	0.07
FMRP_iso1	NP_002355.2	MAGEB2	5|5	10	5	2	0|0|0|2|2|3	0.72	0.72	4.29	0.07
FMRP_iso1	NP_056229.2	RPL36	5|5	10	5	2	0|0|2|0|3|2	0.72	0.72	4.29	0.07
FMRP_iso1	NP_066298.1	H3C7	5|5	10	5	2	2|0|2|2|0|2	0.69	0.69	3.75	0.07
FMRP_iso1	NP_115726.1	C7orf50	4|6	10	5	2	0|0|0|0|3|3	0.7	0.82	5	0.07
FMRP_iso1_APH	NP_000982.2	RPL28	4|5	9	4.5	2	0|0|2|0|3|0	0.73	0.79	5.4	0.07
FMRP_iso1	NP_031393.2	RALY	4|5	9	4.5	2	0|0|0|2|3|0	0.73	0.79	5.4	0.07
FMRP_iso1	NP_115570.1	RPF2	5|4	9	4.5	2	0|0|0|0|2|3	0.73	0.79	5.4	0.07
FMRP_iso1	NP_000989.1	RPL37A	3|3	6	3	2	0|3|0|0|0|0	0.71	0.71	6	0.07
FMR1_iso6	NP_490647.1	DNAJB6	3|3	6	3	2	0|0|0|0|0|3	0.71	0.71	6	0.07
FMRP_iso1	NP_001427.2	FBL	14|13	27	13.5	2	5|2|5|5|5|6	0.69	0.81	2.89	0.08
FMRP_iso1_APH	NP_055181.3	GNL3	13|6	19	9.5	2	0|0|3|0|5|4	0.68	0.96	4.75	0.08
FMRP_iso1_APH	NP_001164014.1	PGAM5	10|6	16	8	2	0|0|2|0|4|5	0.68	0.88	4.36	0.08
FMR1_iso6_APH	NP_005830.2	SRRM1	9|7	16	8	2	4|0|3|4|0|3	0.67	0.86	3.43	0.08
FMRP_iso1_APH	NP_005026.3	POLRMT	9|2	11	5.5	2	0|0|0|0|0|5	0.65	0.93	6.6	0.08
FMRP_iso1_APH	NP_115571.1	SON	7|3	10	5	2	0|2|0|0|2|2	0.67	0.99	5	0.08
FMRP_iso1_APH	NP_001230808.1	TRA2B	6|3	9	4.5	2	0|0|0|0|2|3	0.69	0.88	5.4	0.08
FMRP_iso1	NP_000982.2	RPL28	4|4	8	4	2	0|0|2|0|3|0	0.66	0.66	4.8	0.08
FMRP_iso1	NP_631961.1	TAF15	4|4	8	4	2	0|0|0|0|6|0	0.65	0.65	4	0.08
FMR1_iso6_APH	NP_000973.2	RPL21	4|2	6	3	2	0|0|0|0|0|3	0.68	0.83	6	0.08
FMR1_iso6_APH	NP_001261.2	CHD1	4|2	6	3	2	0|0|3|0|0|0	0.68	0.83	6	0.08
FMRP_iso1	NP_001072989.1	KTN1	4|5	9	4.5	2	0|0|0|0|2|4	0.65	0.71	4.5	0.09
FMR1_iso6_APH	NP_001011553.2	SEPTIN7	2|2	4	2	2	0|0|0|0|0|2	0.65	0.65	6	0.09
FMR1_iso6_APH	NP_005325.2	HCFC1	2|2	4	2	2	0|0|0|0|2|0	0.65	0.65	6	0.09
FMR1_iso6	NP_055701.1	NSA2	2|2	4	2	2	0|0|2|0|0|0	0.65	0.65	6	0.09
FMRP_iso1_APH	NP_057053.1	MRPS17	2|2	4	2	2	0|0|0|0|2|0	0.65	0.65	6	0.09
FMRP_iso1	NP_057053.1	MRPS17	2|2	4	2	2	0|0|0|0|2|0	0.65	0.65	6	0.09
FMR1_iso6	NP_061832.2	DAZAP1	2|2	4	2	2	2|0|0|0|0|0	0.65	0.65	6	0.09
FMRP_iso1	NP_079170.2	NOL10	2|2	4	2	2	0|0|0|0|2|0	0.65	0.65	6	0.09
FMRP_iso1	NP_127460.1	GAR1	2|2	4	2	2	0|0|0|2|0|0	0.65	0.65	6	0.09
FMR1_iso6_APH	NP_127460.1	GAR1	2|2	4	2	2	0|0|0|2|0|0	0.65	0.65	6	0.09
FMR1_iso6_APH	NP_857634.1	PRDX5	2|2	4	2	2	0|0|0|2|0|0	0.65	0.65	6	0.09
FMR1_iso6_APH	NP_001180424.1	ADAR	17|17	34	17	2	6|7|8|9|0|0	0.62	0.62	3.4	0.1
FMR1_iso6_APH	NP_005724.1	KIF20A	7|7	14	7	2	6|5|0|0|0|0	0.64	0.64	3.82	0.1
FMRP_iso1_APH	NP_060362.3	PRPF40A	6|5	11	5.5	2	0|0|0|0|4|4	0.64	0.7	4.12	0.1
FMRP_iso1_APH	NP_036555.1	RPL13A	6|4	10	5	2	0|0|0|0|4|3	0.63	0.76	4.29	0.1
FMRP_iso1_APH	NP_060547.2	RBM28	7|3	10	5	2	0|0|0|0|3|3	0.64	0.89	5	0.1
FMR1_iso6	NP_002807.1	PSMD12	3|5	8	4	2	0|0|0|0|3|2	0.64	0.79	4.8	0.1
FMRP_iso1	NP_001035374.2	TENT4B	3|3	6	3	2	0|0|0|0|4|0	0.63	0.63	4.5	0.1
FMRP_iso1_APH	NP_000986.2	RPL34	2|3	5	2.5	2	0|0|0|0|0|3	0.63	0.71	5	0.1
FMRP_iso1_APH	NP_000989.1	RPL37A	3|2	5	2.5	2	0|3|0|0|0|0	0.63	0.71	5	0.1
FMR1_iso6_APH	NP_001777.1	CDK1	3|2	5	2.5	2	0|0|0|0|3|0	0.63	0.71	5	0.1
FMRP_iso1	NP_056473.2	NOC2L	2|3	5	2.5	2	0|0|0|0|0|3	0.63	0.71	5	0.1
FMRP_iso1_APH	NP_057396.1	WBP11	3|2	5	2.5	2	0|0|0|0|3|0	0.63	0.71	5	0.1
FMRP_iso1	NP_055335.2	MYBBP1A	18|14	32	16	2	4|4|6|5|7|7	0.61	0.98	2.91	0.11
FMRP_iso1	NP_653333.1	HNRNPUL1	8|8	16	8	2	2|0|2|3|2|6	0.59	0.59	3.2	0.11
FMRP_iso1	NP_005830.2	SRRM1	8|7	15	7.5	2	4|0|3|4|0|3	0.59	0.71	3.21	0.11
FMRP_iso1_APH	NP_542165.1	DDX39B	10|5	15	7.5	2	0|0|0|0|6|5	0.58	0.83	4.09	0.11
FMRP_iso1_APH	NP_006074.2	IK	7|4	11	5.5	2	0|0|0|0|5|3	0.6	0.78	4.12	0.11
FMRP_iso1	NP_075068.2	NOL6	4|7	11	5.5	2	0|0|0|0|4|4	0.6	0.78	4.12	0.11
FMRP_iso1	NP_003625.2	NIPSNAP1	3|5	8	4	2	2|2|0|0|2|0	0.61	0.86	4	0.11
FMRP_iso1	NP_003964.3	RPL14	4|4	8	4	2	0|0|0|0|3|3	0.59	0.59	4	0.11
FMRP_iso1	NP_004389.2	DDX10	4|4	8	4	2	0|0|0|0|3|3	0.59	0.59	4	0.11
FMR1_iso6_APH	NP_004873.3	CIR1	4|4	8	4	2	3|0|0|0|0|3	0.59	0.59	4	0.11
FMRP_iso1	NP_060547.2	RBM28	4|4	8	4	2	0|0|0|0|3|3	0.59	0.59	4	0.11
FMRP_iso1_APH	NP_006764.3	DDX18	14|9	23	11.5	2	2|3|4|3|5|5	0.58	0.99	3.14	0.12
FMRP_iso1	NP_001257419.1	RPL18	9|11	20	10	2	2|0|3|4|6|5	0.57	0.81	3	0.12
FMRP_iso1	NP_001164014.1	PGAM5	6|7	13	6.5	2	0|0|2|0|4|5	0.57	0.65	3.55	0.12
FMR1_iso6_APH	NP_005751.2	CEBPZ	8|4	12	6	2	2|0|4|3|0|0	0.58	0.87	4	0.12
FMR1_iso6_APH	NP_002796.4	PSMC5	5|3	8	4	2	0|0|0|0|3|3	0.55	0.71	4	0.12
FMR1_iso6_APH	NP_055791.1	PDCD11	3|4	7	3.5	2	0|0|0|0|2|3	0.58	0.66	4.2	0.12
FMR1_iso6_APH	NP_003678.2	PDLIM4	4|2	6	3	2	0|2|0|2|0|0	0.56	0.78	4.5	0.12
FMRP_iso1_APH	NP_060684.4	LRRC1	3|3	6	3	2	0|0|0|5|0|0	0.58	0.58	3.6	0.12
FMRP_iso1	NP_060684.4	LRRC1	3|3	6	3	2	0|0|0|5|0|0	0.58	0.58	3.6	0.12
FMR1_iso6_APH	NP_060684.4	LRRC1	3|3	6	3	2	0|0|0|5|0|0	0.58	0.58	3.6	0.12
FMRP_iso1_APH	NP_149073.1	SARNP	4|2	6	3	2	0|2|0|0|0|2	0.56	0.78	4.5	0.12
FMRP_iso1_APH	NP_001070908.1	BCLAF1	29|15	44	22	2	5|5|3|3|10|12	0.51	1	3.47	0.13
FMRP_iso1	NP_005057.1	SFPQ	14|15	29	14.5	2	6|0|3|3|8|8	0.53	0.62	3.11	0.13
FMR1_iso6_APH	NP_001120792.1	UBAP2L	15|11	26	13	2	0|0|0|0|12|10	0.55	0.75	3.55	0.13
FMRP_iso1_APH	NP_001153408.1	EBNA1BP2	13|9	22	11	2	2|2|3|2|7|6	0.54	0.94	3	0.13
FMRP_iso1	NP_003642.3	YBX3	8|12	20	10	2	0|0|0|0|8|9	0.54	0.75	3.53	0.13
FMRP_iso1_APH	NP_060365.7	DDX27	13|6	19	9.5	2	3|0|2|0|4|6	0.55	0.95	3.8	0.13
FMRP_iso1	NP_115766.3	NIFK	7|6	13	6.5	2	2|0|2|0|3|5	0.52	0.63	3.25	0.13
FMRP_iso1_APH	NP_001243654.1	USP39	5|4	9	4.5	2	2|0|0|2|2|2	0.55	0.69	3.38	0.13
FMRP_iso1	NP_006074.2	IK	4|5	9	4.5	2	0|0|0|0|5|3	0.5	0.59	3.38	0.13
FMRP_iso1	NP_000985.1	RPL32	4|4	8	4	2	0|0|0|0|4|3	0.5	0.5	3.43	0.13
FMR1_iso6	NP_001182375.1	SRSF7	4|4	8	4	2	4|0|0|3|0|0	0.5	0.5	3.43	0.13
FMRP_iso1	NP_000986.2	RPL34	2|2	4	2	2	0|0|0|0|0|3	0.54	0.54	4	0.13
FMRP_iso1	NP_006383.2	NOP56	26|23	49	24.5	2	5|5|10|10|13|12	0.5	0.86	2.67	0.14
FMR1_iso6	NP_066406.1	H2BC3	11|0	11	5.5	2	0|0|0|0|0|0	0.5	1	55	0.14
FMRP_iso1_APH	NP_075068.2	NOL6	7|3	10	5	2	0|0|0|0|4|4	0.5	0.78	3.75	0.14
FMR1_iso6_APH	NP_056229.2	RPL36	4|4	8	4	2	0|0|2|0|3|2	0.5	0.5	3.43	0.14
FMRP_iso1	NP_663782.2	AP1B1	10|0	10	5	2	0|0|0|0|0|0	0.5	1	50	0.15
FMRP_iso1_APH	NP_001129125.1	PABPC4	8|0	8	4	2	0|0|0|0|0|0	0.5	1	40	0.15
FMR1_iso6	NP_114127.3	ATAD3B	7|0	7	3.5	2	0|0|0|0|0|0	0.5	1	35	0.15
FMRP_iso1_APH	NP_055987.2	PRRC2C	6|0	6	3	2	0|0|0|0|0|0	0.5	1	30	0.15
FMR1_iso6_APH	NP_076950.1	DDX50	6|0	6	3	2	0|0|0|0|0|0	0.5	1	30	0.15
FMRP_iso1_APH	NP_001244.1	CDC5L	5|0	5	2.5	2	0|0|0|0|0|0	0.5	1	25	0.15
FMRP_iso1_APH	NP_001511.2	GTF3C1	5|0	5	2.5	2	0|0|0|0|0|0	0.5	1	25	0.15
FMRP_iso1_APH	NP_003760.1	SRSF9	5|0	5	2.5	2	0|0|0|0|0|0	0.5	1	25	0.15
FMRP_iso1_APH	NP_004587.1	SNRPA	5|0	5	2.5	2	0|0|0|0|0|0	0.5	1	25	0.15
FMRP_iso1_APH	NP_004805.2	SNRNP40	5|0	5	2.5	2	0|0|0|0|0|0	0.5	1	25	0.15
FMRP_iso1_APH	NP_065987.1	DDX55	5|0	5	2.5	2	0|0|0|0|0|0	0.5	1	25	0.15
FMRP_iso1_APH	NP_112196.3	TRMT1L	5|0	5	2.5	2	0|0|0|0|0|0	0.5	1	25	0.15
FMRP_iso1_APH	NP_001058.2	TOP2A	4|0	4	2	2	0|0|0|0|0|0	0.5	1	20	0.16
FMRP_iso1_APH	NP_001158286.1	ACIN1	4|0	4	2	2	0|0|0|0|0|0	0.5	1	20	0.16
FMRP_iso1_APH	NP_002361.1	MAGOH	4|0	4	2	2	0|0|0|0|0|0	0.5	1	20	0.16
FMR1_iso6	NP_009035.3	RPL10A	4|0	4	2	2	0|0|0|0|0|0	0.5	1	20	0.16
FMRP_iso1_APH	NP_037423.2	CPSF1	4|0	4	2	2	0|0|0|0|0|0	0.5	1	20	0.16
FMRP_iso1_APH	NP_055844.2	POP1	4|0	4	2	2	0|0|0|0|0|0	0.5	1	20	0.16
FMRP_iso1_APH	NP_056130.2	LARP1	4|0	4	2	2	0|0|0|0|0|0	0.5	1	20	0.16
FMRP_iso1_APH	NP_056139.1	RRP8	4|0	4	2	2	0|0|0|0|0|0	0.5	1	20	0.16
FMRP_iso1_APH	NP_056240.2	POLR1A	4|0	4	2	2	0|0|0|0|0|0	0.5	1	20	0.16
FMRP_iso1	NP_056969.2	PCF11	4|0	4	2	2	0|0|0|0|0|0	0.5	1	20	0.16
FMRP_iso1	NP_057104.2	TFB1M	0|4	4	2	2	0|0|0|0|0|0	0.5	1	20	0.16
FMRP_iso1_APH	NP_057371.2	HP1BP3	4|0	4	2	2	0|0|0|0|0|0	0.5	1	20	0.16
FMRP_iso1_APH	NP_076983.1	NOC4L	4|0	4	2	2	0|0|0|0|0|0	0.5	1	20	0.16
FMRP_iso1_APH	NP_115714.1	LLPH	4|0	4	2	2	0|0|0|0|0|0	0.5	1	20	0.16
FMRP_iso1_APH	NP_115735.2	CMSS1	4|0	4	2	2	0|0|0|0|0|0	0.5	1	20	0.16
FMRP_iso1_APH	NP_149098.2	GTPBP10	4|0	4	2	2	0|0|0|0|0|0	0.5	1	20	0.16
FMRP_iso1_APH	NP_055335.2	MYBBP1A	20|8	28	14	2	4|4|6|5|7|7	0.5	1	2.55	0.17
FMRP_iso1_APH	NP_001036041.1	RRBP1	19|8	27	13.5	2	5|3|3|3|9|7	0.5	1	2.7	0.17
FMRP_iso1	NP_060362.3	PRPF40A	5|4	9	4.5	2	0|0|0|0|4|4	0.5	0.58	3.38	0.17
FMRP_iso1_APH	NP_065147.1	DDX24	9|0	9	4.5	2	0|0|0|2|0|2	0.5	1	6.75	0.18
FMR1_iso6_APH	NP_078932.2	COLGALT1	5|4	9	4.5	2	0|0|2|0|3|3	0.5	0.61	3.38	0.18
FMRP_iso1_APH	NP_938405.1	G3BP1	8|0	8	4	2	0|0|0|0|2|0	0.5	1	12	0.18
FMRP_iso1_APH	NP_005889.3	CAPRIN1	7|0	7	3.5	2	0|0|0|0|2|0	0.5	0.99	10.5	0.18
FMR1_iso6_APH	NP_000050.2	BRCA2	0|3	3	1.5	2	0|0|0|0|0|0	0.5	0.99	15	0.18
FMRP_iso1_APH	NP_001036100.1	NGDN	3|0	3	1.5	2	0|0|0|0|0|0	0.5	0.99	15	0.18
FMR1_iso6_APH	NP_001073027.1	HNRNPUL2	0|3	3	1.5	2	0|0|0|0|0|0	0.5	0.99	15	0.18
FMR1_iso6	NP_001073027.1	HNRNPUL2	0|3	3	1.5	2	0|0|0|0|0|0	0.5	0.99	15	0.18
FMR1_iso6_APH	NP_001076045.1	RBFOX2	3|0	3	1.5	2	0|0|0|0|0|0	0.5	0.99	15	0.18
FMRP_iso1_APH	NP_001119526.1	CASK	3|0	3	1.5	2	0|0|0|0|0|0	0.5	0.99	15	0.18
FMRP_iso1_APH	NP_001129108.1	PIP5K1A	3|0	3	1.5	2	0|0|0|0|0|0	0.5	0.99	15	0.18
FMR1_iso6_APH	NP_001155251.1	PDP1	3|0	3	1.5	2	0|0|0|0|0|0	0.5	0.99	15	0.18
FMR1_iso6_APH	NP_001157260.1	PTBP3	0|3	3	1.5	2	0|0|0|0|0|0	0.5	0.99	15	0.18
FMRP_iso1_APH	NP_001185619.1	PPAN-P2RY11	3|0	3	1.5	2	0|0|0|0|0|0	0.5	0.99	15	0.18
FMRP_iso1	NP_001244.1	CDC5L	3|0	3	1.5	2	0|0|0|0|0|0	0.5	0.99	15	0.18
FMR1_iso6_APH	NP_001350.1	DECR1	0|3	3	1.5	2	0|0|0|0|0|0	0.5	0.99	15	0.18
FMRP_iso1	NP_001406.1	EIF2S3	0|3	3	1.5	2	0|0|0|0|0|0	0.5	0.99	15	0.18
FMR1_iso6_APH	NP_002808.3	PSMD13	0|3	3	1.5	2	0|0|0|0|0|0	0.5	0.99	15	0.18
FMR1_iso6	NP_002905.2	RFC2	0|3	3	1.5	2	0|0|0|0|0|0	0.5	0.99	15	0.18
FMRP_iso1_APH	NP_003674.1	RRP1	3|0	3	1.5	2	0|0|0|0|0|0	0.5	0.99	15	0.18
FMRP_iso1	NP_004587.1	SNRPA	0|3	3	1.5	2	0|0|0|0|0|0	0.5	0.99	15	0.18
FMRP_iso1_APH	NP_004714.2	ARHGEF2	3|0	3	1.5	2	0|0|0|0|0|0	0.5	0.99	15	0.18
FMR1_iso6_APH	NP_004955.2	HDAC1	3|0	3	1.5	2	0|0|0|0|0|0	0.5	0.99	15	0.18
FMRP_iso1_APH	NP_005763.3	RCL1	3|0	3	1.5	2	0|0|0|0|0|0	0.5	0.99	15	0.18
FMRP_iso1	NP_006006.3	ARID1A	3|0	3	1.5	2	0|0|0|0|0|0	0.5	0.99	15	0.18
FMRP_iso1_APH	NP_036270.1	AATF	3|0	3	1.5	2	0|0|0|0|0|0	0.5	0.99	15	0.18
FMRP_iso1	NP_036429.2	G3BP2	3|0	3	1.5	2	0|0|0|0|0|0	0.5	0.99	15	0.18
FMR1_iso6	NP_055288.1	DIMT1	0|3	3	1.5	2	0|0|0|0|0|0	0.5	0.99	15	0.18
FMRP_iso1_APH	NP_055640.2	URB1	3|0	3	1.5	2	0|0|0|0|0|0	0.5	0.99	15	0.18
FMRP_iso1	NP_055844.2	POP1	0|3	3	1.5	2	0|0|0|0|0|0	0.5	0.99	15	0.18
FMR1_iso6	NP_056969.2	PCF11	3|0	3	1.5	2	0|0|0|0|0|0	0.5	0.99	15	0.18
FMRP_iso1	NP_057085.2	UTP18	0|3	3	1.5	2	0|0|0|0|0|0	0.5	0.99	15	0.18
FMRP_iso1	NP_059133.1	CPSF2	0|3	3	1.5	2	0|0|0|0|0|0	0.5	0.99	15	0.18
FMR1_iso6_APH	NP_060272.3	DNAAF5	3|0	3	1.5	2	0|0|0|0|0|0	0.5	0.99	15	0.18
FMRP_iso1	NP_060568.3	ECT2	3|0	3	1.5	2	0|0|0|0|0|0	0.5	0.99	15	0.18
FMR1_iso6	NP_061027.2	LRP1B	0|3	3	1.5	2	0|0|0|0|0|0	0.5	0.99	15	0.18
FMRP_iso1	NP_064502.9	LARS1	0|3	3	1.5	2	0|0|0|0|0|0	0.5	0.99	15	0.18
FMRP_iso1	NP_065385.2	PBXIP1	3|0	3	1.5	2	0|0|0|0|0|0	0.5	0.99	15	0.18
FMR1_iso6_APH	NP_065385.2	PBXIP1	0|3	3	1.5	2	0|0|0|0|0|0	0.5	0.99	15	0.18
FMRP_iso1	NP_067051.2	SCAF1	0|3	3	1.5	2	0|0|0|0|0|0	0.5	0.99	15	0.18
FMR1_iso6_APH	NP_067051.2	SCAF1	0|3	3	1.5	2	0|0|0|0|0|0	0.5	0.99	15	0.18
FMR1_iso6_APH	NP_071896.8	NOC3L	0|3	3	1.5	2	0|0|0|0|0|0	0.5	0.99	15	0.18
FMR1_iso6	NP_071896.8	NOC3L	0|3	3	1.5	2	0|0|0|0|0|0	0.5	0.99	15	0.18
FMRP_iso1	NP_071935.1	POLR1E	3|0	3	1.5	2	0|0|0|0|0|0	0.5	0.99	15	0.18
FMRP_iso1_APH	NP_073616.6	DDX31	3|0	3	1.5	2	0|0|0|0|0|0	0.5	0.99	15	0.18
FMR1_iso6_APH	NP_076413.3	BRD9	3|0	3	1.5	2	0|0|0|0|0|0	0.5	0.99	15	0.18
FMRP_iso1	NP_076983.1	NOC4L	0|3	3	1.5	2	0|0|0|0|0|0	0.5	0.99	15	0.18
FMRP_iso1_APH	NP_079353.3	TOE1	3|0	3	1.5	2	0|0|0|0|0|0	0.5	0.99	15	0.18
FMR1_iso6_APH	NP_114129.1	TAF3	0|3	3	1.5	2	0|0|0|0|0|0	0.5	0.99	15	0.18
FMRP_iso1_APH	NP_115810.2	ZNF512	3|0	3	1.5	2	0|0|0|0|0|0	0.5	0.99	15	0.18
FMR1_iso6_APH	NP_115810.2	ZNF512	3|0	3	1.5	2	0|0|0|0|0|0	0.5	0.99	15	0.18
FMR1_iso6_APH	NP_115958.2	GLYR1	3|0	3	1.5	2	0|0|0|0|0|0	0.5	0.99	15	0.18
FMRP_iso1	NP_116294.1	RBM17	3|0	3	1.5	2	0|0|0|0|0|0	0.5	0.99	15	0.18
FMRP_iso1	NP_149098.2	GTPBP10	0|3	3	1.5	2	0|0|0|0|0|0	0.5	0.99	15	0.18
FMRP_iso1	NP_653205.3	ZC3H18	3|0	3	1.5	2	0|0|0|0|0|0	0.5	0.99	15	0.18
FMR1_iso6	NP_666019.1	ZSCAN21	3|0	3	1.5	2	0|0|0|0|0|0	0.5	0.99	15	0.18
FMR1_iso6_APH	NP_787050.6	PAN3	3|0	3	1.5	2	0|0|0|0|0|0	0.5	0.99	15	0.18
FMRP_iso1_APH	NP_853556.2	RFC5	3|0	3	1.5	2	0|0|0|0|0|0	0.5	0.99	15	0.18
FMRP_iso1_APH	NP_000958.1	RPL3	24|16	40	20	2	7|3|5|7|12|10	0.49	0.98	2.73	0.22
FMRP_iso1	NP_036558.3	SF3B3	12|18	30	15	2	3|0|2|0|12|9	0.49	0.8	3.46	0.22
FMR1_iso6_APH	NP_002254.2	KIFC1	13|13	26	13	2	9|7|5|3|0|0	0.49	0.49	3.25	0.22
FMRP_iso1_APH	NP_004238.3	EFTUD2	14|8	22	11	2	3|0|3|3|6|7	0.49	0.93	3	0.22
FMRP_iso1_APH	NP_055568.3	BMS1	9|4	13	6.5	2	0|0|0|2|4|5	0.48	0.83	3.55	0.22
FMRP_iso1_APH	NP_002408.3	MKI67	11|0	11	5.5	2	4|4|4|3|2|0	0.48	0.97	1.94	0.22
FMRP_iso1_APH	NP_000980.1	RPL30	3|4	7	3.5	2	3|3|0|0|0|0	0.49	0.59	3.5	0.22
FMRP_iso1	NP_000980.1	RPL30	3|4	7	3.5	2	3|3|0|0|0|0	0.49	0.59	3.5	0.22
FMRP_iso1	NP_056016.1	BOP1	4|3	7	3.5	2	0|0|0|0|3|3	0.49	0.59	3.5	0.22
FMR1_iso6_APH	NP_000982.2	RPL28	3|3	6	3	2	0|0|2|0|3|0	0.49	0.49	3.6	0.22
FMRP_iso1	NP_001230808.1	TRA2B	3|3	6	3	2	0|0|0|0|2|3	0.49	0.49	3.6	0.22
FMRP_iso1_APH	NP_003904.3	PRPF4B	6|0	6	3	2	2|0|0|0|0|0	0.49	0.98	9	0.22
FMR1_iso6	NP_065994.1	CWC22	3|3	6	3	2	0|0|2|3|0|0	0.49	0.49	3.6	0.22
FMRP_iso1_APH	NP_006383.2	NOP56	27|15	42	21	2	5|5|10|10|13|12	0.48	0.95	2.29	0.23
FMRP_iso1	NP_002559.2	PABPC1	9|13	22	11	2	0|3|2|0|8|7	0.48	0.75	3.3	0.23
FMRP_iso1_APH	NP_006363.4	SYNCRIP	7|6	13	6.5	2	2|0|0|0|6|4	0.48	0.56	3.25	0.23
FMRP_iso1	NP_006363.4	SYNCRIP	7|6	13	6.5	2	2|0|0|0|6|4	0.48	0.56	3.25	0.23
FMRP_iso1_APH	NP_001243763.1	AURKB	5|0	5	2.5	2	2|0|0|0|0|0	0.48	0.96	7.5	0.23
FMR1_iso6_APH	NP_055686.3	PAN2	0|5	5	2.5	2	0|0|2|0|0|0	0.48	0.96	7.5	0.23
FMRP_iso1	NP_115679.2	HSDL2	2|3	5	2.5	2	0|0|0|0|5|0	0.47	0.58	3	0.23
FMR1_iso6_APH	NP_000426.2	NOTCH3	2|0	2	1	2	0|0|0|0|0|0	0.47	0.94	10	0.23
FMR1_iso6_APH	NP_000651.3	TGFB1	2|0	2	1	2	0|0|0|0|0|0	0.47	0.94	10	0.23
FMR1_iso6	NP_001003681.1	HMGXB4	2|0	2	1	2	0|0|0|0|0|0	0.47	0.94	10	0.23
FMRP_iso1_APH	NP_001007226.1	IGF2BP2	0|2	2	1	2	0|0|0|0|0|0	0.47	0.94	10	0.23
FMRP_iso1	NP_001007226.1	IGF2BP2	0|2	2	1	2	0|0|0|0|0|0	0.47	0.94	10	0.23
FMR1_iso6_APH	NP_001036100.1	NGDN	2|0	2	1	2	0|0|0|0|0|0	0.47	0.94	10	0.23
FMRP_iso1	NP_001059.2	TOP2B	0|2	2	1	2	0|0|0|0|0|0	0.47	0.94	10	0.23
FMR1_iso6	NP_001073950.1	USP45	0|2	2	1	2	0|0|0|0|0|0	0.47	0.94	10	0.23
FMRP_iso1	NP_001119526.1	CASK	0|2	2	1	2	0|0|0|0|0|0	0.47	0.94	10	0.23
FMRP_iso1_APH	NP_001122316.1	SMARCA4	2|0	2	1	2	0|0|0|0|0|0	0.47	0.94	10	0.23
FMR1_iso6	NP_001129123.1	EIF2AK2	0|2	2	1	2	0|0|0|0|0|0	0.47	0.94	10	0.23
FMR1_iso6_APH	NP_001129493.1	NFATC2	2|0	2	1	2	0|0|0|0|0|0	0.47	0.94	10	0.23
FMRP_iso1_APH	NP_001161054.1	RBM6	2|0	2	1	2	0|0|0|0|0|0	0.47	0.94	10	0.23
FMR1_iso6	NP_001186231.1	CNOT2	2|0	2	1	2	0|0|0|0|0|0	0.47	0.94	10	0.23
FMRP_iso1	NP_001186793.1	BCL2L2-PABPN1	2|0	2	1	2	0|0|0|0|0|0	0.47	0.94	10	0.23
FMRP_iso1_APH	NP_001188330.1	GALC	2|0	2	1	2	0|0|0|0|0|0	0.47	0.94	10	0.23
FMR1_iso6_APH	NP_001188330.1	GALC	0|2	2	1	2	0|0|0|0|0|0	0.47	0.94	10	0.23
FMRP_iso1_APH	NP_001188474.1	RBM15	2|0	2	1	2	0|0|0|0|0|0	0.47	0.94	10	0.23
FMR1_iso6_APH	NP_001231867.1	TXN	2|0	2	1	2	0|0|0|0|0|0	0.47	0.94	10	0.23
FMRP_iso1_APH	NP_001243210.1	372266180	2|0	2	1	2	0|0|0|0|0|0	0.47	0.94	10	0.23
FMRP_iso1_APH	NP_001258670.1	CSNK1A1	2|0	2	1	2	0|0|0|0|0|0	0.47	0.94	10	0.23
FMRP_iso1_APH	NP_001327.2	CTSZ	0|2	2	1	2	0|0|0|0|0|0	0.47	0.94	10	0.23
FMR1_iso6	NP_001350.1	DECR1	0|2	2	1	2	0|0|0|0|0|0	0.47	0.94	10	0.23
FMRP_iso1	NP_001511.2	GTF3C1	2|0	2	1	2	0|0|0|0|0|0	0.47	0.94	10	0.23
FMR1_iso6	NP_001511.2	GTF3C1	0|2	2	1	2	0|0|0|0|0|0	0.47	0.94	10	0.23
FMR1_iso6	NP_002284.3	LAMC1	2|0	2	1	2	0|0|0|0|0|0	0.47	0.94	10	0.23
FMRP_iso1_APH	NP_002323.2	LRP1	2|0	2	1	2	0|0|0|0|0|0	0.47	0.94	10	0.23
FMRP_iso1_APH	NP_002325.2	LRP4	0|2	2	1	2	0|0|0|0|0|0	0.47	0.94	10	0.23
FMR1_iso6_APH	NP_002345.2	EPCAM	2|0	2	1	2	0|0|0|0|0|0	0.47	0.94	10	0.23
FMRP_iso1_APH	NP_002477.1	NCBP1	2|0	2	1	2	0|0|0|0|0|0	0.47	0.94	10	0.23
FMRP_iso1_APH	NP_002678.2	PNN	2|0	2	1	2	0|0|0|0|0|0	0.47	0.94	10	0.23
FMRP_iso1	NP_002678.2	PNN	0|2	2	1	2	0|0|0|0|0|0	0.47	0.94	10	0.23
FMR1_iso6_APH	NP_002860.2	RAB6A	2|0	2	1	2	0|0|0|0|0|0	0.47	0.94	10	0.23
FMRP_iso1_APH	NP_002963.2	SBF1	2|0	2	1	2	0|0|0|0|0|0	0.47	0.94	10	0.23
FMRP_iso1	NP_003175.1	TAF2	2|0	2	1	2	0|0|0|0|0|0	0.47	0.94	10	0.23
FMR1_iso6	NP_003564.2	LTBP4	0|2	2	1	2	0|0|0|0|0|0	0.47	0.94	10	0.23
FMRP_iso1	NP_003669.4	THOC5	0|2	2	1	2	0|0|0|0|0|0	0.47	0.94	10	0.23
FMRP_iso1_APH	NP_003751.2	EIF4G3	2|0	2	1	2	0|0|0|0|0|0	0.47	0.94	10	0.23
FMR1_iso6_APH	NP_003897.2	MCM3AP	0|2	2	1	2	0|0|0|0|0|0	0.47	0.94	10	0.23
FMR1_iso6_APH	NP_004229.1	TRIP12	0|2	2	1	2	0|0|0|0|0|0	0.47	0.94	10	0.23
FMR1_iso6	NP_004311.1	ATP2A1	0|2	2	1	2	0|0|0|0|0|0	0.47	0.94	10	0.23
FMR1_iso6_APH	NP_004441.1	ERH	2|0	2	1	2	0|0|0|0|0|0	0.47	0.94	10	0.23
FMRP_iso1_APH	NP_004783.2	PPIG	0|2	2	1	2	0|0|0|0|0|0	0.47	0.94	10	0.23
FMR1_iso6	NP_004809.2	DDX23	0|2	2	1	2	0|0|0|0|0|0	0.47	0.94	10	0.23
FMRP_iso1	NP_004955.2	HDAC1	2|0	2	1	2	0|0|0|0|0|0	0.47	0.94	10	0.23
FMR1_iso6_APH	NP_004986.1	MMP14	2|0	2	1	2	0|0|0|0|0|0	0.47	0.94	10	0.23
FMRP_iso1	NP_005079.2	AKAP17A	0|2	2	1	2	0|0|0|0|0|0	0.47	0.94	10	0.23
FMRP_iso1_APH	NP_005759.4	LPCAT3	2|0	2	1	2	0|0|0|0|0|0	0.47	0.94	10	0.23
FMRP_iso1	NP_005759.4	LPCAT3	2|0	2	1	2	0|0|0|0|0|0	0.47	0.94	10	0.23
FMRP_iso1_APH	NP_005849.1	AKAP8	2|0	2	1	2	0|0|0|0|0|0	0.47	0.94	10	0.23
FMRP_iso1_APH	NP_005850.1	PURA	2|0	2	1	2	0|0|0|0|0|0	0.47	0.94	10	0.23
FMR1_iso6	NP_005862.1	SMNDC1	0|2	2	1	2	0|0|0|0|0|0	0.47	0.94	10	0.23
FMRP_iso1_APH	NP_006100.2	PRMT5	0|2	2	1	2	0|0|0|0|0|0	0.47	0.94	10	0.23
FMRP_iso1	NP_006256.1	RAD21	0|2	2	1	2	0|0|0|0|0|0	0.47	0.94	10	0.23
FMR1_iso6_APH	NP_006256.1	RAD21	2|0	2	1	2	0|0|0|0|0|0	0.47	0.94	10	0.23
FMRP_iso1_APH	NP_006322.4	EMG1	0|2	2	1	2	0|0|0|0|0|0	0.47	0.94	10	0.23
FMRP_iso1	NP_006322.4	EMG1	2|0	2	1	2	0|0|0|0|0|0	0.47	0.94	10	0.23
FMRP_iso1	NP_006338.1	PPIH	0|2	2	1	2	0|0|0|0|0|0	0.47	0.94	10	0.23
FMR1_iso6	NP_006355.2	SEC23A	2|0	2	1	2	0|0|0|0|0|0	0.47	0.94	10	0.23
FMRP_iso1_APH	NP_006416.3	SLU7	0|2	2	1	2	0|0|0|0|0|0	0.47	0.94	10	0.23
FMR1_iso6_APH	NP_006444.2	TBL3	2|0	2	1	2	0|0|0|0|0|0	0.47	0.94	10	0.23
FMR1_iso6	NP_006444.2	TBL3	0|2	2	1	2	0|0|0|0|0|0	0.47	0.94	10	0.23
FMRP_iso1	NP_006708.2	SPIN1	2|0	2	1	2	0|0|0|0|0|0	0.47	0.94	10	0.23
FMR1_iso6_APH	NP_006708.2	SPIN1	2|0	2	1	2	0|0|0|0|0|0	0.47	0.94	10	0.23
FMR1_iso6	NP_006741.1	SNTB2	2|0	2	1	2	0|0|0|0|0|0	0.47	0.94	10	0.23
FMR1_iso6_APH	NP_008941.2	DDX52	0|2	2	1	2	0|0|0|0|0|0	0.47	0.94	10	0.23
FMRP_iso1	NP_036218.1	GTF3C3	2|0	2	1	2	0|0|0|0|0|0	0.47	0.94	10	0.23
FMRP_iso1	NP_036270.1	AATF	2|0	2	1	2	0|0|0|0|0|0	0.47	0.94	10	0.23
FMRP_iso1_APH	NP_036585.1	TBL2	2|0	2	1	2	0|0|0|0|0|0	0.47	0.94	10	0.23
FMRP_iso1	NP_037423.2	CPSF1	0|2	2	1	2	0|0|0|0|0|0	0.47	0.94	10	0.23
FMR1_iso6_APH	NP_055271.2	PDCD4	0|2	2	1	2	0|0|0|0|0|0	0.47	0.94	10	0.23
FMR1_iso6	NP_055271.2	PDCD4	0|2	2	1	2	0|0|0|0|0|0	0.47	0.94	10	0.23
FMRP_iso1	NP_055278.1	LSM3	0|2	2	1	2	0|0|0|0|0|0	0.47	0.94	10	0.23
FMRP_iso1	NP_055412.2	DNTTIP2	0|2	2	1	2	0|0|0|0|0|0	0.47	0.94	10	0.23
FMRP_iso1	NP_055640.2	URB1	2|0	2	1	2	0|0|0|0|0|0	0.47	0.94	10	0.23
FMR1_iso6_APH	NP_055642.3	ZC3H11A	0|2	2	1	2	0|0|0|0|0|0	0.47	0.94	10	0.23
FMRP_iso1	NP_056009.1	MYO1D	0|2	2	1	2	0|0|0|0|0|0	0.47	0.94	10	0.23
FMR1_iso6	NP_056079.1	KIAA0930	2|0	2	1	2	0|0|0|0|0|0	0.47	0.94	10	0.23
FMR1_iso6_APH	NP_056084.1	TUT4	0|2	2	1	2	0|0|0|0|0|0	0.47	0.94	10	0.23
FMR1_iso6	NP_056084.1	TUT4	0|2	2	1	2	0|0|0|0|0|0	0.47	0.94	10	0.23
FMR1_iso6_APH	NP_056130.2	LARP1	2|0	2	1	2	0|0|0|0|0|0	0.47	0.94	10	0.23
FMR1_iso6_APH	NP_056139.1	RRP8	2|0	2	1	2	0|0|0|0|0|0	0.47	0.94	10	0.23
FMRP_iso1_APH	NP_056154.1	ADNP	2|0	2	1	2	0|0|0|0|0|0	0.47	0.94	10	0.23
FMRP_iso1	NP_056154.1	ADNP	0|2	2	1	2	0|0|0|0|0|0	0.47	0.94	10	0.23
FMR1_iso6_APH	NP_056240.2	POLR1A	2|0	2	1	2	0|0|0|0|0|0	0.47	0.94	10	0.23
FMRP_iso1_APH	NP_056518.2	RRP7A	0|2	2	1	2	0|0|0|0|0|0	0.47	0.94	10	0.23
FMRP_iso1_APH	NP_056969.2	PCF11	2|0	2	1	2	0|0|0|0|0|0	0.47	0.94	10	0.23
FMRP_iso1	NP_057030.3	PELO	0|2	2	1	2	0|0|0|0|0|0	0.47	0.94	10	0.23
FMRP_iso1_APH	NP_057040.2	MRPL4	2|0	2	1	2	0|0|0|0|0|0	0.47	0.94	10	0.23
FMRP_iso1	NP_057040.2	MRPL4	2|0	2	1	2	0|0|0|0|0|0	0.47	0.94	10	0.23
FMRP_iso1_APH	NP_057055.2	MRPS7	2|0	2	1	2	0|0|0|0|0|0	0.47	0.94	10	0.23
FMRP_iso1_APH	NP_057118.1	MRPS2	2|0	2	1	2	0|0|0|0|0|0	0.47	0.94	10	0.23
FMRP_iso1	NP_057118.1	MRPS2	2|0	2	1	2	0|0|0|0|0|0	0.47	0.94	10	0.23
FMRP_iso1_APH	NP_057131.1	SF3B6	2|0	2	1	2	0|0|0|0|0|0	0.47	0.94	10	0.23
FMRP_iso1_APH	NP_057136.2	RRP15	2|0	2	1	2	0|0|0|0|0|0	0.47	0.94	10	0.23
FMR1_iso6	NP_057185.1	NIP7	2|0	2	1	2	0|0|0|0|0|0	0.47	0.94	10	0.23
FMRP_iso1	NP_057251.2	NOL7	2|0	2	1	2	0|0|0|0|0|0	0.47	0.94	10	0.23
FMR1_iso6	NP_057251.2	NOL7	2|0	2	1	2	0|0|0|0|0|0	0.47	0.94	10	0.23
FMRP_iso1_APH	NP_057291.1	CPSF3	2|0	2	1	2	0|0|0|0|0|0	0.47	0.94	10	0.23
FMRP_iso1	NP_057306.2	DDX41	0|2	2	1	2	0|0|0|0|0|0	0.47	0.94	10	0.23
FMRP_iso1	NP_060252.4	TASOR2	2|0	2	1	2	0|0|0|0|0|0	0.47	0.94	10	0.23
FMR1_iso6	NP_060376.2	PAK1IP1	0|2	2	1	2	0|0|0|0|0|0	0.47	0.94	10	0.23
FMR1_iso6_APH	NP_060436.4	VPS37C	2|0	2	1	2	0|0|0|0|0|0	0.47	0.94	10	0.23
FMR1_iso6_APH	NP_060542.4	HEATR1	0|2	2	1	2	0|0|0|0|0|0	0.47	0.94	10	0.23
FMRP_iso1_APH	NP_060568.3	ECT2	2|0	2	1	2	0|0|0|0|0|0	0.47	0.94	10	0.23
FMRP_iso1	NP_060585.2	SDAD1	0|2	2	1	2	0|0|0|0|0|0	0.47	0.94	10	0.23
FMRP_iso1_APH	NP_060707.2	CCAR1	2|0	2	1	2	0|0|0|0|0|0	0.47	0.94	10	0.23
FMRP_iso1_APH	NP_060919.2	UBAP2	2|0	2	1	2	0|0|0|0|0|0	0.47	0.94	10	0.23
FMRP_iso1	NP_061910.1	EXOSC4	0|2	2	1	2	0|0|0|0|0|0	0.47	0.94	10	0.23
FMRP_iso1_APH	NP_064504.2	ZC3HAV1	0|2	2	1	2	0|0|0|0|0|0	0.47	0.94	10	0.23
FMRP_iso1_APH	NP_064547.2	DHX33	2|0	2	1	2	0|0|0|0|0|0	0.47	0.94	10	0.23
FMRP_iso1	NP_064547.2	DHX33	2|0	2	1	2	0|0|0|0|0|0	0.47	0.94	10	0.23
FMR1_iso6	NP_065385.2	PBXIP1	0|2	2	1	2	0|0|0|0|0|0	0.47	0.94	10	0.23
FMR1_iso6	NP_065890.1	WDR48	2|0	2	1	2	0|0|0|0|0|0	0.47	0.94	10	0.23
FMRP_iso1	NP_065916.2	DHX36	2|0	2	1	2	0|0|0|0|0|0	0.47	0.94	10	0.23
FMRP_iso1_APH	NP_066951.1	POLR2L	2|0	2	1	2	0|0|0|0|0|0	0.47	0.94	10	0.23
FMR1_iso6	NP_067051.2	SCAF1	0|2	2	1	2	0|0|0|0|0|0	0.47	0.94	10	0.23
FMRP_iso1_APH	NP_071383.1	MRPS14	2|0	2	1	2	0|0|0|0|0|0	0.47	0.94	10	0.23
FMRP_iso1	NP_071383.1	MRPS14	2|0	2	1	2	0|0|0|0|0|0	0.47	0.94	10	0.23
FMR1_iso6_APH	NP_071401.3	RBM26	2|0	2	1	2	0|0|0|0|0|0	0.47	0.94	10	0.23
FMR1_iso6	NP_071401.3	RBM26	2|0	2	1	2	0|0|0|0|0|0	0.47	0.94	10	0.23
FMR1_iso6	NP_071420.1	SMOC1	2|0	2	1	2	0|0|0|0|0|0	0.47	0.94	10	0.23
FMRP_iso1_APH	NP_077295.1	C1orf35	2|0	2	1	2	0|0|0|0|0|0	0.47	0.94	10	0.23
FMR1_iso6_APH	NP_079120.1	NUP85	0|2	2	1	2	0|0|0|0|0|0	0.47	0.94	10	0.23
FMRP_iso1_APH	NP_079140.2	MRM1	2|0	2	1	2	0|0|0|0|0|0	0.47	0.94	10	0.23
FMRP_iso1	NP_079140.2	MRM1	2|0	2	1	2	0|0|0|0|0|0	0.47	0.94	10	0.23
FMRP_iso1	NP_079353.3	TOE1	0|2	2	1	2	0|0|0|0|0|0	0.47	0.94	10	0.23
FMRP_iso1_APH	NP_079366.3	USP36	2|0	2	1	2	0|0|0|0|0|0	0.47	0.94	10	0.23
FMR1_iso6	NP_112196.3	TRMT1L	2|0	2	1	2	0|0|0|0|0|0	0.47	0.94	10	0.23
FMRP_iso1_APH	NP_112483.1	LAS1L	2|0	2	1	2	0|0|0|0|0|0	0.47	0.94	10	0.23
FMRP_iso1	NP_113646.2	PARP9	0|2	2	1	2	0|0|0|0|0|0	0.47	0.94	10	0.23
FMR1_iso6_APH	NP_114108.1	MRPS5	0|2	2	1	2	0|0|0|0|0|0	0.47	0.94	10	0.23
FMR1_iso6	NP_114108.1	MRPS5	2|0	2	1	2	0|0|0|0|0|0	0.47	0.94	10	0.23
FMRP_iso1_APH	NP_114129.1	TAF3	2|0	2	1	2	0|0|0|0|0|0	0.47	0.94	10	0.23
FMRP_iso1_APH	NP_115544.1	WDR75	2|0	2	1	2	0|0|0|0|0|0	0.47	0.94	10	0.23
FMR1_iso6_APH	NP_116294.1	RBM17	2|0	2	1	2	0|0|0|0|0|0	0.47	0.94	10	0.23
FMRP_iso1_APH	NP_150247.2	PML	2|0	2	1	2	0|0|0|0|0|0	0.47	0.94	10	0.23
FMR1_iso6_APH	NP_150247.2	PML	2|0	2	1	2	0|0|0|0|0|0	0.47	0.94	10	0.23
FMR1_iso6	NP_150247.2	PML	2|0	2	1	2	0|0|0|0|0|0	0.47	0.94	10	0.23
FMRP_iso1_APH	NP_219484.1	IMP4	2|0	2	1	2	0|0|0|0|0|0	0.47	0.94	10	0.23
FMRP_iso1	NP_219484.1	IMP4	0|2	2	1	2	0|0|0|0|0|0	0.47	0.94	10	0.23
FMR1_iso6_APH	NP_477352.3	PI4KA	0|2	2	1	2	0|0|0|0|0|0	0.47	0.94	10	0.23
FMRP_iso1_APH	NP_666019.1	ZSCAN21	2|0	2	1	2	0|0|0|0|0|0	0.47	0.94	10	0.23
FMRP_iso1	NP_689926.1	STT3A	2|0	2	1	2	0|0|0|0|0|0	0.47	0.94	10	0.23
FMR1_iso6_APH	NP_689926.1	STT3A	2|0	2	1	2	0|0|0|0|0|0	0.47	0.94	10	0.23
FMR1_iso6	NP_757384.1	KREMEN2	2|0	2	1	2	0|0|0|0|0|0	0.47	0.94	10	0.23
FMRP_iso1	NP_787050.6	PAN3	0|2	2	1	2	0|0|0|0|0|0	0.47	0.94	10	0.23
FMR1_iso6	NP_787050.6	PAN3	2|0	2	1	2	0|0|0|0|0|0	0.47	0.94	10	0.23
FMR1_iso6	NP_789845.1	PPA2	0|2	2	1	2	0|0|0|0|0|0	0.47	0.94	10	0.23
FMRP_iso1	NP_853536.2	RFC3	0|2	2	1	2	0|0|0|0|0|0	0.47	0.94	10	0.23
FMRP_iso1_APH	NP_853551.1	RFC4	2|0	2	1	2	0|0|0|0|0|0	0.47	0.94	10	0.23
FMR1_iso6_APH	NP_853556.2	RFC5	0|2	2	1	2	0|0|0|0|0|0	0.47	0.94	10	0.23
FMRP_iso1	NP_932157.1	PHC2	0|2	2	1	2	0|0|0|0|0|0	0.47	0.94	10	0.23
FMRP_iso1_APH	NP_005110.2	THRAP3	36|24	60	30	2	9|4|7|8|18|15	0.47	0.93	2.95	0.3
FMRP_iso1_APH	NP_057439.2	DDX47	15|7	22	11	2	5|3|6|4|5|5	0.47	0.94	2.36	0.3
FMRP_iso1	NP_004930.1	DDX1	6|8	14	7	2	3|0|0|0|6|4	0.47	0.63	3.23	0.3
FMRP_iso1_APH	NP_005782.1	MPHOSPH10	7|0	7	3.5	2	0|2|0|0|2|3	0.47	0.94	3	0.3
FMR1_iso6	NP_001121113.1	LAMB3	2|3	5	2.5	2	0|0|2|0|2|0	0.46	0.58	3.75	0.3
FMRP_iso1	NP_872578.1	MRPS9	3|2	5	2.5	2	0|0|0|0|2|2	0.46	0.58	3.75	0.3
FMRP_iso1_APH	NP_060090.2	ILF3	26|14	40	20	2	6|3|7|8|12|13	0.45	0.91	2.45	0.31
FMRP_iso1	NP_057439.2	DDX47	13|12	25	12.5	2	5|3|6|4|5|5	0.42	0.56	2.68	0.31
FMRP_iso1	NP_001139197.1	LYAR	9|11	20	10	2	2|4|3|3|5|5	0.44	0.71	2.73	0.31
FMRP_iso1_APH	NP_055317.1	PRPF19	15|4	19	9.5	2	0|0|0|0|8|7	0.46	0.89	3.8	0.31
FMRP_iso1	NP_001009.1	RPS15	10|8	18	9	2	0|0|0|0|9|8	0.46	0.59	3.18	0.31
FMRP_iso1	NP_003892.2	SGPL1	8|9	17	8.5	2	0|0|0|4|6|6	0.46	0.54	3.19	0.31
FMRP_iso1_APH	NP_055555.1	EIF4A3	11|6	17	8.5	2	0|0|0|0|8|8	0.43	0.73	3.19	0.31
FMR1_iso6_APH	NP_002408.3	MKI67	8|8	16	8	2	4|4|4|3|2|0	0.46	0.46	2.82	0.31
FMRP_iso1_APH	NP_006266.2	SRSF6	10|5	15	7.5	2	0|0|3|2|5|5	0.44	0.82	3	0.31
FMR1_iso6_APH	NP_612565.1	KIF23	6|8	14	7	2	4|2|0|0|3|5	0.43	0.64	3	0.31
FMRP_iso1_APH	NP_005830.2	SRRM1	9|3	12	6	2	4|0|3|4|0|3	0.44	0.86	2.57	0.31
FMRP_iso1_APH	NP_000966.2	RPL11	8|3	11	5.5	2	2|2|2|2|2|3	0.44	0.87	2.54	0.31
FMRP_iso1	NP_000966.2	RPL11	3|8	11	5.5	2	2|2|2|2|2|3	0.44	0.87	2.54	0.31
FMRP_iso1_APH	NP_002130.2	RBMX	6|3	9	4.5	2	0|0|0|0|4|4	0.46	0.7	3.38	0.31
FMRP_iso1_APH	NP_056175.3	MTREX	5|4	9	4.5	2	0|2|0|2|3|2	0.43	0.58	3	0.31
FMR1_iso6	NP_055791.1	PDCD11	4|2	6	3	2	0|0|0|0|2|3	0.46	0.66	3.6	0.31
FMRP_iso1_APH	NP_001034554.1	SRSF5	5|0	5	2.5	2	0|0|0|0|0|4	0.42	0.83	3.75	0.31
FMR1_iso6	NP_003625.2	NIPSNAP1	5|0	5	2.5	2	2|2|0|0|2|0	0.43	0.86	2.5	0.31
FMRP_iso1	NP_005617.2	SRSF4	0|5	5	2.5	2	3|0|0|0|0|0	0.45	0.89	5	0.31
FMRP_iso1_APH	NP_055592.2	URB2	4|0	4	2	2	0|0|0|0|0|2	0.46	0.92	6	0.31
FMRP_iso1_APH	NP_055946.1	WDR43	4|0	4	2	2	0|0|0|0|0|2	0.46	0.92	6	0.31
FMRP_iso1_APH	NP_061943.2	DDX49	4|0	4	2	2	2|0|0|0|0|0	0.46	0.92	6	0.31
FMRP_iso1	NP_065101.1	UTP3	0|4	4	2	2	0|0|0|0|0|2	0.46	0.92	6	0.31
FMR1_iso6	NP_689481.2	PARS2	4|0	4	2	2	0|0|0|0|0|2	0.46	0.92	6	0.31
FMRP_iso1	NP_852133.1	EIF6	4|0	4	2	2	0|0|2|0|0|0	0.46	0.92	6	0.31
FMR1_iso6_APH	NP_002130.2	RBMX	4|4	8	4	2	0|0|0|0|4|4	0.41	0.41	3	0.32
FMR1_iso6	NP_060362.3	PRPF40A	4|4	8	4	2	0|0|0|0|4|4	0.41	0.41	3	0.32
FMRP_iso1_APH	NP_000985.1	RPL32	4|3	7	3.5	2	0|0|0|0|4|3	0.4	0.5	3	0.32
FMRP_iso1	NP_001182375.1	SRSF7	3|4	7	3.5	2	4|0|0|3|0|0	0.4	0.5	3	0.32
FMR1_iso6_APH	NP_001182375.1	SRSF7	4|3	7	3.5	2	4|0|0|3|0|0	0.4	0.5	3	0.32
FMRP_iso1_APH	NP_002355.2	MAGEB2	5|2	7	3.5	2	0|0|0|2|2|3	0.4	0.72	3	0.32
FMR1_iso6	NP_005311.1	H1-3	0|7	7	3.5	2	0|0|0|7|0|0	0.41	0.82	3	0.32
FMRP_iso1_APH	NP_056229.2	RPL36	5|2	7	3.5	2	0|0|2|0|3|2	0.4	0.72	3	0.32
FMR1_iso6_APH	NP_003698.1	RUVBL1	3|3	6	3	2	0|0|0|0|2|4	0.41	0.41	3	0.32
FMR1_iso6	NP_055873.1	VWA8	6|0	6	3	2	0|0|2|2|3|2	0.41	0.82	2	0.32
FMR1_iso6_APH	NP_057396.1	WBP11	4|0	4	2	2	0|0|0|0|3|0	0.41	0.83	4	0.32
FMRP_iso1	NP_057531.2	PALS2	4|0	4	2	2	0|0|3|0|0|0	0.41	0.83	4	0.32
FMRP_iso1_APH	NP_060853.3	WDR33	4|0	4	2	2	0|0|0|0|3|0	0.41	0.83	4	0.32
FMRP_iso1_APH	NP_001074960.1	NXF1	3|0	3	1.5	2	0|0|0|0|2|0	0.42	0.83	4.5	0.32
FMR1_iso6	NP_001231509.1	TRRAP	3|0	3	1.5	2	0|0|0|0|0|2	0.42	0.83	4.5	0.32
FMRP_iso1	NP_001243053.1	TRIM65	0|3	3	1.5	2	2|0|0|0|0|0	0.42	0.83	4.5	0.32
FMR1_iso6_APH	NP_003745.1	EIF3F	0|3	3	1.5	2	0|0|0|0|2|0	0.42	0.83	4.5	0.32
FMR1_iso6_APH	NP_006477.2	FBLN1	0|3	3	1.5	2	0|0|2|0|0|0	0.42	0.83	4.5	0.32
FMR1_iso6	NP_006477.2	FBLN1	3|0	3	1.5	2	0|0|2|0|0|0	0.42	0.83	4.5	0.32
FMR1_iso6_APH	NP_036192.2	DNM1L	0|3	3	1.5	2	0|0|0|0|2|0	0.42	0.83	4.5	0.32
FMRP_iso1	NP_055946.1	WDR43	0|3	3	1.5	2	0|0|0|0|0|2	0.42	0.83	4.5	0.32
FMRP_iso1_APH	NP_061832.2	DAZAP1	3|0	3	1.5	2	2|0|0|0|0|0	0.42	0.83	4.5	0.32
FMRP_iso1	NP_061943.2	DDX49	3|0	3	1.5	2	2|0|0|0|0|0	0.42	0.83	4.5	0.32
FMRP_iso1_APH	NP_064528.1	PNO1	3|0	3	1.5	2	0|0|0|0|0|2	0.42	0.83	4.5	0.32
FMR1_iso6	NP_852133.1	EIF6	0|3	3	1.5	2	0|0|2|0|0|0	0.42	0.83	4.5	0.32
FMRP_iso1_APH	NP_892021.1	ZNF326	3|0	3	1.5	2	0|0|0|0|0|2	0.42	0.83	4.5	0.32
FMR1_iso6	NP_005520.4	HSPG2	21|9	30	15	2	11|7|6|10|0|0	0.38	0.76	2.65	0.33
FMRP_iso1_APH	NP_036558.3	SF3B3	17|10	27	13.5	2	3|0|2|0|12|9	0.39	0.74	3.12	0.33
FMRP_iso1_APH	NP_060117.3	FTSJ3	17|9	26	13	2	5|0|2|3|8|10	0.38	0.76	2.79	0.33
FMRP_iso1_APH	NP_002559.2	PABPC1	13|6	19	9.5	2	0|3|2|0|8|7	0.38	0.75	2.85	0.33
FMR1_iso6_APH	NP_001273.1	AP2B1	5|11	16	8	2	0|0|2|0|4|10	0.39	0.73	3	0.33
FMRP_iso1	NP_055555.1	EIF4A3	9|7	16	8	2	0|0|0|0|8|8	0.4	0.54	3	0.33
FMRP_iso1_APH	NP_653333.1	HNRNPUL1	9|3	12	6	2	2|0|2|3|2|6	0.4	0.79	2.4	0.33
FMRP_iso1	NP_001013009.2	KNOP1	5|5	10	5	2	4|0|3|3|0|0	0.39	0.39	3	0.33
FMRP_iso1	NP_001231903.1	PPP1CC	5|5	10	5	2	3|3|0|4|0|0	0.39	0.39	3	0.33
FMR1_iso6	NP_006657.1	RUVBL2	3|6	9	4.5	2	0|0|2|0|4|3	0.4	0.68	3	0.33
FMR1_iso6	NP_055693.4	PUM3	6|3	9	4.5	2	0|0|3|0|2|4	0.4	0.68	3	0.33
FMR1_iso6_APH	NP_057004.1	RPS27L	3|5	8	4	2	3|0|2|3|0|0	0.39	0.61	3	0.33
FMRP_iso1_APH	NP_004309.2	ASPH	7|0	7	3.5	2	0|0|0|0|5|3	0.39	0.78	2.62	0.33
FMR1_iso6	NP_056229.2	RPL36	3|4	7	3.5	2	0|0|2|0|3|2	0.38	0.5	3	0.33
FMRP_iso1	NP_001122324.1	SRRT	3|3	6	3	2	0|0|0|0|3|3	0.39	0.39	3	0.33
FMR1_iso6	NP_002796.4	PSMC5	2|4	6	3	2	0|0|0|0|3|3	0.38	0.59	3	0.33
FMRP_iso1	NP_004873.3	CIR1	4|2	6	3	2	3|0|0|0|0|3	0.38	0.59	3	0.33
FMRP_iso1_APH	NP_115726.1	C7orf50	4|2	6	3	2	0|0|0|0|3|3	0.38	0.59	3	0.33
FMRP_iso1_APH	NP_001410.2	ELAVL1	5|0	5	2.5	2	0|0|0|0|2|3	0.4	0.79	3	0.33
FMR1_iso6	NP_005026.3	POLRMT	5|0	5	2.5	2	0|0|0|0|0|5	0.39	0.78	3	0.33
FMR1_iso6	NP_060684.4	LRRC1	5|0	5	2.5	2	0|0|0|5|0|0	0.39	0.78	3	0.33
FMRP_iso1	NP_001121113.1	LAMB3	0|4	4	2	2	0|0|2|0|2|0	0.39	0.78	3	0.33
FMRP_iso1_APH	NP_009194.2	COPE	4|0	4	2	2	0|2|0|0|2|0	0.39	0.78	3	0.33
FMR1_iso6_APH	NP_009194.2	COPE	4|0	4	2	2	0|2|0|0|2|0	0.39	0.78	3	0.33
FMRP_iso1	NP_060117.3	FTSJ3	16|12	28	14	2	5|0|2|3|8|10	0.37	0.65	3	0.34
FMR1_iso6	NP_001120792.1	UBAP2L	11|11	22	11	2	0|0|0|0|12|10	0.36	0.36	3	0.34
FMRP_iso1_APH	NP_001139197.1	LYAR	11|7	18	9	2	2|4|3|3|5|5	0.36	0.71	2.45	0.34
FMRP_iso1_APH	NP_001257419.1	RPL18	10|8	18	9	2	2|0|3|4|6|5	0.36	0.59	2.7	0.34
FMRP_iso1_APH	NP_001001.2	RPS6	7|5	12	6	2	3|0|3|3|4|0	0.38	0.62	2.77	0.34
FMRP_iso1_APH	NP_001189399.1	RPS10-NUDT3	7|5	12	6	2	3|4|3|3|0|0	0.38	0.62	2.77	0.34
FMR1_iso6	NP_005751.2	CEBPZ	6|2	8	4	2	2|0|4|3|0|0	0.36	0.68	2.67	0.34
FMR1_iso6	NP_000982.2	RPL28	3|2	5	2.5	2	0|0|2|0|3|0	0.38	0.49	3	0.34
FMRP_iso1_APH	NP_001072989.1	KTN1	5|0	5	2.5	2	0|0|0|0|2|4	0.35	0.71	2.5	0.34
FMR1_iso6_APH	NP_001317.1	CSTF3	3|2	5	2.5	2	0|0|0|0|3|2	0.38	0.49	3	0.34
FMRP_iso1_APH	NP_002878.2	RARS1	2|3	5	2.5	2	0|0|0|0|3|2	0.38	0.49	3	0.34
FMR1_iso6_APH	NP_002878.2	RARS1	2|3	5	2.5	2	0|0|0|0|3|2	0.38	0.49	3	0.34
FMR1_iso6	NP_003698.1	RUVBL1	5|0	5	2.5	2	0|0|0|0|2|4	0.35	0.71	2.5	0.34
FMR1_iso6	NP_036216.2	GLUD2	3|2	5	2.5	2	0|0|2|0|3|0	0.38	0.49	3	0.34
FMR1_iso6	NP_055018.2	AP2A1	0|5	5	2.5	2	0|0|0|0|0|6	0.37	0.73	2.5	0.34
FMR1_iso6	NP_976324.2	RBM12B	3|2	5	2.5	2	3|0|0|2|0|0	0.38	0.49	3	0.34
FMR1_iso6_APH	NP_995314.1	NCKAP1	2|3	5	2.5	2	3|0|2|0|0|0	0.38	0.49	3	0.34
FMRP_iso1_APH	NP_001035374.2	TENT4B	4|0	4	2	2	0|0|0|0|4|0	0.38	0.75	3	0.34
FMR1_iso6_APH	NP_001035374.2	TENT4B	4|0	4	2	2	0|0|0|0|4|0	0.38	0.75	3	0.34
FMRP_iso1_APH	NP_002902.2	UPF1	4|0	4	2	2	0|0|0|0|4|0	0.38	0.75	3	0.34
FMRP_iso1_APH	NP_938074.2	PRMT1	4|0	4	2	2	0|0|0|0|4|0	0.38	0.75	3	0.34
FMRP_iso1_APH	NP_001261.2	CHD1	0|3	3	1.5	2	0|0|3|0|0|0	0.36	0.71	3	0.34
FMR1_iso6	NP_001261.2	CHD1	3|0	3	1.5	2	0|0|3|0|0|0	0.36	0.71	3	0.34
FMR1_iso6_APH	NP_057531.2	PALS2	3|0	3	1.5	2	0|0|3|0|0|0	0.36	0.71	3	0.34
FMR1_iso6	NP_057531.2	PALS2	0|3	3	1.5	2	0|0|3|0|0|0	0.36	0.71	3	0.34
FMRP_iso1_APH	NP_071942.1	MRPS25	3|0	3	1.5	2	0|0|0|0|0|3	0.36	0.71	3	0.34
FMRP_iso1_APH	NP_006833.2	SF3B2	7|3	10	5	2	0|0|2|0|5|4	0.35	0.65	2.73	0.35
FMRP_iso1	NP_071447.1	TINAGL1	5|5	10	5	2	3|2|3|3|0|0	0.33	0.33	2.73	0.35
FMRP_iso1	NP_003133.1	SSB	4|5	9	4.5	2	2|0|2|0|3|3	0.33	0.48	2.7	0.35
FMR1_iso6_APH	NP_006074.2	IK	4|3	7	3.5	2	0|0|0|0|5|3	0.32	0.42	2.62	0.35
FMRP_iso1_APH	NP_036244.2	TPX2	4|3	7	3.5	2	6|0|0|0|0|2	0.35	0.44	2.62	0.35
FMRP_iso1_APH	NP_055312.2	ZNF638	6|0	6	3	2	6|0|0|2|0|0	0.35	0.7	2.25	0.35
FMR1_iso6_APH	NP_001001795.1	C8orf82	2|2	4	2	2	0|2|2|0|0|0	0.34	0.34	3	0.35
FMRP_iso1	NP_001093120.1	GXYLT1	2|2	4	2	2	2|0|0|2|0|0	0.34	0.34	3	0.35
FMR1_iso6_APH	NP_001093120.1	GXYLT1	2|2	4	2	2	2|0|0|2|0|0	0.34	0.34	3	0.35
FMR1_iso6_APH	NP_005309.1	H1-0	2|2	4	2	2	0|2|0|0|0|2	0.34	0.34	3	0.35
FMR1_iso6	NP_005309.1	H1-0	2|2	4	2	2	0|2|0|0|0|2	0.34	0.34	3	0.35
FMRP_iso1	NP_055238.1	AFF4	2|2	4	2	2	2|0|0|2|0|0	0.34	0.34	3	0.35
FMR1_iso6_APH	NP_055238.1	AFF4	2|2	4	2	2	2|0|0|2|0|0	0.34	0.34	3	0.35
FMR1_iso6_APH	NP_115570.1	RPF2	0|4	4	2	2	0|0|0|0|2|3	0.33	0.66	2.4	0.35
FMR1_iso6	NP_443091.1	RFT1	2|2	4	2	2	0|2|0|0|2|0	0.34	0.34	3	0.35
FMRP_iso1	NP_000928.1	POLR2A	0|2	2	1	2	0|0|0|0|0|2	0.32	0.65	3	0.35
FMRP_iso1_APH	NP_001011553.2	SEPTIN7	0|2	2	1	2	0|0|0|0|0|2	0.32	0.65	3	0.35
FMR1_iso6	NP_001011553.2	SEPTIN7	0|2	2	1	2	0|0|0|0|0|2	0.32	0.65	3	0.35
FMRP_iso1_APH	NP_001013865.1	SLTM	2|0	2	1	2	0|0|0|0|2|0	0.32	0.65	3	0.35
FMRP_iso1_APH	NP_001106849.1	FANCI	2|0	2	1	2	0|0|0|0|0|2	0.32	0.65	3	0.35
FMR1_iso6_APH	NP_001106849.1	FANCI	0|2	2	1	2	0|0|0|0|0|2	0.32	0.65	3	0.35
FMR1_iso6_APH	NP_001116236.1	PPOX	2|0	2	1	2	0|0|0|0|2|0	0.32	0.65	3	0.35
FMRP_iso1_APH	NP_001131076.1	POLR1B	2|0	2	1	2	0|0|0|0|2|0	0.32	0.65	3	0.35
FMR1_iso6_APH	NP_001136067.1	P4HA1	2|0	2	1	2	0|0|0|0|2|0	0.32	0.65	3	0.35
FMRP_iso1	NP_001136120.1	SAR1A	2|0	2	1	2	0|0|0|0|0|2	0.32	0.65	3	0.35
FMR1_iso6_APH	NP_001171134.1	RIF1	0|2	2	1	2	0|2|0|0|0|0	0.32	0.65	3	0.35
FMRP_iso1_APH	NP_001186508.1	SUN2	2|0	2	1	2	0|0|0|0|2|0	0.32	0.65	3	0.35
FMRP_iso1	NP_001243763.1	AURKB	0|2	2	1	2	2|0|0|0|0|0	0.32	0.65	3	0.35
FMR1_iso6	NP_002480.1	NDUFA4	0|2	2	1	2	0|0|0|2|0|0	0.32	0.65	3	0.35
FMRP_iso1_APH	NP_003135.2	SSR1	2|0	2	1	2	0|0|0|0|2|0	0.32	0.65	3	0.35
FMRP_iso1_APH	NP_003245.1	TIMP1	0|2	2	1	2	0|0|2|0|0|0	0.32	0.65	3	0.35
FMRP_iso1	NP_003245.1	TIMP1	2|0	2	1	2	0|0|2|0|0|0	0.32	0.65	3	0.35
FMR1_iso6_APH	NP_003245.1	TIMP1	2|0	2	1	2	0|0|2|0|0|0	0.32	0.65	3	0.35
FMR1_iso6	NP_003245.1	TIMP1	0|2	2	1	2	0|0|2|0|0|0	0.32	0.65	3	0.35
FMRP_iso1	NP_003694.1	NOP14	0|2	2	1	2	0|0|0|0|2|0	0.32	0.65	3	0.35
FMR1_iso6_APH	NP_003694.1	NOP14	0|2	2	1	2	0|0|0|0|2|0	0.32	0.65	3	0.35
FMRP_iso1	NP_006477.2	FBLN1	0|2	2	1	2	0|0|2|0|0|0	0.32	0.65	3	0.35
FMRP_iso1_APH	NP_006825.1	RAB32	2|0	2	1	2	2|0|0|0|0|0	0.32	0.65	3	0.35
FMR1_iso6_APH	NP_008854.2	SDF2	0|2	2	1	2	0|0|0|0|2|0	0.32	0.65	3	0.35
FMRP_iso1_APH	NP_037425.1	TRA2A	2|0	2	1	2	0|0|0|0|0|2	0.32	0.65	3	0.35
FMR1_iso6_APH	NP_055414.2	MAGED2	0|2	2	1	2	0|0|0|0|2|0	0.32	0.65	3	0.35
FMR1_iso6	NP_055414.2	MAGED2	0|2	2	1	2	0|0|0|0|2|0	0.32	0.65	3	0.35
FMRP_iso1_APH	NP_055686.3	PAN2	2|0	2	1	2	0|0|2|0|0|0	0.32	0.65	3	0.35
FMR1_iso6_APH	NP_055701.1	NSA2	2|0	2	1	2	0|0|2|0|0|0	0.32	0.65	3	0.35
FMR1_iso6_APH	NP_055946.1	WDR43	0|2	2	1	2	0|0|0|0|0|2	0.32	0.65	3	0.35
FMR1_iso6_APH	NP_056986.2	UBR5	0|2	2	1	2	0|0|0|0|2|0	0.32	0.65	3	0.35
FMR1_iso6	NP_061907.2	RHOF	0|2	2	1	2	0|0|0|0|2|0	0.32	0.65	3	0.35
FMR1_iso6	NP_064528.1	PNO1	2|0	2	1	2	0|0|0|0|0|2	0.32	0.65	3	0.35
FMRP_iso1_APH	NP_065101.1	UTP3	2|0	2	1	2	0|0|0|0|0|2	0.32	0.65	3	0.35
FMRP_iso1_APH	NP_078930.3	NOL9	2|0	2	1	2	0|0|0|0|0|2	0.32	0.65	3	0.35
FMR1_iso6_APH	NP_078974.1	SLC25A22	2|0	2	1	2	0|0|0|0|0|2	0.32	0.65	3	0.35
FMRP_iso1_APH	NP_110517.2	CTNNBL1	2|0	2	1	2	0|0|0|0|2|0	0.32	0.65	3	0.35
FMRP_iso1	NP_110517.2	CTNNBL1	0|2	2	1	2	0|0|0|0|2|0	0.32	0.65	3	0.35
FMR1_iso6_APH	NP_110517.2	CTNNBL1	2|0	2	1	2	0|0|0|0|2|0	0.32	0.65	3	0.35
FMRP_iso1_APH	NP_127460.1	GAR1	2|0	2	1	2	0|0|0|2|0|0	0.32	0.65	3	0.35
FMRP_iso1_APH	NP_612144.1	DTX3L	0|2	2	1	2	0|0|0|0|2|0	0.32	0.65	3	0.35
FMRP_iso1	NP_612144.1	DTX3L	0|2	2	1	2	0|0|0|0|2|0	0.32	0.65	3	0.35
FMRP_iso1_APH	NP_689481.2	PARS2	0|2	2	1	2	0|0|0|0|0|2	0.32	0.65	3	0.35
FMRP_iso1	NP_689481.2	PARS2	0|2	2	1	2	0|0|0|0|0|2	0.32	0.65	3	0.35
FMR1_iso6_APH	NP_689481.2	PARS2	0|2	2	1	2	0|0|0|0|0|2	0.32	0.65	3	0.35
FMR1_iso6_APH	NP_852133.1	EIF6	0|2	2	1	2	0|0|2|0|0|0	0.32	0.65	3	0.35
FMRP_iso1	NP_857634.1	PRDX5	2|0	2	1	2	0|0|0|2|0|0	0.32	0.65	3	0.35
FMR1_iso6_APH	NP_892021.1	ZNF326	0|2	2	1	2	0|0|0|0|0|2	0.32	0.65	3	0.35
FMRP_iso1_APH	NP_005057.1	SFPQ	15|9	24	12	2	6|0|3|3|8|8	0.31	0.62	2.57	0.37
FMR1_iso6_APH	NP_001627.2	SLC25A6	14|0	14	7	2	0|9|0|0|0|14	0.32	0.64	1.83	0.37
FMRP_iso1_APH	NP_115766.3	NIFK	7|2	9	4.5	2	2|0|2|0|3|5	0.32	0.63	2.25	0.37
FMR1_iso6_APH	NP_006657.1	RUVBL2	3|5	8	4	2	0|0|2|0|4|3	0.31	0.5	2.67	0.37
FMR1_iso6_APH	NP_036387.2	XRN2	5|3	8	4	2	2|0|0|0|4|3	0.31	0.5	2.67	0.37
FMR1_iso6_APH	NP_003249.3	TK1	3|3	6	3	2	3|4|0|0|0|0	0.3	0.3	2.57	0.37
FMRP_iso1	NP_057280.2	RBM19	2|4	6	3	2	0|0|0|0|3|4	0.31	0.5	2.57	0.37
FMR1_iso6_APH	NP_001072989.1	KTN1	3|2	5	2.5	2	0|0|0|0|2|4	0.3	0.41	2.5	0.37
FMRP_iso1	NP_003698.1	RUVBL1	2|3	5	2.5	2	0|0|0|0|2|4	0.3	0.41	2.5	0.37
FMR1_iso6_APH	NP_001034554.1	SRSF5	3|0	3	1.5	2	0|0|0|0|0|4	0.32	0.63	2.25	0.37
FMR1_iso6	NP_060700.2	NUP133	3|0	3	1.5	2	0|0|0|0|4|0	0.32	0.63	2.25	0.37
FMRP_iso1_APH	NP_001427.2	FBL	13|10	23	11.5	2	5|2|5|5|5|6	0.3	0.56	2.46	0.38
FMRP_iso1	NP_000971.1	RPL18A	7|7	14	7	2	2|0|2|0|5|6	0.3	0.3	2.8	0.38
FMRP_iso1_APH	NP_003892.2	SGPL1	9|5	14	7	2	0|0|0|4|6|6	0.29	0.54	2.62	0.38
FMRP_iso1_APH	NP_001009.1	RPS15	10|0	10	5	2	0|0|0|0|9|8	0.3	0.59	1.76	0.38
FMR1_iso6	NP_004765.2	MED1	4|5	9	4.5	2	3|0|3|0|0|4	0.3	0.39	2.7	0.38
FMRP_iso1	NP_003399.1	ZFP37	4|4	8	4	2	3|0|2|4|0|0	0.28	0.28	2.67	0.38
FMR1_iso6_APH	NP_003399.1	ZFP37	4|4	8	4	2	3|0|2|4|0|0	0.28	0.28	2.67	0.38
FMRP_iso1_APH	NP_066298.1	H3C7	4|3	7	3.5	2	2|0|2|2|0|2	0.28	0.4	2.62	0.38
FMR1_iso6	NP_115700.1	NTPCR	4|3	7	3.5	2	2|0|3|3|0|0	0.28	0.38	2.62	0.38
FMR1_iso6	NP_001072989.1	KTN1	0|4	4	2	2	0|0|0|0|2|4	0.3	0.59	2	0.38
FMRP_iso1_APH	NP_004389.2	DDX10	4|0	4	2	2	0|0|0|0|3|3	0.29	0.59	2	0.38
FMR1_iso6_APH	NP_055018.2	AP2A1	2|2	4	2	2	0|0|0|0|0|6	0.27	0.27	2	0.38
FMRP_iso1_APH	NP_001093120.1	GXYLT1	3|0	3	1.5	2	2|0|0|2|0|0	0.29	0.58	2.25	0.38
FMR1_iso6	NP_003678.2	PDLIM4	0|3	3	1.5	2	0|2|0|2|0|0	0.29	0.58	2.25	0.38
FMRP_iso1_APH	NP_005262.1	GLUD1	3|0	3	1.5	2	0|0|0|0|0|5	0.29	0.58	1.8	0.38
FMR1_iso6	NP_009194.2	COPE	3|0	3	1.5	2	0|2|0|0|2|0	0.29	0.58	2.25	0.38
FMR1_iso6_APH	NP_054890.1	CRIPT	0|3	3	1.5	2	0|0|0|0|2|2	0.29	0.58	2.25	0.38
FMRP_iso1	NP_060481.3	ARGLU1	3|0	3	1.5	2	2|0|0|2|0|0	0.29	0.58	2.25	0.38
FMR1_iso6_APH	NP_060816.1	RSAD1	3|0	3	1.5	2	2|0|0|2|0|0	0.29	0.58	2.25	0.38
FMR1_iso6_APH	NP_065147.1	DDX24	3|0	3	1.5	2	0|0|0|2|0|2	0.29	0.58	2.25	0.38
FMRP_iso1	NP_149073.1	SARNP	3|0	3	1.5	2	0|2|0|0|0|2	0.29	0.58	2.25	0.38
FMR1_iso6_APH	NP_443091.1	RFT1	3|0	3	1.5	2	0|2|0|0|2|0	0.29	0.58	2.25	0.38
FMR1_iso6	NP_000986.2	RPL34	0|2	2	1	2	0|0|0|0|0|3	0.27	0.54	2	0.38
FMR1_iso6	NP_000989.1	RPL37A	0|2	2	1	2	0|3|0|0|0|0	0.27	0.54	2	0.38
FMRP_iso1_APH	NP_001104490.1	SUPT5H	2|0	2	1	2	0|0|0|0|3|0	0.27	0.54	2	0.38
FMRP_iso1	NP_001104490.1	SUPT5H	0|2	2	1	2	0|0|0|0|3|0	0.27	0.54	2	0.38
FMR1_iso6	NP_001104490.1	SUPT5H	0|2	2	1	2	0|0|0|0|3|0	0.27	0.54	2	0.38
FMRP_iso1	NP_001180384.1	NSUN2	0|2	2	1	2	0|0|0|0|3|0	0.27	0.54	2	0.38
FMR1_iso6_APH	NP_001244118.1	DDX56	2|0	2	1	2	0|0|0|0|0|3	0.27	0.54	2	0.38
FMRP_iso1	NP_001261.2	CHD1	2|0	2	1	2	0|0|3|0|0|0	0.27	0.54	2	0.38
FMR1_iso6_APH	NP_005054.3	SCD	2|0	2	1	2	0|0|0|0|0|3	0.27	0.54	2	0.38
FMR1_iso6_APH	NP_056473.2	NOC2L	2|0	2	1	2	0|0|0|0|0|3	0.27	0.54	2	0.38
FMR1_iso6	NP_056513.2	GPKOW	0|2	2	1	2	0|3|0|0|0|0	0.27	0.54	2	0.38
FMRP_iso1	NP_057396.1	WBP11	2|0	2	1	2	0|0|0|0|3|0	0.27	0.54	2	0.38
FMRP_iso1_APH	NP_057531.2	PALS2	2|0	2	1	2	0|0|3|0|0|0	0.27	0.54	2	0.38
FMR1_iso6_APH	NP_680090.1	CTSB	0|2	2	1	2	0|0|0|0|3|0	0.27	0.54	2	0.38
FMRP_iso1	NP_001153408.1	EBNA1BP2	10|9	19	9.5	2	2|2|3|2|7|6	0.25	0.36	2.59	0.39
FMRP_iso1_APH	NP_003133.1	SSB	5|3	8	4	2	2|0|2|0|3|3	0.27	0.48	2.4	0.39
FMR1_iso6	NP_003133.1	SSB	5|3	8	4	2	2|0|2|0|3|3	0.27	0.48	2.4	0.39
FMR1_iso6	NP_003399.1	ZFP37	5|2	7	3.5	2	3|0|2|4|0|0	0.27	0.5	2.33	0.39
FMR1_iso6_APH	NP_001137430.1	TMEM30A	3|3	6	3	2	0|0|2|2|3|0	0.25	0.25	2.57	0.39
FMR1_iso6_APH	NP_002204.2	ITGB5	3|3	6	3	2	0|0|2|0|2|3	0.25	0.25	2.57	0.39
FMR1_iso6_APH	NP_001230808.1	TRA2B	2|2	4	2	2	0|0|0|0|2|3	0.26	0.26	2.4	0.39
FMR1_iso6	NP_001230808.1	TRA2B	2|2	4	2	2	0|0|0|0|2|3	0.26	0.26	2.4	0.39
FMR1_iso6_APH	NP_001410.2	ELAVL1	2|2	4	2	2	0|0|0|0|2|3	0.26	0.26	2.4	0.39
FMRP_iso1	NP_116780.1	SEC23B	2|2	4	2	2	3|0|2|0|0|0	0.26	0.26	2.4	0.39
FMRP_iso1	NP_976324.2	RBM12B	2|2	4	2	2	3|0|0|2|0|0	0.26	0.26	2.4	0.39
FMR1_iso6	NP_995314.1	NCKAP1	2|2	4	2	2	3|0|2|0|0|0	0.26	0.26	2.4	0.39
FMRP_iso1	NP_001001.2	RPS6	5|6	11	5.5	2	3|0|3|3|4|0	0.24	0.34	2.54	0.4
FMRP_iso1	NP_001189399.1	RPS10-NUDT3	6|5	11	5.5	2	3|4|3|3|0|0	0.24	0.34	2.54	0.4
FMR1_iso6	NP_055181.3	GNL3	6|4	10	5	2	0|0|3|0|5|4	0.24	0.39	2.5	0.4
FMRP_iso1_APH	NP_003642.3	YBX3	9|0	9	4.5	2	0|0|0|0|8|9	0.23	0.47	1.59	0.4
FMR1_iso6_APH	NP_001013009.2	KNOP1	5|3	8	4	2	4|0|3|3|0|0	0.23	0.39	2.4	0.4
FMRP_iso1_APH	NP_057123.1	RTRAF	5|3	8	4	2	0|0|0|2|5|3	0.24	0.39	2.4	0.4
FMR1_iso6_APH	NP_006294.2	AIMP2	3|4	7	3.5	2	0|0|0|0|5|4	0.24	0.33	2.33	0.4
FMRP_iso1_APH	NP_003625.2	NIPSNAP1	3|2	5	2.5	2	2|2|0|0|2|0	0.25	0.36	2.5	0.4
FMRP_iso1_APH	NP_004999.1	SNU13	3|2	5	2.5	2	0|0|2|0|2|2	0.25	0.36	2.5	0.4
FMR1_iso6	NP_115571.1	SON	2|3	5	2.5	2	0|2|0|0|2|2	0.25	0.36	2.5	0.4
FMRP_iso1	NP_002204.2	ITGB5	0|4	4	2	2	0|0|2|0|2|3	0.25	0.5	1.71	0.4
FMR1_iso6_APH	NP_055950.1	NUP205	4|0	4	2	2	0|0|0|0|4|3	0.25	0.5	1.71	0.4
FMRP_iso1	NP_002878.2	RARS1	3|0	3	1.5	2	0|0|0|0|3|2	0.24	0.49	1.8	0.4
FMR1_iso6	NP_031393.2	RALY	3|0	3	1.5	2	0|0|0|2|3|0	0.24	0.49	1.8	0.4
FMRP_iso1	NP_056342.3	TBC1D10B	0|3	3	1.5	2	0|0|0|2|0|3	0.24	0.49	1.8	0.4
FMRP_iso1	NP_065994.1	CWC22	3|0	3	1.5	2	0|0|2|3|0|0	0.24	0.49	1.8	0.4
FMR1_iso6_APH	NP_065994.1	CWC22	3|0	3	1.5	2	0|0|2|3|0|0	0.24	0.49	1.8	0.4
FMR1_iso6	NP_116780.1	SEC23B	0|3	3	1.5	2	3|0|2|0|0|0	0.24	0.49	1.8	0.4
FMR1_iso6_APH	NP_976324.2	RBM12B	3|0	3	1.5	2	3|0|0|2|0|0	0.24	0.49	1.8	0.4
FMR1_iso6_APH	NP_001888.2	CSPG4	2|0	2	1	2	0|0|0|0|4|0	0.23	0.46	1.5	0.4
FMRP_iso1_APH	NP_055426.1	MDN1	2|0	2	1	2	0|0|0|0|0|4	0.23	0.46	1.5	0.4
FMR1_iso6_APH	NP_055426.1	MDN1	2|0	2	1	2	0|0|0|0|0|4	0.23	0.46	1.5	0.4
FMR1_iso6	NP_055426.1	MDN1	2|0	2	1	2	0|0|0|0|0|4	0.23	0.46	1.5	0.4
FMRP_iso1_APH	NP_060700.2	NUP133	2|0	2	1	2	0|0|0|0|4|0	0.23	0.46	1.5	0.4
FMR1_iso6_APH	NP_060700.2	NUP133	2|0	2	1	2	0|0|0|0|4|0	0.23	0.46	1.5	0.4
FMRP_iso1_APH	NP_078938.2	NAT10	19|14	33	16.5	2	9|4|7|5|8|10	0.23	0.45	2.3	0.41
FMR1_iso6	NP_005436.1	SMC3	9|12	21	10.5	2	5|0|4|5|8|3	0.23	0.43	2.52	0.41
FMRP_iso1_APH	NP_001627.2	SLC25A6	12|6	18	9	2	0|9|0|0|0|14	0.21	0.42	2.35	0.41
FMR1_iso6	NP_001242941.1	MYH10	0|12	12	6	2	0|0|0|0|0|24	0.21	0.42	1.5	0.41
FMR1_iso6	NP_001273.1	AP2B1	8|4	12	6	2	0|0|2|0|4|10	0.21	0.4	2.25	0.41
FMR1_iso6	NP_004930.1	DDX1	6|5	11	5.5	2	3|0|0|0|6|4	0.23	0.3	2.54	0.41
FMR1_iso6_APH	NP_000916.2	PDHB	5|5	10	5	2	3|0|0|3|3|3	0.22	0.22	2.5	0.41
FMR1_iso6_APH	NP_055181.3	GNL3	6|3	9	4.5	2	0|0|3|0|5|4	0.21	0.39	2.25	0.41
FMR1_iso6	NP_071447.1	TINAGL1	5|4	9	4.5	2	3|2|3|3|0|0	0.22	0.33	2.45	0.41
FMRP_iso1	NP_057123.1	RTRAF	4|4	8	4	2	0|0|0|2|5|3	0.21	0.21	2.4	0.41
FMRP_iso1	NP_006657.1	RUVBL2	3|4	7	3.5	2	0|0|2|0|4|3	0.2	0.28	2.33	0.41
FMR1_iso6_APH	NP_001157412.1	PYGL	2|4	6	3	2	0|0|0|2|3|3	0.22	0.38	2.25	0.41
FMR1_iso6_APH	NP_003225.2	TFRC	3|3	6	3	2	0|0|0|0|5|3	0.23	0.23	2.25	0.41
FMRP_iso1_APH	NP_078932.2	COLGALT1	2|4	6	3	2	0|0|2|0|3|3	0.22	0.38	2.25	0.41
FMR1_iso6_APH	NP_115700.1	NTPCR	4|2	6	3	2	2|0|3|3|0|0	0.22	0.38	2.25	0.41
FMR1_iso6_APH	NP_000985.1	RPL32	2|3	5	2.5	2	0|0|0|0|4|3	0.21	0.3	2.14	0.41
FMRP_iso1_APH	NP_001013009.2	KNOP1	5|0	5	2.5	2	4|0|3|3|0|0	0.2	0.39	1.5	0.41
FMRP_iso1_APH	NP_001231903.1	PPP1CC	5|0	5	2.5	2	3|3|0|4|0|0	0.2	0.39	1.5	0.41
FMR1_iso6_APH	NP_003790.1	RNMT	0|4	4	2	2	0|0|2|2|2|2	0.2	0.4	1.5	0.41
FMR1_iso6	NP_000980.1	RPL30	0|3	3	1.5	2	3|3|0|0|0|0	0.2	0.39	1.5	0.41
FMRP_iso1_APH	NP_003698.1	RUVBL1	3|0	3	1.5	2	0|0|0|0|2|4	0.2	0.41	1.5	0.41
FMRP_iso1_APH	NP_003964.3	RPL14	0|3	3	1.5	2	0|0|0|0|3|3	0.2	0.39	1.5	0.41
FMRP_iso1	NP_004388.2	DDX6	0|3	3	1.5	2	0|0|0|0|3|3	0.2	0.39	1.5	0.41
FMRP_iso1_APH	NP_004873.3	CIR1	3|0	3	1.5	2	3|0|0|0|0|3	0.2	0.39	1.5	0.41
FMR1_iso6_APH	NP_056016.1	BOP1	0|3	3	1.5	2	0|0|0|0|3|3	0.2	0.39	1.5	0.41
FMR1_iso6	NP_060547.2	RBM28	3|0	3	1.5	2	0|0|0|0|3|3	0.2	0.39	1.5	0.41
FMRP_iso1	NP_078938.2	NAT10	18|18	36	18	2	9|4|7|5|8|10	0.19	0.19	2.51	0.42
FMRP_iso1_APH	NP_000971.1	RPL18A	7|5	12	6	2	2|0|2|0|5|6	0.18	0.3	2.4	0.42
FMRP_iso1	NP_055317.1	PRPF19	6|6	12	6	2	0|0|0|0|8|7	0.19	0.19	2.4	0.42
FMR1_iso6	NP_001193469.1	CAPZB	4|6	10	5	2	0|0|0|0|3|11	0.17	0.29	2.14	0.42
FMR1_iso6_APH	NP_004930.1	DDX1	4|6	10	5	2	3|0|0|0|6|4	0.18	0.3	2.31	0.42
FMRP_iso1	NP_006833.2	SF3B2	5|3	8	4	2	0|0|2|0|5|4	0.17	0.3	2.18	0.42
FMRP_iso1_APH	NP_067062.1	RBM25	8|0	8	4	2	0|0|2|0|6|8	0.19	0.38	1.5	0.42
FMR1_iso6_APH	NP_940978.2	AGRN	5|3	8	4	2	0|0|0|2|4|5	0.17	0.3	2.18	0.42
FMR1_iso6	NP_940978.2	AGRN	3|5	8	4	2	0|0|0|2|4|5	0.17	0.3	2.18	0.42
FMR1_iso6_APH	NP_006787.2	AFG3L2	4|3	7	3.5	2	2|0|2|3|0|2	0.19	0.28	2.33	0.42
FMR1_iso6_APH	NP_006799.1	SEC61B	3|4	7	3.5	2	3|0|0|0|3|3	0.2	0.28	2.33	0.42
FMRP_iso1	NP_056175.3	MTREX	3|4	7	3.5	2	0|2|0|2|3|2	0.19	0.28	2.33	0.42
FMR1_iso6_APH	NP_000143.2	GAA	4|2	6	3	2	0|0|0|0|5|4	0.19	0.33	2	0.42
FMR1_iso6	NP_078932.2	COLGALT1	3|3	6	3	2	0|0|2|0|3|3	0.17	0.17	2.25	0.42
FMRP_iso1	NP_115700.1	NTPCR	3|3	6	3	2	2|0|3|3|0|0	0.17	0.17	2.25	0.42
FMR1_iso6	NP_003964.3	RPL14	2|2	4	2	2	0|0|0|0|3|3	0.18	0.18	2	0.42
FMRP_iso1_APH	NP_056016.1	BOP1	2|2	4	2	2	0|0|0|0|3|3	0.18	0.18	2	0.42
FMRP_iso1	NP_057004.1	RPS27L	4|0	4	2	2	3|0|2|3|0|0	0.19	0.38	1.5	0.42
FMR1_iso6_APH	NP_060547.2	RBM28	2|2	4	2	2	0|0|0|0|3|3	0.18	0.18	2	0.42
FMR1_iso6	NP_054817.2	PRDX3	3|0	3	1.5	2	0|0|0|2|2|2	0.18	0.36	1.5	0.42
FMR1_iso6_APH	NP_115679.2	HSDL2	2|0	2	1	2	0|0|0|0|5|0	0.18	0.37	1.2	0.42
FMRP_iso1_APH	NP_613075.1	MACROH2A1	8|5	13	6.5	2	3|2|2|3|4|4	0.17	0.33	2.17	0.43
FMR1_iso6	NP_001001795.1	C8orf82	0|2	2	1	2	0|2|2|0|0|0	0.17	0.34	1.5	0.43
FMR1_iso6	NP_001093120.1	GXYLT1	2|0	2	1	2	2|0|0|2|0|0	0.17	0.34	1.5	0.43
FMRP_iso1_APH	NP_001121113.1	LAMB3	2|0	2	1	2	0|0|2|0|2|0	0.17	0.34	1.5	0.43
FMRP_iso1_APH	NP_001230829.1	HDLBP	2|0	2	1	2	0|0|0|0|2|2	0.17	0.34	1.5	0.43
FMR1_iso6_APH	NP_001719.2	BSG	2|0	2	1	2	0|0|0|0|2|2	0.17	0.34	1.5	0.43
FMRP_iso1	NP_003678.2	PDLIM4	0|2	2	1	2	0|2|0|2|0|0	0.17	0.34	1.5	0.43
FMRP_iso1_APH	NP_004044.3	BYSL	2|0	2	1	2	0|0|0|0|2|2	0.17	0.34	1.5	0.43
FMRP_iso1_APH	NP_005309.1	H1-0	2|0	2	1	2	0|2|0|0|0|2	0.17	0.34	1.5	0.43
FMRP_iso1	NP_008878.3	SRP72	0|2	2	1	2	0|0|0|0|2|2	0.17	0.34	1.5	0.43
FMRP_iso1	NP_009194.2	COPE	2|0	2	1	2	0|2|0|0|2|0	0.17	0.34	1.5	0.43
FMRP_iso1	NP_054890.1	CRIPT	0|2	2	1	2	0|0|0|0|2|2	0.17	0.34	1.5	0.43
FMRP_iso1_APH	NP_055238.1	AFF4	2|0	2	1	2	2|0|0|2|0|0	0.17	0.34	1.5	0.43
FMR1_iso6	NP_055238.1	AFF4	0|2	2	1	2	2|0|0|2|0|0	0.17	0.34	1.5	0.43
FMR1_iso6_APH	NP_060481.3	ARGLU1	0|2	2	1	2	2|0|0|2|0|0	0.17	0.34	1.5	0.43
FMR1_iso6	NP_065147.1	DDX24	0|2	2	1	2	0|0|0|2|0|2	0.17	0.34	1.5	0.43
FMR1_iso6	NP_067026.3	SRPRB	2|0	2	1	2	0|0|0|0|2|2	0.17	0.34	1.5	0.43
FMR1_iso6_APH	NP_078943.1	VPS37B	2|0	2	1	2	2|0|0|0|2|0	0.17	0.34	1.5	0.43
FMR1_iso6	NP_078943.1	VPS37B	2|0	2	1	2	2|0|0|0|2|0	0.17	0.34	1.5	0.43
FMRP_iso1_APH	NP_115865.1	MRPS6	2|0	2	1	2	0|0|0|0|2|2	0.17	0.34	1.5	0.43
FMRP_iso1	NP_115865.1	MRPS6	0|2	2	1	2	0|0|0|0|2|2	0.17	0.34	1.5	0.43
FMR1_iso6_APH	NP_115865.1	MRPS6	2|0	2	1	2	0|0|0|0|2|2	0.17	0.34	1.5	0.43
FMRP_iso1	NP_443091.1	RFT1	0|2	2	1	2	0|2|0|0|2|0	0.17	0.34	1.5	0.43
FMRP_iso1_APH	NP_872578.1	MRPS9	2|0	2	1	2	0|0|0|0|2|2	0.17	0.34	1.5	0.43
FMRP_iso1_APH	NP_002254.2	KIFC1	12|6	18	9	2	9|7|5|3|0|0	0.17	0.34	2.25	0.44
FMR1_iso6_APH	NP_006035.2	HDAC6	5|6	11	5.5	2	2|3|0|4|3|2	0.17	0.25	2.36	0.44
FMRP_iso1	NP_001018077.1	SERBP1	4|4	8	4	2	0|0|0|0|6|5	0.17	0.17	2.18	0.44
FMR1_iso6_APH	NP_002904.3	RFC1	3|4	7	3.5	2	0|0|0|0|5|5	0.17	0.24	2.1	0.44
FMR1_iso6_APH	NP_001120793.1	CBX5	3|3	6	3	2	2|0|2|2|0|2	0.16	0.16	2.25	0.44
FMRP_iso1	NP_001123561.1	KARS1	3|3	6	3	2	0|0|2|2|2|2	0.16	0.16	2.25	0.44
FMRP_iso1_APH	NP_006657.1	RUVBL2	4|2	6	3	2	0|0|2|0|4|3	0.16	0.28	2	0.44
FMRP_iso1_APH	NP_036387.2	XRN2	4|2	6	3	2	2|0|0|0|4|3	0.16	0.28	2	0.44
FMR1_iso6_APH	NP_055693.4	PUM3	4|2	6	3	2	0|0|3|0|2|4	0.16	0.28	2	0.44
FMR1_iso6_APH	NP_055873.1	VWA8	4|2	6	3	2	0|0|2|2|3|2	0.16	0.28	2	0.44
FMR1_iso6	NP_066298.1	H3C7	3|3	6	3	2	2|0|2|2|0|2	0.16	0.16	2.25	0.44
FMR1_iso6_APH	NP_277071.2	CDK11A	4|2	6	3	2	0|0|0|3|2|4	0.16	0.28	2	0.44
FMR1_iso6	NP_002204.2	ITGB5	2|3	5	2.5	2	0|0|2|0|2|3	0.17	0.25	2.14	0.44
FMR1_iso6_APH	NP_002355.2	MAGEB2	3|2	5	2.5	2	0|0|0|2|2|3	0.17	0.25	2.14	0.44
FMR1_iso6_APH	NP_004309.2	ASPH	3|2	5	2.5	2	0|0|0|0|5|3	0.15	0.23	1.88	0.44
FMR1_iso6	NP_004309.2	ASPH	2|3	5	2.5	2	0|0|0|0|5|3	0.15	0.23	1.88	0.44
FMR1_iso6	NP_006074.2	IK	2|3	5	2.5	2	0|0|0|0|5|3	0.15	0.23	1.88	0.44
FMRP_iso1_APH	NP_036440.1	KDM2A	5|0	5	2.5	2	3|3|3|2|0|0	0.17	0.33	1.36	0.44
FMR1_iso6	NP_055312.2	ZNF638	2|3	5	2.5	2	6|0|0|2|0|0	0.17	0.25	1.88	0.44
FMRP_iso1	NP_653265.3	FAM76B	3|2	5	2.5	2	0|2|0|2|3|0	0.17	0.25	2.14	0.44
FMR1_iso6	NP_066299.2	MYL6	0|4	4	2	2	0|0|0|0|3|6	0.17	0.34	1.33	0.44
FMR1_iso6	NP_000985.1	RPL32	3|0	3	1.5	2	0|0|0|0|4|3	0.15	0.3	1.29	0.44
FMRP_iso1	NP_001518.3	HDAC2	0|3	3	1.5	2	0|0|0|0|4|3	0.15	0.3	1.29	0.44
FMRP_iso1_APH	NP_036377.1	SNW1	3|0	3	1.5	2	0|0|0|0|3|4	0.15	0.3	1.29	0.44
FMRP_iso1	NP_060090.2	ILF3	22|21	43	21.5	2	6|3|7|8|12|13	0.14	0.2	2.63	0.45
FMRP_iso1_APH	NP_005520.4	HSPG2	17|9	26	13	2	11|7|6|10|0|0	0.13	0.27	2.29	0.45
FMRP_iso1	NP_973726.2	SF1	6|6	12	6	2	0|2|0|4|4|5	0.15	0.15	2.4	0.45
FMR1_iso6_APH	NP_001531.1	HSPB1	5|5	10	5	2	0|0|0|0|9|5	0.13	0.13	2.14	0.45
FMR1_iso6	NP_543157.1	DBN1	0|10	10	5	2	0|0|0|0|2|20	0.14	0.29	1.36	0.45
FMR1_iso6_APH	NP_006749.1	U2AF1	5|4	9	4.5	2	3|3|3|3|0|0	0.15	0.22	2.25	0.45
FMR1_iso6	NP_006749.1	U2AF1	5|4	9	4.5	2	3|3|3|3|0|0	0.15	0.22	2.25	0.45
FMR1_iso6_APH	NP_115766.3	NIFK	5|4	9	4.5	2	2|0|2|0|3|5	0.14	0.21	2.25	0.45
FMR1_iso6	NP_001164014.1	PGAM5	4|4	8	4	2	0|0|2|0|4|5	0.14	0.14	2.18	0.45
FMR1_iso6	NP_001013009.2	KNOP1	4|3	7	3.5	2	4|0|3|3|0|0	0.13	0.2	2.1	0.45
FMR1_iso6_APH	NP_004765.2	MED1	3|4	7	3.5	2	3|0|3|0|0|4	0.13	0.2	2.1	0.45
FMR1_iso6_APH	NP_057123.1	RTRAF	3|4	7	3.5	2	0|0|0|2|5|3	0.14	0.21	2.1	0.45
FMRP_iso1	NP_114366.1	PCBP2	6|0	6	3	2	0|0|0|0|9|5	0.13	0.27	1.29	0.45
FMR1_iso6_APH	NP_055568.3	BMS1	5|0	5	2.5	2	0|0|0|2|4|5	0.15	0.3	1.36	0.45
FMRP_iso1_APH	NP_002083.3	GRSF1	4|0	4	2	2	2|0|0|0|4|3	0.14	0.28	1.33	0.45
FMRP_iso1_APH	NP_006787.2	AFG3L2	4|0	4	2	2	2|0|2|3|0|2	0.14	0.28	1.33	0.45
FMRP_iso1_APH	NP_001317.1	CSTF3	2|0	2	1	2	0|0|0|0|3|2	0.13	0.26	1.2	0.45
FMRP_iso1	NP_001317.1	CSTF3	0|2	2	1	2	0|0|0|0|3|2	0.13	0.26	1.2	0.45
FMR1_iso6	NP_001317.1	CSTF3	0|2	2	1	2	0|0|0|0|3|2	0.13	0.26	1.2	0.45
FMRP_iso1_APH	NP_001654.1	ARF6	0|2	2	1	2	3|2|0|0|0|0	0.13	0.26	1.2	0.45
FMR1_iso6	NP_002878.2	RARS1	0|2	2	1	2	0|0|0|0|3|2	0.13	0.26	1.2	0.45
FMR1_iso6_APH	NP_004059.2	AP2M1	0|2	2	1	2	0|0|0|0|2|3	0.13	0.26	1.2	0.45
FMR1_iso6_APH	NP_031393.2	RALY	2|0	2	1	2	0|0|0|2|3|0	0.13	0.26	1.2	0.45
FMR1_iso6_APH	NP_036473.2	GTPBP4	2|0	2	1	2	0|0|0|0|2|3	0.13	0.26	1.2	0.45
FMR1_iso6	NP_036473.2	GTPBP4	0|2	2	1	2	0|0|0|0|2|3	0.13	0.26	1.2	0.45
FMRP_iso1_APH	NP_054737.1	MRPS28	2|0	2	1	2	0|0|0|0|3|2	0.13	0.26	1.2	0.45
FMR1_iso6_APH	NP_112487.1	SLIRP	2|0	2	1	2	0|0|0|0|3|2	0.13	0.26	1.2	0.45
FMR1_iso6_APH	NP_620124.1	RHOT2	2|0	2	1	2	0|0|0|0|2|3	0.13	0.26	1.2	0.45
FMRP_iso1_APH	NP_976324.2	RBM12B	2|0	2	1	2	3|0|0|2|0|0	0.13	0.26	1.2	0.45
FMRP_iso1	NP_995314.1	NCKAP1	0|2	2	1	2	3|0|2|0|0|0	0.13	0.26	1.2	0.45
FMRP_iso1_APH	NP_008855.1	SRSF1	13|8	21	10.5	2	3|0|2|3|7|12	0.12	0.24	2.33	0.46
FMR1_iso6_APH	NP_005773.3	ALYREF	6|8	14	7	2	3|2|3|2|4|5	0.12	0.23	2.21	0.46
FMR1_iso6	NP_056110.2	SMCHD1	8|6	14	7	2	3|2|2|2|7|3	0.13	0.24	2.21	0.46
FMR1_iso6	NP_005830.2	SRRM1	6|4	10	5	2	4|0|3|4|0|3	0.13	0.23	2.14	0.46
FMRP_iso1	NP_055121.1	RTCB	3|4	7	3.5	2	0|0|0|0|7|4	0.12	0.18	1.91	0.46
FMRP_iso1_APH	NP_055204.2	PELP1	6|0	6	3	2	0|0|0|0|7|7	0.13	0.26	1.29	0.46
FMRP_iso1	NP_001990.2	FBN2	5|0	5	2.5	2	0|0|0|0|7|5	0.13	0.26	1.25	0.46
FMR1_iso6	NP_001518.3	HDAC2	2|2	4	2	2	0|0|0|0|4|3	0.12	0.12	1.71	0.46
FMRP_iso1_APH	NP_003249.3	TK1	2|2	4	2	2	3|4|0|0|0|0	0.12	0.12	1.71	0.46
FMRP_iso1	NP_004999.1	SNU13	2|2	4	2	2	0|0|2|0|2|2	0.13	0.13	2	0.46
FMR1_iso6_APH	NP_004999.1	SNU13	2|2	4	2	2	0|0|2|0|2|2	0.13	0.13	2	0.46
FMR1_iso6_APH	NP_036555.1	RPL13A	2|2	4	2	2	0|0|0|0|4|3	0.12	0.12	1.71	0.46
FMR1_iso6_APH	NP_054817.2	PRDX3	2|2	4	2	2	0|0|0|2|2|2	0.13	0.13	2	0.46
FMR1_iso6_APH	NP_060596.2	TMEM33	2|2	4	2	2	0|2|0|0|2|2	0.13	0.13	2	0.46
FMRP_iso1	NP_001137430.1	TMEM30A	3|0	3	1.5	2	0|0|2|2|3|0	0.13	0.25	1.29	0.46
FMRP_iso1_APH	NP_002204.2	ITGB5	0|3	3	1.5	2	0|0|2|0|2|3	0.13	0.25	1.29	0.46
FMR1_iso6_APH	NP_005782.1	MPHOSPH10	3|0	3	1.5	2	0|2|0|0|2|3	0.13	0.25	1.29	0.46
FMR1_iso6	NP_006283.1	TSG101	3|0	3	1.5	2	2|0|0|0|3|2	0.13	0.25	1.29	0.46
FMR1_iso6	NP_060726.3	WDR12	3|0	3	1.5	2	0|0|0|2|3|2	0.13	0.25	1.29	0.46
FMRP_iso1	NP_001138880.1	NONO	14|16	30	15	2	3|2|2|5|10|12	0.11	0.18	2.65	0.47
FMRP_iso1_APH	NP_006293.2	MOGS	22|6	28	14	2	4|2|3|3|14|17	0.11	0.22	1.95	0.47
FMRP_iso1	NP_444505.1	RPLP0	13|11	24	12	2	6|3|3|5|6|8	0.11	0.21	2.32	0.47
FMR1_iso6_APH	NP_006764.3	DDX18	8|9	17	8.5	2	2|3|4|3|5|5	0.11	0.17	2.32	0.47
FMR1_iso6	NP_006764.3	DDX18	9|8	17	8.5	2	2|3|4|3|5|5	0.11	0.17	2.32	0.47
FMR1_iso6	NP_055423.1	CYFIP1	9|5	14	7	2	4|0|6|4|0|6	0.12	0.23	2.1	0.47
FMRP_iso1_APH	NP_003080.2	SNRNP70	9|3	12	6	2	0|0|2|0|8|10	0.11	0.23	1.8	0.47
FMRP_iso1	NP_958815.1	LUC7L	4|8	12	6	2	3|3|0|3|6|4	0.12	0.24	1.89	0.47
FMR1_iso6_APH	NP_001092047.1	RPL31	6|5	11	5.5	2	2|3|2|3|2|3	0.11	0.17	2.2	0.47
FMR1_iso6	NP_001651.1	ARF4	4|7	11	5.5	2	6|5|5|0|0|0	0.12	0.22	2.06	0.47
FMR1_iso6_APH	NP_001990.2	FBN2	4|4	8	4	2	0|0|0|0|7|5	0.12	0.12	2	0.47
FMRP_iso1	NP_006749.1	U2AF1	5|3	8	4	2	3|3|3|3|0|0	0.12	0.22	2	0.47
FMR1_iso6	NP_001034437.1	EFEMP1	3|3	6	3	2	2|0|0|0|4|3	0.12	0.12	2	0.47
FMRP_iso1	NP_004765.2	MED1	4|2	6	3	2	3|0|3|0|0|4	0.11	0.2	1.8	0.47
FMRP_iso1	NP_036387.2	XRN2	3|3	6	3	2	2|0|0|0|4|3	0.12	0.12	2	0.47
FMRP_iso1	NP_277071.2	CDK11A	3|3	6	3	2	0|0|0|3|2|4	0.12	0.12	2	0.47
FMRP_iso1_APH	NP_387506.1	DAP3	3|3	6	3	2	2|0|0|0|4|3	0.12	0.12	2	0.47
FMR1_iso6_APH	NP_001096616.1	GIGYF2	0|5	5	2.5	2	0|2|0|0|5|5	0.11	0.22	1.25	0.47
FMR1_iso6	NP_001157412.1	PYGL	3|2	5	2.5	2	0|0|0|2|3|3	0.11	0.17	1.88	0.47
FMR1_iso6	NP_006363.4	SYNCRIP	5|0	5	2.5	2	2|0|0|0|6|4	0.11	0.22	1.25	0.47
FMRP_iso1_APH	NP_057004.1	RPS27L	3|2	5	2.5	2	3|0|2|3|0|0	0.11	0.17	1.88	0.47
FMR1_iso6_APH	NP_001023.1	RPS29	3|0	3	1.5	2	0|0|0|0|4|4	0.11	0.22	1.12	0.47
FMR1_iso6	NP_002130.2	RBMX	3|0	3	1.5	2	0|0|0|0|4|4	0.11	0.22	1.12	0.47
FMR1_iso6	NP_003225.2	TFRC	3|0	3	1.5	2	0|0|0|0|5|3	0.11	0.23	1.12	0.47
FMRP_iso1	NP_006793.1	SF3A3	0|3	3	1.5	2	0|0|0|0|4|4	0.11	0.22	1.12	0.47
FMRP_iso1	NP_005520.4	HSPG2	16|14	30	15	2	11|7|6|10|0|0	0.1	0.16	2.65	0.48
FMRP_iso1_APH	NP_444505.1	RPLP0	13|9	22	11	2	6|3|3|5|6|8	0.1	0.21	2.13	0.48
FMR1_iso6_APH	NP_003267.1	TMPO	6|13	19	9.5	2	4|7|5|8|3|4	0.1	0.21	1.84	0.48
FMR1_iso6_APH	NP_003892.2	SGPL1	6|6	12	6	2	0|0|0|4|6|6	0.11	0.11	2.25	0.48
FMR1_iso6_APH	NP_006109.2	HAX1	5|3	8	4	2	0|0|0|2|7|4	0.09	0.16	1.85	0.48
FMRP_iso1_APH	NP_000981.1	RPL27A	4|2	6	3	2	2|2|2|2|2|0	0.1	0.19	1.8	0.48
FMRP_iso1_APH	NP_055121.1	RTCB	4|2	6	3	2	0|0|0|0|7|4	0.1	0.18	1.64	0.48
FMR1_iso6	NP_056175.3	MTREX	3|3	6	3	2	0|2|0|2|3|2	0.1	0.1	2	0.48
FMR1_iso6_APH	NP_149072.2	DIDO1	3|3	6	3	2	3|0|0|2|2|2	0.1	0.1	2	0.48
FMR1_iso6_APH	NP_001243654.1	USP39	2|3	5	2.5	2	2|0|0|2|2|2	0.1	0.16	1.88	0.48
FMR1_iso6	NP_001243654.1	USP39	3|2	5	2.5	2	2|0|0|2|2|2	0.1	0.16	1.88	0.48
FMRP_iso1	NP_008910.2	SLC39A7	3|2	5	2.5	2	2|0|0|2|2|2	0.1	0.16	1.88	0.48
FMR1_iso6_APH	NP_066298.1	H3C7	2|3	5	2.5	2	2|0|2|2|0|2	0.1	0.16	1.88	0.48
FMRP_iso1_APH	NP_066357.2	RPL36A	2|3	5	2.5	2	2|2|2|2|0|0	0.1	0.16	1.88	0.48
FMR1_iso6_APH	NP_115784.1	BAZ1B	3|2	5	2.5	2	2|0|2|2|0|2	0.1	0.16	1.88	0.48
FMRP_iso1	NP_003461.2	USP7	2|0	2	1	2	0|0|0|0|3|3	0.09	0.18	1	0.48
FMR1_iso6_APH	NP_003461.2	USP7	2|0	2	1	2	0|0|0|0|3|3	0.09	0.18	1	0.48
FMR1_iso6_APH	NP_003964.3	RPL14	0|2	2	1	2	0|0|0|0|3|3	0.09	0.18	1	0.48
FMR1_iso6_APH	NP_004389.2	DDX10	2|0	2	1	2	0|0|0|0|3|3	0.09	0.18	1	0.48
FMR1_iso6	NP_004873.3	CIR1	0|2	2	1	2	3|0|0|0|0|3	0.09	0.18	1	0.48
FMR1_iso6_APH	NP_005800.3	PRDX2	0|2	2	1	2	0|0|0|0|4|2	0.1	0.19	1	0.48
FMR1_iso6_APH	NP_036478.2	NUP62	0|2	2	1	2	0|0|0|0|3|3	0.09	0.18	1	0.48
FMRP_iso1_APH	NP_057492.2	CDK5RAP1	2|0	2	1	2	0|0|0|0|3|3	0.09	0.18	1	0.48
FMR1_iso6_APH	NP_057492.2	CDK5RAP1	0|2	2	1	2	0|0|0|0|3|3	0.09	0.18	1	0.48
FMR1_iso6	NP_079160.1	L2HGDH	0|2	2	1	2	0|0|0|0|3|3	0.09	0.18	1	0.48
FMRP_iso1	NP_000652.2	RPL9	13|17	30	15	2	5|7|6|5|9|9	0.08	0.16	2.2	0.49
FMRP_iso1_APH	NP_000652.2	RPL9	17|11	28	14	2	5|7|6|5|9|9	0.08	0.16	2.05	0.49
FMRP_iso1	NP_001092047.1	RPL31	6|4	10	5	2	2|3|2|3|2|3	0.09	0.17	2	0.49
FMRP_iso1_APH	NP_009140.1	RPL35	5|5	10	5	2	0|2|3|0|5|4	0.09	0.09	2.14	0.49
FMR1_iso6	NP_653333.1	HNRNPUL1	6|4	10	5	2	2|0|2|3|2|6	0.08	0.15	2	0.49
FMR1_iso6_APH	NP_973726.2	SF1	6|4	10	5	2	0|2|0|4|4|5	0.08	0.15	2	0.49
FMR1_iso6	NP_001189399.1	RPS10-NUDT3	5|4	9	4.5	2	3|4|3|3|0|0	0.09	0.14	2.08	0.49
FMRP_iso1_APH	NP_004930.1	DDX1	5|3	8	4	2	3|0|0|0|6|4	0.08	0.15	1.85	0.49
FMR1_iso6_APH	NP_006102.2	ACAA2	2|4	6	3	2	0|0|2|0|6|3	0.08	0.15	1.64	0.49
FMR1_iso6_APH	NP_000108.1	EMD	4|0	4	2	2	0|0|0|0|6|5	0.09	0.17	1.09	0.49
FMRP_iso1	NP_001081.1	ABCF1	2|2	4	2	2	0|0|0|0|3|5	0.08	0.08	1.5	0.49
FMR1_iso6_APH	NP_001081.1	ABCF1	2|2	4	2	2	0|0|0|0|3|5	0.08	0.08	1.5	0.49
FMR1_iso6	NP_001894.2	CTNNA1	0|4	4	2	2	0|0|0|0|5|6	0.09	0.17	1.09	0.49
FMRP_iso1	NP_003866.1	GMPS	2|2	4	2	2	0|0|0|2|2|3	0.09	0.09	1.71	0.49
FMR1_iso6_APH	NP_003866.1	GMPS	2|2	4	2	2	0|0|0|2|2|3	0.09	0.09	1.71	0.49
FMR1_iso6	NP_003866.1	GMPS	2|2	4	2	2	0|0|0|2|2|3	0.09	0.09	1.71	0.49
FMR1_iso6	NP_055121.1	RTCB	0|4	4	2	2	0|0|0|0|7|4	0.09	0.18	1.09	0.49
FMRP_iso1	NP_075388.2	RSRC2	2|2	4	2	2	3|0|0|2|0|2	0.09	0.09	1.71	0.49
FMR1_iso6_APH	NP_075388.2	RSRC2	2|2	4	2	2	3|0|0|2|0|2	0.09	0.09	1.71	0.49
FMR1_iso6	NP_075388.2	RSRC2	2|2	4	2	2	3|0|0|2|0|2	0.09	0.09	1.71	0.49
FMRP_iso1_APH	NP_001123561.1	KARS1	3|0	3	1.5	2	0|0|2|2|2|2	0.08	0.16	1.12	0.49
FMRP_iso1_APH	NP_001245210.1	MSH2	3|0	3	1.5	2	0|0|0|2|3|3	0.09	0.17	1.12	0.49
FMRP_iso1_APH	NP_008910.2	SLC39A7	3|0	3	1.5	2	2|0|0|2|2|2	0.08	0.16	1.12	0.49
FMR1_iso6_APH	NP_008910.2	SLC39A7	3|0	3	1.5	2	2|0|0|2|2|2	0.08	0.16	1.12	0.49
FMR1_iso6	NP_008910.2	SLC39A7	3|0	3	1.5	2	2|0|0|2|2|2	0.08	0.16	1.12	0.49
FMR1_iso6_APH	NP_066299.2	MYL6	0|3	3	1.5	2	0|0|0|0|3|6	0.08	0.16	1	0.49
FMRP_iso1_APH	NP_115700.1	NTPCR	3|0	3	1.5	2	2|0|3|3|0|0	0.09	0.17	1.12	0.49
FMRP_iso1_APH	NP_006749.1	U2AF1	4|4	8	4	2	3|3|3|3|0|0	0.07	0.07	2	0.5
FMR1_iso6	NP_115766.3	NIFK	4|4	8	4	2	2|0|2|0|3|5	0.08	0.08	2	0.5
FMR1_iso6_APH	NP_001193469.1	CAPZB	2|5	7	3.5	2	0|0|0|0|3|11	0.07	0.15	1.5	0.5
FMR1_iso6	NP_004716.1	BUB3	3|4	7	3.5	2	3|3|0|3|2|0	0.07	0.12	1.91	0.5
FMRP_iso1	NP_060110.4	CARMIL1	2|5	7	3.5	2	0|2|3|3|5|0	0.07	0.14	1.62	0.5
FMR1_iso6_APH	NP_001018077.1	SERBP1	3|3	6	3	2	0|0|0|0|6|5	0.06	0.06	1.64	0.5
FMR1_iso6_APH	NP_001164014.1	PGAM5	4|2	6	3	2	0|0|2|0|4|5	0.08	0.14	1.64	0.5
FMR1_iso6_APH	NP_006651.2	CLPX	3|3	6	3	2	0|0|0|0|6|5	0.06	0.06	1.64	0.5
FMRP_iso1_APH	NP_071447.1	TINAGL1	4|2	6	3	2	3|2|3|3|0|0	0.06	0.12	1.64	0.5
FMRP_iso1_APH	NP_003399.1	ZFP37	3|2	5	2.5	2	3|0|2|4|0|0	0.08	0.12	1.67	0.5
FMR1_iso6_APH	NP_005393.2	RALA	3|2	5	2.5	2	0|0|0|0|5|5	0.06	0.1	1.5	0.5
FMR1_iso6	NP_036387.2	XRN2	3|2	5	2.5	2	2|0|0|0|4|3	0.08	0.12	1.67	0.5
FMRP_iso1	NP_055873.1	VWA8	3|2	5	2.5	2	0|0|2|2|3|2	0.06	0.1	1.67	0.5
FMR1_iso6_APH	NP_056175.3	MTREX	2|3	5	2.5	2	0|2|0|2|3|2	0.06	0.1	1.67	0.5
FMR1_iso6	NP_149072.2	DIDO1	3|2	5	2.5	2	3|0|0|2|2|2	0.06	0.1	1.67	0.5
FMR1_iso6	NP_055568.3	BMS1	0|4	4	2	2	0|0|0|2|4|5	0.07	0.14	1.09	0.5
FMR1_iso6	NP_000143.2	GAA	3|0	3	1.5	2	0|0|0|0|5|4	0.08	0.15	1	0.5
FMRP_iso1_APH	NP_006294.2	AIMP2	3|0	3	1.5	2	0|0|0|0|5|4	0.08	0.15	1	0.5
FMRP_iso1_APH	NP_001518.3	HDAC2	2|0	2	1	2	0|0|0|0|4|3	0.06	0.12	0.86	0.5
FMR1_iso6	NP_003249.3	TK1	2|0	2	1	2	3|4|0|0|0|0	0.06	0.12	0.86	0.5
FMR1_iso6	NP_004999.1	SNU13	2|0	2	1	2	0|0|2|0|2|2	0.06	0.13	1	0.5
FMR1_iso6_APH	NP_005498.1	CFL1	0|2	2	1	2	0|0|0|0|3|4	0.06	0.12	0.86	0.5
FMRP_iso1_APH	NP_006734.1	RBM3	2|0	2	1	2	0|0|0|0|4|3	0.06	0.12	0.86	0.5
FMRP_iso1_APH	NP_054817.2	PRDX3	2|0	2	1	2	0|0|0|2|2|2	0.06	0.13	1	0.5
FMRP_iso1	NP_054817.2	PRDX3	2|0	2	1	2	0|0|0|2|2|2	0.06	0.13	1	0.5
FMRP_iso1_APH	NP_055950.1	NUP205	2|0	2	1	2	0|0|0|0|4|3	0.06	0.12	0.86	0.5
FMR1_iso6	NP_055950.1	NUP205	0|2	2	1	2	0|0|0|0|4|3	0.06	0.12	0.86	0.5
FMRP_iso1_APH	NP_057280.2	RBM19	2|0	2	1	2	0|0|0|0|3|4	0.06	0.12	0.86	0.5
FMR1_iso6_APH	NP_808227.1	CSNK2A1	2|0	2	1	2	0|0|0|0|4|3	0.06	0.12	0.86	0.5
FMRP_iso1	NP_008855.1	SRSF1	11|10	21	10.5	2	3|0|2|3|7|12	0.05	0.07	2.33	0.51
FMRP_iso1_APH	NP_001180424.1	ADAR	13|7	20	10	2	6|7|8|9|0|0	0.05	0.1	2	0.51
FMR1_iso6_APH	NP_057439.2	DDX47	11|9	20	10	2	5|3|6|4|5|5	0.05	0.09	2.14	0.51
FMR1_iso6_APH	NP_056110.2	SMCHD1	6|7	13	6.5	2	3|2|2|2|7|3	0.05	0.08	2.05	0.51
FMR1_iso6	NP_060365.7	DDX27	5|5	10	5	2	3|0|2|0|4|6	0.06	0.06	2	0.51
FMR1_iso6_APH	NP_653333.1	HNRNPUL1	5|5	10	5	2	2|0|2|3|2|6	0.05	0.05	2	0.51
FMRP_iso1	NP_009140.1	RPL35	5|4	9	4.5	2	0|2|3|0|5|4	0.06	0.09	1.93	0.51
FMR1_iso6_APH	NP_001128181.1	DEK	5|3	8	4	2	4|0|0|0|6|4	0.05	0.1	1.71	0.51
FMR1_iso6_APH	NP_006836.2	KIF2C	4|4	8	4	2	2|5|0|2|4|0	0.05	0.05	1.85	0.51
FMRP_iso1	NP_000981.1	RPL27A	3|3	6	3	2	2|2|2|2|2|0	0.06	0.06	1.8	0.51
FMR1_iso6_APH	NP_003133.1	SSB	3|3	6	3	2	2|0|2|0|3|3	0.05	0.05	1.8	0.51
FMR1_iso6	NP_057123.1	RTRAF	3|2	5	2.5	2	0|0|0|2|5|3	0.05	0.08	1.5	0.51
FMR1_iso6_APH	NP_001245210.1	MSH2	2|2	4	2	2	0|0|0|2|3|3	0.05	0.05	1.5	0.51
FMR1_iso6	NP_001245210.1	MSH2	2|2	4	2	2	0|0|0|2|3|3	0.05	0.05	1.5	0.51
FMR1_iso6	NP_001990.2	FBN2	0|4	4	2	2	0|0|0|0|7|5	0.06	0.12	1	0.51
FMR1_iso6_APH	NP_006349.1	SLC25A17	4|0	4	2	2	3|2|0|3|0|3	0.06	0.12	1.09	0.51
FMRP_iso1	NP_078932.2	COLGALT1	2|2	4	2	2	0|0|2|0|3|3	0.05	0.05	1.5	0.51
FMR1_iso6	NP_001002762.2	DNAJB12	3|0	3	1.5	2	0|0|0|0|4|6	0.05	0.1	0.9	0.51
FMRP_iso1	NP_006799.1	SEC61B	0|3	3	1.5	2	3|0|0|0|3|3	0.06	0.11	1	0.51
FMRP_iso1_APH	NP_149072.2	DIDO1	3|0	3	1.5	2	3|0|0|2|2|2	0.05	0.1	1	0.51
FMRP_iso1	NP_149072.2	DIDO1	3|0	3	1.5	2	3|0|0|2|2|2	0.05	0.1	1	0.51
FMR1_iso6	NP_387506.1	DAP3	0|3	3	1.5	2	2|0|0|0|4|3	0.06	0.12	1	0.51
FMRP_iso1	NP_001180424.1	ADAR	12|12	24	12	2	6|7|8|9|0|0	0.05	0.05	2.4	0.52
FMRP_iso1_APH	NP_001138880.1	NONO	15|6	21	10.5	2	3|2|2|5|10|12	0.05	0.09	1.85	0.52
FMRP_iso1_APH	NP_056110.2	SMCHD1	7|5	12	6	2	3|2|2|2|7|3	0.04	0.08	1.89	0.52
FMRP_iso1	NP_056110.2	SMCHD1	5|7	12	6	2	3|2|2|2|7|3	0.04	0.08	1.89	0.52
FMR1_iso6	NP_001123630.1	MYO1B	0|11	11	5.5	2	0|0|0|0|0|28	0.04	0.09	1.18	0.52
FMRP_iso1	NP_001627.2	SLC25A6	9|0	9	4.5	2	0|9|0|0|0|14	0.05	0.09	1.17	0.52
FMR1_iso6	NP_001627.2	SLC25A6	9|0	9	4.5	2	0|9|0|0|0|14	0.05	0.09	1.17	0.52
FMR1_iso6_APH	NP_001189399.1	RPS10-NUDT3	4|4	8	4	2	3|4|3|3|0|0	0.04	0.04	1.85	0.52
FMRP_iso1	NP_060695.2	SMU1	3|5	8	4	2	3|3|4|4|0|0	0.05	0.08	1.71	0.52
FMRP_iso1	NP_000916.2	PDHB	3|4	7	3.5	2	3|0|0|3|3|3	0.04	0.07	1.75	0.52
FMR1_iso6_APH	NP_055699.2	SUGP2	5|2	7	3.5	2	2|2|0|3|5|2	0.04	0.09	1.5	0.52
FMRP_iso1	NP_073600.3	FNDC3B	3|3	6	3	2	0|0|2|2|5|2	0.04	0.04	1.64	0.52
FMR1_iso6	NP_073600.3	FNDC3B	3|3	6	3	2	0|0|2|2|5|2	0.04	0.04	1.64	0.52
FMRP_iso1	NP_001120793.1	CBX5	2|2	4	2	2	2|0|2|2|0|2	0.04	0.04	1.5	0.52
FMR1_iso6	NP_001120793.1	CBX5	2|2	4	2	2	2|0|2|2|0|2	0.04	0.04	1.5	0.52
FMR1_iso6	NP_001123561.1	KARS1	2|2	4	2	2	0|0|2|2|2|2	0.04	0.04	1.5	0.52
FMR1_iso6_APH	NP_005115.2	NUP153	2|2	4	2	2	0|0|0|0|5|4	0.05	0.05	1.33	0.52
FMRP_iso1	NP_066357.2	RPL36A	2|2	4	2	2	2|2|2|2|0|0	0.04	0.04	1.5	0.52
FMR1_iso6	NP_066357.2	RPL36A	2|2	4	2	2	2|2|2|2|0|0	0.04	0.04	1.5	0.52
FMR1_iso6_APH	NP_110440.1	CLPB	0|3	3	1.5	2	0|0|2|0|3|5	0.04	0.08	0.9	0.52
FMR1_iso6	NP_001137430.1	TMEM30A	2|0	2	1	2	0|0|2|2|3|0	0.04	0.09	0.86	0.52
FMR1_iso6	NP_002355.2	MAGEB2	2|0	2	1	2	0|0|0|2|2|3	0.04	0.09	0.86	0.52
FMR1_iso6	NP_005782.1	MPHOSPH10	0|2	2	1	2	0|2|0|0|2|3	0.04	0.09	0.86	0.52
FMR1_iso6_APH	NP_006283.1	TSG101	2|0	2	1	2	2|0|0|0|3|2	0.04	0.09	0.86	0.52
FMRP_iso1_APH	NP_653265.3	FAM76B	2|0	2	1	2	0|2|0|2|3|0	0.04	0.09	0.86	0.52
FMRP_iso1	NP_891988.1	PLOD2	0|2	2	1	2	0|0|0|0|6|2	0.04	0.09	0.75	0.52
FMRP_iso1	NP_000962.2	RPL7	22|21	43	21.5	2	8|9|7|8|12|11	0.04	0.06	2.35	0.53
FMRP_iso1	NP_000967.1	RPL12	6|6	12	6	2	2|2|3|3|4|4	0.04	0.04	2	0.53
FMR1_iso6_APH	NP_001104792.1	DDX54	6|6	12	6	2	2|0|3|4|4|5	0.04	0.04	2	0.53
FMR1_iso6_APH	NP_115587.6	LOXL4	6|5	11	5.5	2	4|5|4|4|0|0	0.04	0.06	1.94	0.53
FMR1_iso6_APH	NP_005753.1	TRIM28	6|4	10	5	2	0|0|0|0|11|7	0.03	0.06	1.67	0.53
FMR1_iso6_APH	NP_937863.1	SNRPB2	4|6	10	5	2	2|3|4|3|5|0	0.04	0.07	1.76	0.53
FMRP_iso1	NP_053733.2	EWSR1	5|3	8	4	2	0|2|0|0|7|6	0.04	0.07	1.6	0.53
FMR1_iso6	NP_000916.2	PDHB	2|4	6	3	2	3|0|0|3|3|3	0.03	0.07	1.5	0.53
FMR1_iso6	NP_000983.1	RPL29	4|2	6	3	2	2|2|2|2|2|2	0.03	0.07	1.5	0.53
FMRP_iso1	NP_002809.2	PSME2	3|3	6	3	2	2|0|0|3|4|2	0.03	0.03	1.64	0.53
FMR1_iso6	NP_000981.1	RPL27A	3|2	5	2.5	2	2|2|2|2|2|0	0.04	0.06	1.5	0.53
FMRP_iso1_APH	NP_001018077.1	SERBP1	3|2	5	2.5	2	0|0|0|0|6|5	0.04	0.06	1.36	0.53
FMR1_iso6	NP_001018077.1	SERBP1	2|3	5	2.5	2	0|0|0|0|6|5	0.04	0.06	1.36	0.53
FMRP_iso1_APH	NP_002087.2	GTF2F1	3|2	5	2.5	2	0|2|0|3|3|2	0.03	0.05	1.5	0.53
FMR1_iso6_APH	NP_002087.2	GTF2F1	3|2	5	2.5	2	0|2|0|3|3|2	0.03	0.05	1.5	0.53
FMRP_iso1	NP_006651.2	CLPX	3|2	5	2.5	2	0|0|0|0|6|5	0.04	0.06	1.36	0.53
FMR1_iso6	NP_006651.2	CLPX	2|3	5	2.5	2	0|0|0|0|6|5	0.04	0.06	1.36	0.53
FMR1_iso6_APH	NP_542165.1	DDX39B	2|3	5	2.5	2	0|0|0|0|6|5	0.04	0.06	1.36	0.53
FMR1_iso6	NP_542165.1	DDX39B	2|3	5	2.5	2	0|0|0|0|6|5	0.04	0.06	1.36	0.53
FMRP_iso1_APH	NP_001034437.1	EFEMP1	2|2	4	2	2	2|0|0|0|4|3	0.03	0.03	1.33	0.53
FMR1_iso6_APH	NP_001034437.1	EFEMP1	2|2	4	2	2	2|0|0|0|4|3	0.03	0.03	1.33	0.53
FMR1_iso6	NP_003281.1	TPM4	0|4	4	2	2	0|0|0|0|5|8	0.04	0.08	0.92	0.53
FMR1_iso6_APH	NP_001168.1	ARL1	2|0	2	1	2	0|0|0|0|4|4	0.04	0.08	0.75	0.53
FMRP_iso1_APH	NP_003225.2	TFRC	2|0	2	1	2	0|0|0|0|5|3	0.04	0.08	0.75	0.53
FMRP_iso1	NP_003225.2	TFRC	2|0	2	1	2	0|0|0|0|5|3	0.04	0.08	0.75	0.53
FMRP_iso1_APH	NP_003477.4	SLC7A5	2|0	2	1	2	0|0|0|0|4|4	0.04	0.08	0.75	0.53
FMR1_iso6_APH	NP_060362.3	PRPF40A	0|2	2	1	2	0|0|0|0|4|4	0.04	0.08	0.75	0.53
FMRP_iso1	NP_000961.2	RPL6	25|26	51	25.5	2	11|10|12|10|12|10	0.03	0.04	2.35	0.54
FMRP_iso1	NP_004506.2	ILF2	11|14	25	12.5	2	4|2|4|4|11|9	0.03	0.06	2.21	0.54
FMRP_iso1	NP_000960.2	RPL5	12|12	24	12	2	6|4|2|4|6|10	0.03	0.03	2.25	0.54
FMRP_iso1	NP_001524.2	HNRNPL	10|11	21	10.5	2	4|3|0|3|9|9	0.03	0.05	2.25	0.54
FMRP_iso1	NP_005436.1	SMC3	9|9	18	9	2	5|0|4|5|8|3	0.03	0.03	2.16	0.54
FMR1_iso6_APH	NP_055423.1	CYFIP1	6|7	13	6.5	2	4|0|6|4|0|6	0.03	0.04	1.95	0.54
FMR1_iso6_APH	NP_839946.1	HAPLN3	7|6	13	6.5	2	4|3|2|3|5|3	0.03	0.04	1.95	0.54
FMRP_iso1	NP_003080.2	SNRNP70	7|5	12	6	2	0|0|2|0|8|10	0.03	0.05	1.8	0.54
FMR1_iso6_APH	NP_002353.3	MAGEA4	5|5	10	5	2	2|2|0|2|5|5	0.03	0.03	1.88	0.54
FMR1_iso6	NP_002353.3	MAGEA4	5|5	10	5	2	2|2|0|2|5|5	0.03	0.03	1.88	0.54
FMRP_iso1	NP_001230154.1	PES1	5|4	9	4.5	2	2|0|3|2|4|4	0.03	0.05	1.8	0.54
FMRP_iso1	NP_067062.1	RBM25	4|5	9	4.5	2	0|0|2|0|6|8	0.03	0.05	1.69	0.54
FMR1_iso6_APH	NP_000971.1	RPL18A	5|3	8	4	2	2|0|2|0|5|6	0.03	0.06	1.6	0.54
FMR1_iso6	NP_009140.1	RPL35	4|4	8	4	2	0|2|3|0|5|4	0.03	0.03	1.71	0.54
FMRP_iso1	NP_001231.2	CCNT1	3|3	6	3	2	3|0|0|0|6|3	0.03	0.03	1.5	0.54
FMR1_iso6_APH	NP_001231.2	CCNT1	3|3	6	3	2	3|0|0|0|6|3	0.03	0.03	1.5	0.54
FMR1_iso6	NP_001231.2	CCNT1	3|3	6	3	2	3|0|0|0|6|3	0.03	0.03	1.5	0.54
FMR1_iso6_APH	NP_036440.1	KDM2A	3|3	6	3	2	3|3|3|2|0|0	0.03	0.03	1.64	0.54
FMR1_iso6_APH	NP_620132.1	MRRF	2|4	6	3	2	0|0|0|3|5|5	0.03	0.06	1.38	0.54
FMRP_iso1	NP_001229852.1	EIF3L	0|5	5	2.5	2	0|0|0|0|9|7	0.03	0.05	0.94	0.54
FMR1_iso6	NP_006833.2	SF3B2	2|3	5	2.5	2	0|0|2|0|5|4	0.03	0.05	1.36	0.54
FMRP_iso1	NP_064505.1	UGGT1	0|5	5	2.5	2	2|0|2|0|6|5	0.03	0.06	1	0.54
FMRP_iso1_APH	NP_006651.2	CLPX	3|0	3	1.5	2	0|0|0|0|6|5	0.03	0.06	0.82	0.54
FMRP_iso1_APH	NP_055899.2	MRPS27	3|0	3	1.5	2	0|0|0|0|6|5	0.03	0.06	0.82	0.54
FMRP_iso1_APH	NP_001157412.1	PYGL	2|0	2	1	2	0|0|0|2|3|3	0.03	0.05	0.75	0.54
FMRP_iso1	NP_001157412.1	PYGL	0|2	2	1	2	0|0|0|2|3|3	0.03	0.05	0.75	0.54
FMRP_iso1	NP_001245210.1	MSH2	0|2	2	1	2	0|0|0|2|3|3	0.03	0.05	0.75	0.54
FMR1_iso6	NP_057004.1	RPS27L	2|0	2	1	2	3|0|2|3|0|0	0.03	0.05	0.75	0.54
FMRP_iso1	NP_057591.2	CDK12	2|0	2	1	2	0|0|2|2|4|0	0.03	0.06	0.75	0.54
FMR1_iso6_APH	NP_057591.2	CDK12	0|2	2	1	2	0|0|2|2|4|0	0.03	0.06	0.75	0.54
FMR1_iso6_APH	NP_006383.2	NOP56	22|16	38	19	2	5|5|10|10|13|12	0.02	0.05	2.07	0.55
FMRP_iso1	NP_006293.2	MOGS	16|19	35	17.5	2	4|2|3|3|14|17	0.02	0.04	2.44	0.55
FMRP_iso1_APH	NP_001091974.1	DDX17	19|14	33	16.5	2	0|0|6|0|20|17	0.02	0.04	2.3	0.55
FMR1_iso6	NP_001180424.1	ADAR	12|8	20	10	2	6|7|8|9|0|0	0.02	0.05	2	0.55
FMRP_iso1_APH	NP_001524.2	HNRNPL	11|7	18	9	2	4|3|0|3|9|9	0.02	0.05	1.93	0.55
FMRP_iso1_APH	NP_000967.1	RPL12	6|5	11	5.5	2	2|2|3|3|4|4	0.02	0.04	1.83	0.55
FMRP_iso1	NP_001139699.1	RPS20	5|6	11	5.5	2	2|2|2|2|5|5	0.02	0.04	1.83	0.55
FMR1_iso6_APH	NP_002559.2	PABPC1	7|4	11	5.5	2	0|3|2|0|8|7	0.02	0.04	1.65	0.55
FMRP_iso1	NP_071327.2	SDF2L1	5|6	11	5.5	2	4|3|3|3|5|0	0.02	0.04	1.83	0.55
FMR1_iso6_APH	NP_722546.1	PYCR1	5|4	9	4.5	2	0|0|3|2|8|3	0.03	0.04	1.69	0.55
FMR1_iso6	NP_006035.2	HDAC6	4|4	8	4	2	2|3|0|4|3|2	0.02	0.02	1.71	0.55
FMR1_iso6_APH	NP_001001.2	RPS6	3|4	7	3.5	2	3|0|3|3|4|0	0.03	0.04	1.62	0.55
FMR1_iso6	NP_001001.2	RPS6	3|4	7	3.5	2	3|0|3|3|4|0	0.03	0.04	1.62	0.55
FMR1_iso6_APH	NP_055399.1	ERO1A	4|3	7	3.5	2	3|0|3|3|2|2	0.03	0.04	1.62	0.55
FMR1_iso6	NP_001531.1	HSPB1	2|4	6	3	2	0|0|0|0|9|5	0.03	0.05	1.29	0.55
FMR1_iso6_APH	NP_073600.3	FNDC3B	3|2	5	2.5	2	0|0|2|2|5|2	0.02	0.04	1.36	0.55
FMRP_iso1_APH	NP_973726.2	SF1	5|0	5	2.5	2	0|2|0|4|4|5	0.03	0.05	1	0.55
FMR1_iso6	NP_973726.2	SF1	0|5	5	2.5	2	0|2|0|4|4|5	0.03	0.05	1	0.55
FMRP_iso1	NP_006787.2	AFG3L2	2|2	4	2	2	2|0|2|3|0|2	0.03	0.03	1.33	0.55
FMRP_iso1_APH	NP_006836.2	KIF2C	4|0	4	2	2	2|5|0|2|4|0	0.02	0.05	0.92	0.55
FMR1_iso6	NP_006102.2	ACAA2	3|0	3	1.5	2	0|0|2|0|6|3	0.03	0.05	0.82	0.55
FMRP_iso1_APH	NP_940978.2	AGRN	3|0	3	1.5	2	0|0|0|2|4|5	0.02	0.05	0.82	0.55
FMRP_iso1_APH	NP_003742.2	EIF3B	2|0	2	1	2	0|0|0|0|6|3	0.02	0.05	0.67	0.55
FMRP_iso1	NP_003742.2	EIF3B	2|0	2	1	2	0|0|0|0|6|3	0.02	0.05	0.67	0.55
FMR1_iso6_APH	NP_003742.2	EIF3B	2|0	2	1	2	0|0|0|0|6|3	0.02	0.05	0.67	0.55
FMR1_iso6_APH	NP_003861.1	IQGAP1	0|2	2	1	2	0|0|0|0|4|5	0.02	0.05	0.67	0.55
FMRP_iso1_APH	NP_005909.2	MDH2	0|2	2	1	2	0|0|0|0|5|4	0.02	0.05	0.67	0.55
FMRP_iso1	NP_006294.2	AIMP2	0|2	2	1	2	0|0|0|0|5|4	0.02	0.05	0.67	0.55
FMR1_iso6	NP_006294.2	AIMP2	2|0	2	1	2	0|0|0|0|5|4	0.02	0.05	0.67	0.55
FMR1_iso6_APH	NP_057404.2	NUP98	2|0	2	1	2	0|0|0|0|5|4	0.02	0.05	0.67	0.55
FMR1_iso6	NP_001123476.1	ACTN1	0|16	16	8	2	0|0|0|0|0|39	0.02	0.05	1.23	0.56
FMR1_iso6_APH	NP_733779.1	SKP1	8|7	15	7.5	2	4|3|4|6|4|2	0.02	0.03	1.96	0.56
FMR1_iso6	NP_005753.1	TRIM28	5|5	10	5	2	0|0|0|0|11|7	0.02	0.02	1.67	0.56
FMRP_iso1_APH	NP_001139699.1	RPS20	6|3	9	4.5	2	2|2|2|2|5|5	0.02	0.04	1.5	0.56
FMR1_iso6_APH	NP_060365.7	DDX27	4|4	8	4	2	3|0|2|0|4|6	0.02	0.02	1.6	0.56
FMRP_iso1	NP_000974.1	RPL22	3|4	7	3.5	2	2|2|0|0|5|5	0.02	0.03	1.5	0.56
FMR1_iso6_APH	NP_001009.1	RPS15	5|2	7	3.5	2	0|0|0|0|9|8	0.02	0.03	1.24	0.56
FMRP_iso1	NP_001128181.1	DEK	3|4	7	3.5	2	4|0|0|0|6|4	0.02	0.03	1.5	0.56
FMR1_iso6_APH	NP_005871.1	DNAJA2	4|3	7	3.5	2	0|0|0|0|8|7	0.02	0.03	1.4	0.56
FMR1_iso6_APH	NP_009140.1	RPL35	4|3	7	3.5	2	0|2|3|0|5|4	0.02	0.03	1.5	0.56
FMRP_iso1_APH	NP_612565.1	KIF23	4|3	7	3.5	2	4|2|0|0|3|5	0.02	0.03	1.5	0.56
FMRP_iso1	NP_612565.1	KIF23	3|4	7	3.5	2	4|2|0|0|3|5	0.02	0.03	1.5	0.56
FMRP_iso1	NP_055399.1	ERO1A	2|4	6	3	2	3|0|3|3|2|2	0.02	0.04	1.38	0.56
FMRP_iso1_APH	NP_001651.1	ARF4	0|5	5	2.5	2	6|5|5|0|0|0	0.02	0.04	0.94	0.56
FMR1_iso6	NP_002809.2	PSME2	2|3	5	2.5	2	2|0|0|3|4|2	0.02	0.03	1.36	0.56
FMR1_iso6_APH	NP_004716.1	BUB3	3|2	5	2.5	2	3|3|0|3|2|0	0.02	0.03	1.36	0.56
FMR1_iso6	NP_036440.1	KDM2A	2|3	5	2.5	2	3|3|3|2|0|0	0.02	0.03	1.36	0.56
FMR1_iso6	NP_110440.1	CLPB	2|2	4	2	2	0|0|2|0|3|5	0.02	0.02	1.2	0.56
FMR1_iso6_APH	NP_002809.2	PSME2	0|3	3	1.5	2	2|0|0|3|4|2	0.02	0.03	0.82	0.56
FMR1_iso6_APH	NP_065701.2	RCN3	0|3	3	1.5	2	0|0|0|0|7|5	0.02	0.04	0.75	0.56
FMRP_iso1_APH	NP_073600.3	FNDC3B	3|0	3	1.5	2	0|0|2|2|5|2	0.02	0.04	0.82	0.56
FMRP_iso1	NP_001034437.1	EFEMP1	0|2	2	1	2	2|0|0|0|4|3	0.02	0.03	0.67	0.56
FMRP_iso1_APH	NP_001120793.1	CBX5	2|0	2	1	2	2|0|2|2|0|2	0.02	0.04	0.75	0.56
FMRP_iso1	NP_002083.3	GRSF1	0|2	2	1	2	2|0|0|0|4|3	0.02	0.03	0.67	0.56
FMRP_iso1	NP_003790.1	RNMT	0|2	2	1	2	0|0|2|2|2|2	0.02	0.04	0.75	0.56
FMR1_iso6_APH	NP_066357.2	RPL36A	2|0	2	1	2	2|2|2|2|0|0	0.02	0.04	0.75	0.56
FMRP_iso1_APH	NP_115784.1	BAZ1B	2|0	2	1	2	2|0|2|2|0|2	0.02	0.04	0.75	0.56
FMR1_iso6	NP_115784.1	BAZ1B	2|0	2	1	2	2|0|2|2|0|2	0.02	0.04	0.75	0.56
FMRP_iso1_APH	NP_277071.2	CDK11A	2|0	2	1	2	0|0|0|3|2|4	0.02	0.03	0.67	0.56
FMR1_iso6_APH	NP_387506.1	DAP3	0|2	2	1	2	2|0|0|0|4|3	0.02	0.03	0.67	0.56
FMRP_iso1	NP_004550.2	YBX1	11|15	26	13	2	4|4|5|4|12|9	0.02	0.03	2.05	0.57
FMR1_iso6	NP_001074248.1	MYO1C	2|19	21	10.5	2	0|0|0|0|3|42	0.02	0.03	1.4	0.57
FMRP_iso1	NP_006004.2	RPL10	8|9	17	8.5	2	3|4|4|4|5|6	0.01	0.02	1.96	0.57
FMRP_iso1_APH	NP_005436.1	SMC3	9|5	14	7	2	5|0|4|5|8|3	0.02	0.03	1.68	0.57
FMRP_iso1	NP_733779.1	SKP1	5|8	13	6.5	2	4|3|4|6|4|2	0.02	0.03	1.7	0.57
FMR1_iso6	NP_001075.1	PLOD3	7|5	12	6	2	2|3|3|3|5|5	0.01	0.03	1.71	0.57
FMR1_iso6	NP_003080.2	SNRNP70	6|5	11	5.5	2	0|0|2|0|8|10	0.01	0.02	1.65	0.57
FMRP_iso1	NP_005558.1	LGALS3BP	6|5	11	5.5	2	5|4|4|4|2|0	0.01	0.02	1.74	0.57
FMR1_iso6_APH	NP_005558.1	LGALS3BP	5|6	11	5.5	2	5|4|4|4|2|0	0.01	0.02	1.74	0.57
FMRP_iso1_APH	NP_001092047.1	RPL31	4|4	8	4	2	2|3|2|3|2|3	0.01	0.01	1.6	0.57
FMR1_iso6	NP_001092047.1	RPL31	4|4	8	4	2	2|3|2|3|2|3	0.01	0.01	1.6	0.57
FMR1_iso6_APH	NP_001230154.1	PES1	4|4	8	4	2	2|0|3|2|4|4	0.01	0.01	1.6	0.57
FMR1_iso6_APH	NP_006266.2	SRSF6	4|4	8	4	2	0|0|3|2|5|5	0.02	0.02	1.6	0.57
FMR1_iso6_APH	NP_004883.3	SEC22B	4|3	7	3.5	2	2|0|0|0|8|5	0.02	0.02	1.4	0.57
FMR1_iso6_APH	NP_053733.2	EWSR1	3|4	7	3.5	2	0|2|0|0|7|6	0.02	0.02	1.4	0.57
FMRP_iso1	NP_006836.2	KIF2C	3|3	6	3	2	2|5|0|2|4|0	0.01	0.01	1.38	0.57
FMR1_iso6	NP_000108.1	EMD	2|2	4	2	2	0|0|0|0|6|5	0.02	0.02	1.09	0.57
FMRP_iso1_APH	NP_000977.1	RPL24	2|2	4	2	2	2|0|2|2|2|2	0.01	0.01	1.2	0.57
FMRP_iso1	NP_000977.1	RPL24	2|2	4	2	2	2|0|2|2|2|2	0.01	0.01	1.2	0.57
FMR1_iso6_APH	NP_000977.1	RPL24	2|2	4	2	2	2|0|2|2|2|2	0.01	0.01	1.2	0.57
FMR1_iso6	NP_000977.1	RPL24	2|2	4	2	2	2|0|2|2|2|2	0.01	0.01	1.2	0.57
FMR1_iso6_APH	NP_000981.1	RPL27A	2|2	4	2	2	2|2|2|2|2|0	0.01	0.01	1.2	0.57
FMR1_iso6	NP_001096616.1	GIGYF2	0|3	3	1.5	2	0|2|0|0|5|5	0.01	0.03	0.75	0.57
FMRP_iso1	NP_004716.1	BUB3	3|0	3	1.5	2	3|3|0|3|2|0	0.02	0.03	0.82	0.57
FMR1_iso6_APH	NP_006363.4	SYNCRIP	3|0	3	1.5	2	2|0|0|0|6|4	0.02	0.03	0.75	0.57
FMRP_iso1	NP_001002762.2	DNAJB12	0|2	2	1	2	0|0|0|0|4|6	0.01	0.03	0.6	0.57
FMR1_iso6_APH	NP_001171712.1	VDAC2	2|0	2	1	2	0|0|0|0|5|5	0.01	0.03	0.6	0.57
FMRP_iso1	NP_002904.3	RFC1	2|0	2	1	2	0|0|0|0|5|5	0.01	0.03	0.6	0.57
FMRP_iso1	NP_005393.2	RALA	0|2	2	1	2	0|0|0|0|5|5	0.01	0.03	0.6	0.57
FMRP_iso1_APH	NP_006799.1	SEC61B	2|0	2	1	2	3|0|0|0|3|3	0.02	0.03	0.67	0.57
FMR1_iso6_APH	NP_055205.2	SND1	2|0	2	1	2	0|0|0|0|6|4	0.01	0.03	0.6	0.57
FMRP_iso1_APH	NP_054733.2	SNRNP200	40|20	60	30	2	11|7|12|8|21|25	0.01	0.03	2.14	0.58
FMRP_iso1	NP_001245237.1	NOP2	15|12	27	13.5	2	6|5|6|6|9|8	0.01	0.03	2.02	0.58
FMRP_iso1_APH	NP_060791.3	BRIX1	15|11	26	13	2	8|3|8|4|9|9	0.01	0.03	1.9	0.58
FMRP_iso1	NP_005817.1	HNRNPR	10|12	22	11	2	0|0|2|2|15|13	0.01	0.02	2.06	0.58
FMRP_iso1_APH	NP_005817.1	HNRNPR	12|9	21	10.5	2	0|0|2|2|15|13	0.01	0.02	1.97	0.58
FMR1_iso6_APH	NP_036307.2	FBXO3	8|7	15	7.5	2	5|4|6|6|0|3	0.01	0.02	1.88	0.58
FMRP_iso1_APH	NP_057417.3	SRRM2	8|6	14	7	2	3|2|4|2|7|6	0.01	0.02	1.75	0.58
FMRP_iso1	NP_057417.3	SRRM2	6|8	14	7	2	3|2|4|2|7|6	0.01	0.02	1.75	0.58
FMR1_iso6_APH	NP_002699.1	PPP1CA	7|5	12	6	2	0|0|4|0|6|12	0.01	0.02	1.64	0.58
FMR1_iso6	NP_001157616.1	CHAMP1	7|4	11	5.5	2	5|2|3|4|4|3	0.01	0.03	1.57	0.58
FMR1_iso6	NP_006126.1	CAPZA1	4|7	11	5.5	2	0|0|3|2|5|12	0.01	0.02	1.5	0.58
FMR1_iso6_APH	NP_958815.1	LUC7L	5|6	11	5.5	2	3|3|0|3|6|4	0.01	0.02	1.74	0.58
FMR1_iso6_APH	NP_001258807.1	KHDRBS1	4|5	9	4.5	2	0|0|2|0|9|7	0.01	0.02	1.5	0.58
FMRP_iso1	NP_002408.3	MKI67	5|4	9	4.5	2	4|4|4|3|2|0	0.01	0.02	1.59	0.58
FMR1_iso6	NP_115587.6	LOXL4	4|5	9	4.5	2	4|5|4|4|0|0	0.01	0.02	1.59	0.58
FMRP_iso1	NP_127492.1	GTF2I	4|5	9	4.5	2	2|0|0|0|9|7	0.01	0.02	1.5	0.58
FMR1_iso6_APH	NP_127492.1	GTF2I	5|4	9	4.5	2	2|0|0|0|9|7	0.01	0.02	1.5	0.58
FMR1_iso6	NP_001009.1	RPS15	4|4	8	4	2	0|0|0|0|9|8	0.01	0.01	1.41	0.58
FMRP_iso1	NP_001559.1	EIF3E	3|5	8	4	2	0|0|0|0|10|8	0.01	0.02	1.33	0.58
FMR1_iso6	NP_000971.1	RPL18A	4|3	7	3.5	2	2|0|2|0|5|6	0.01	0.02	1.4	0.58
FMR1_iso6	NP_006266.2	SRSF6	3|4	7	3.5	2	0|0|3|2|5|5	0.01	0.02	1.4	0.58
FMRP_iso1	NP_006035.2	HDAC6	2|4	6	3	2	2|3|0|4|3|2	0.01	0.02	1.29	0.58
FMRP_iso1_APH	NP_053733.2	EWSR1	4|2	6	3	2	0|2|0|0|7|6	0.01	0.02	1.2	0.58
FMRP_iso1	NP_055204.2	PELP1	3|3	6	3	2	0|0|0|0|7|7	0.01	0.01	1.29	0.58
FMR1_iso6	NP_055399.1	ERO1A	3|3	6	3	2	3|0|3|3|2|2	0.01	0.01	1.38	0.58
FMR1_iso6	NP_060110.4	CARMIL1	3|3	6	3	2	0|2|3|3|5|0	0.01	0.01	1.38	0.58
FMRP_iso1	NP_001264.2	CHD4	0|5	5	2.5	2	4|0|0|0|6|7	0.01	0.03	0.88	0.58
FMRP_iso1_APH	NP_006035.2	HDAC6	4|0	4	2	2	2|3|0|4|3|2	0.01	0.02	0.86	0.58
FMRP_iso1_APH	NP_006817.1	YWHAQ	0|3	3	1.5	2	0|0|0|0|7|6	0.01	0.02	0.69	0.58
FMRP_iso1	NP_076425.1	MRPS34	3|0	3	1.5	2	0|0|0|0|7|6	0.01	0.02	0.69	0.58
FMR1_iso6	NP_006787.2	AFG3L2	2|0	2	1	2	2|0|2|3|0|2	0.01	0.03	0.67	0.58
FMRP_iso1_APH	NP_055873.1	VWA8	0|2	2	1	2	0|0|2|2|3|2	0.01	0.03	0.67	0.58
FMRP_iso1	NP_110440.1	CLPB	2|0	2	1	2	0|0|2|0|3|5	0.01	0.02	0.6	0.58
FMRP_iso1_APH	NP_000962.2	RPL7	21|15	36	18	2	8|9|7|8|12|11	0.01	0.02	1.96	0.59
FMRP_iso1_APH	NP_000960.2	RPL5	11|11	22	11	2	6|4|2|4|6|10	0.01	0.01	2.06	0.59
FMR1_iso6_APH	NP_060592.2	DARS2	8|9	17	8.5	2	3|2|5|4|7|6	0.01	0.01	1.89	0.59
FMR1_iso6_APH	NP_060117.3	FTSJ3	10|6	16	8	2	5|0|2|3|8|10	0.01	0.02	1.71	0.59
FMR1_iso6_APH	NP_057417.3	SRRM2	8|5	13	6.5	2	3|2|4|2|7|6	0.01	0.02	1.62	0.59
FMRP_iso1	NP_000972.1	RPL19	7|5	12	6	2	2|3|2|3|6|6	0.01	0.01	1.64	0.59
FMR1_iso6_APH	NP_001153408.1	EBNA1BP2	7|5	12	6	2	2|2|3|2|7|6	0.01	0.01	1.64	0.59
FMR1_iso6_APH	NP_071327.2	SDF2L1	5|5	10	5	2	4|3|3|3|5|0	0.01	0.01	1.67	0.59
FMRP_iso1	NP_613075.1	MACROH2A1	5|5	10	5	2	3|2|2|3|4|4	0.01	0.01	1.67	0.59
FMR1_iso6	NP_937863.1	SNRPB2	4|5	9	4.5	2	2|3|4|3|5|0	0.01	0.02	1.59	0.59
FMRP_iso1	NP_005678.3	FARSB	5|3	8	4	2	0|2|2|2|6|5	0.01	0.02	1.41	0.59
FMR1_iso6_APH	NP_536350.2	GNAS	4|4	8	4	2	0|5|3|3|0|5	0.01	0.01	1.5	0.59
FMR1_iso6_APH	NP_000301.1	PPT1	3|4	7	3.5	2	3|0|0|0|8|5	0.01	0.01	1.31	0.59
FMRP_iso1_APH	NP_001230154.1	PES1	4|3	7	3.5	2	2|0|3|2|4|4	0.01	0.01	1.4	0.59
FMR1_iso6	NP_001230154.1	PES1	3|4	7	3.5	2	2|0|3|2|4|4	0.01	0.01	1.4	0.59
FMRP_iso1	NP_722546.1	PYCR1	4|3	7	3.5	2	0|0|3|2|8|3	0.01	0.01	1.31	0.59
FMR1_iso6	NP_722546.1	PYCR1	4|3	7	3.5	2	0|0|3|2|8|3	0.01	0.01	1.31	0.59
FMRP_iso1_APH	NP_937863.1	SNRPB2	5|2	7	3.5	2	2|3|4|3|5|0	0.01	0.02	1.24	0.59
FMRP_iso1	NP_005868.1	SF3A1	3|3	6	3	2	0|0|0|0|8|7	0.01	0.01	1.2	0.59
FMR1_iso6	NP_005871.1	DNAJA2	3|3	6	3	2	0|0|0|0|8|7	0.01	0.01	1.2	0.59
FMR1_iso6_APH	NP_038203.2	IARS1	4|2	6	3	2	0|0|0|0|9|7	0.01	0.02	1.12	0.59
FMRP_iso1	NP_006109.2	HAX1	2|3	5	2.5	2	0|0|0|2|7|4	0.01	0.02	1.15	0.59
FMR1_iso6	NP_006109.2	HAX1	2|3	5	2.5	2	0|0|0|2|7|4	0.01	0.02	1.15	0.59
FMR1_iso6	NP_620132.1	MRRF	2|3	5	2.5	2	0|0|0|3|5|5	0.01	0.02	1.15	0.59
FMRP_iso1_APH	NP_004716.1	BUB3	2|2	4	2	2	3|3|0|3|2|0	0.01	0.01	1.09	0.59
FMRP_iso1	NP_036440.1	KDM2A	2|2	4	2	2	3|3|3|2|0|0	0.01	0.01	1.09	0.59
FMRP_iso1_APH	NP_000916.2	PDHB	3|0	3	1.5	2	3|0|0|3|3|3	0.01	0.02	0.75	0.59
FMRP_iso1_APH	NP_006109.2	HAX1	3|0	3	1.5	2	0|0|0|2|7|4	0.01	0.02	0.69	0.59
FMRP_iso1_APH	NP_620132.1	MRRF	3|0	3	1.5	2	0|0|0|3|5|5	0.01	0.02	0.69	0.59
FMRP_iso1	NP_620132.1	MRRF	3|0	3	1.5	2	0|0|0|3|5|5	0.01	0.02	0.69	0.59
FMRP_iso1_APH	NP_001894.2	CTNNA1	2|0	2	1	2	0|0|0|0|5|6	0.01	0.02	0.55	0.59
FMRP_iso1_APH	NP_005724.1	KIF20A	2|0	2	1	2	6|5|0|0|0|0	0.01	0.02	0.55	0.59
FMRP_iso1	NP_005724.1	KIF20A	2|0	2	1	2	6|5|0|0|0|0	0.01	0.02	0.55	0.59
FMR1_iso6	NP_055781.2	DHX30	2|0	2	1	2	0|0|0|0|4|7	0.01	0.02	0.55	0.59
FMRP_iso1	NP_055899.2	MRPS27	2|0	2	1	2	0|0|0|0|6|5	0.01	0.02	0.55	0.59
FMR1_iso6_APH	NP_079152.3	COQ8B	0|2	2	1	2	0|0|0|0|7|4	0.01	0.02	0.55	0.59
FMRP_iso1_APH	NP_005959.2	HNRNPM	35|23	58	29	2	14|12|10|14|20|20	0.01	0.01	1.93	0.6
FMRP_iso1	NP_001091974.1	DDX17	15|17	32	16	2	0|0|6|0|20|17	0.01	0.01	2.23	0.6
FMRP_iso1_APH	NP_004506.2	ILF2	12|11	23	11.5	2	4|2|4|4|11|9	0.01	0.01	2.03	0.6
FMRP_iso1	NP_001008.1	RPS13	10|9	19	9.5	2	4|4|3|5|7|7	0.01	0.01	1.9	0.6
FMR1_iso6	NP_055817.1	FBXO21	8|11	19	9.5	2	9|6|8|8|0|0	0.01	0.01	1.84	0.6
FMR1_iso6_APH	NP_001157616.1	CHAMP1	6|6	12	6	2	5|2|3|4|4|3	0.01	0.01	1.71	0.6
FMR1_iso6	NP_001139197.1	LYAR	7|4	11	5.5	2	2|4|3|3|5|5	0.01	0.01	1.5	0.6
FMR1_iso6	NP_001312.1	CSRP2	7|4	11	5.5	2	4|4|5|5|2|2	0.01	0.01	1.5	0.6
FMR1_iso6_APH	NP_001257419.1	RPL18	4|6	10	5	2	2|0|3|4|6|5	0.01	0.01	1.5	0.6
FMR1_iso6	NP_001257419.1	RPL18	6|4	10	5	2	2|0|3|4|6|5	0.01	0.01	1.5	0.6
FMR1_iso6	NP_005773.3	ALYREF	5|5	10	5	2	3|2|3|2|4|5	0.01	0.01	1.58	0.6
FMR1_iso6_APH	NP_612480.1	SPINDOC	4|6	10	5	2	4|3|2|3|4|4	0.01	0.01	1.5	0.6
FMR1_iso6	NP_000967.1	RPL12	5|4	9	4.5	2	2|2|3|3|4|4	0.01	0.01	1.5	0.6
FMRP_iso1	NP_000987.2	RPL35A	4|5	9	4.5	2	2|3|3|3|4|3	0.01	0.01	1.5	0.6
FMRP_iso1	NP_001002252.1	ARL6IP4	4|5	9	4.5	2	4|2|2|0|5|5	0.01	0.01	1.5	0.6
FMR1_iso6	NP_001104792.1	DDX54	5|4	9	4.5	2	2|0|3|4|4|5	0.01	0.01	1.5	0.6
FMR1_iso6_APH	NP_006614.2	PHGDH	4|5	9	4.5	2	2|2|0|5|4|5	0.01	0.01	1.5	0.6
FMR1_iso6	NP_006614.2	PHGDH	4|5	9	4.5	2	2|2|0|5|4|5	0.01	0.01	1.5	0.6
FMR1_iso6	NP_001252541.1	CNOT1	4|4	8	4	2	2|2|2|2|5|3	0.01	0.01	1.5	0.6
FMR1_iso6_APH	NP_002364.5	MAP1A	5|2	7	3.5	2	3|3|0|0|7|5	0.01	0.01	1.17	0.6
FMRP_iso1_APH	NP_536350.2	GNAS	4|3	7	3.5	2	0|5|3|3|0|5	0.01	0.01	1.31	0.6
FMR1_iso6	NP_536350.2	GNAS	4|3	7	3.5	2	0|5|3|3|0|5	0.01	0.01	1.31	0.6
FMR1_iso6_APH	NP_001193725.1	PKM	4|2	6	3	2	0|0|0|0|11|6	0.01	0.01	1.06	0.6
FMR1_iso6	NP_053733.2	EWSR1	3|3	6	3	2	0|2|0|0|7|6	0.01	0.01	1.2	0.6
FMR1_iso6_APH	NP_060695.2	SMU1	3|3	6	3	2	3|3|4|4|0|0	0.01	0.01	1.29	0.6
FMRP_iso1	NP_001531.1	HSPB1	2|3	5	2.5	2	0|0|0|0|9|5	0.01	0.01	1.07	0.6
FMR1_iso6_APH	NP_055204.2	PELP1	3|2	5	2.5	2	0|0|0|0|7|7	0.01	0.01	1.07	0.6
FMRP_iso1	NP_057154.2	MRPS23	2|3	5	2.5	2	2|0|2|0|5|4	0.01	0.01	1.15	0.6
FMR1_iso6_APH	NP_057154.2	MRPS23	3|2	5	2.5	2	2|0|2|0|5|4	0.01	0.01	1.15	0.6
FMR1_iso6_APH	NP_005222.2	CTTN	0|3	3	1.5	2	2|0|0|0|4|8	0.01	0.01	0.64	0.6
FMRP_iso1_APH	NP_060110.4	CARMIL1	0|3	3	1.5	2	0|2|3|3|5|0	0.01	0.01	0.69	0.6
FMR1_iso6_APH	NP_060110.4	CARMIL1	0|3	3	1.5	2	0|2|3|3|5|0	0.01	0.01	0.69	0.6
FMRP_iso1	NP_002087.2	GTF2F1	2|0	2	1	2	0|2|0|3|3|2	0.01	0.01	0.6	0.6
FMRP_iso1	NP_006102.2	ACAA2	0|2	2	1	2	0|0|2|0|6|3	0.01	0.01	0.55	0.6
FMRP_iso1	NP_940978.2	AGRN	0|2	2	1	2	0|0|0|2|4|5	0.01	0.01	0.55	0.6
FMRP_iso1	NP_060791.3	BRIX1	14|13	27	13.5	2	8|3|8|4|9|9	0	0.01	1.98	0.61
FMR1_iso6_APH	NP_060658.3	ATAD3A	10|8	18	9	2	7|6|6|3|3|5	0	0.01	1.8	0.61
FMRP_iso1_APH	NP_001008.1	RPS13	10|7	17	8.5	2	4|4|3|5|7|7	0	0.01	1.7	0.61
FMR1_iso6_APH	NP_005057.1	SFPQ	8|9	17	8.5	2	6|0|3|3|8|8	0	0.01	1.82	0.61
FMRP_iso1_APH	NP_006004.2	RPL10	8|7	15	7.5	2	3|4|4|4|5|6	0	0.01	1.73	0.61
FMR1_iso6	NP_001153408.1	EBNA1BP2	6|6	12	6	2	2|2|3|2|7|6	0	0	1.64	0.61
FMR1_iso6_APH	NP_004991.1	NDUFA5	5|7	12	6	2	4|5|3|5|3|3	0	0.01	1.57	0.61
FMR1_iso6	NP_733779.1	SKP1	7|5	12	6	2	4|3|4|6|4|2	0	0.01	1.57	0.61
FMR1_iso6	NP_002699.1	PPP1CA	5|6	11	5.5	2	0|0|4|0|6|12	0	0.01	1.5	0.61
FMR1_iso6	NP_001010867.1	IBA57	5|5	10	5	2	0|2|5|2|7|4	0	0	1.5	0.61
FMRP_iso1	NP_055423.1	CYFIP1	5|5	10	5	2	4|0|6|4|0|6	0	0	1.5	0.61
FMR1_iso6_APH	NP_056134.2	TNS2	6|4	10	5	2	7|6|5|3|0|0	0	0.01	1.43	0.61
FMR1_iso6_APH	NP_003080.2	SNRNP70	4|5	9	4.5	2	0|0|2|0|8|10	0	0.01	1.35	0.61
FMR1_iso6_APH	NP_000987.2	RPL35A	5|3	8	4	2	2|3|3|3|4|3	0	0.01	1.33	0.61
FMRP_iso1	NP_001007.2	RPS12	4|4	8	4	2	3|2|3|3|3|3	0	0	1.41	0.61
FMR1_iso6_APH	NP_001007.2	RPS12	4|4	8	4	2	3|2|3|3|3|3	0	0	1.41	0.61
FMR1_iso6	NP_001007.2	RPS12	4|4	8	4	2	3|2|3|3|3|3	0	0	1.41	0.61
FMRP_iso1	NP_001258807.1	KHDRBS1	4|4	8	4	2	0|0|2|0|9|7	0.01	0.01	1.33	0.61
FMR1_iso6	NP_001258807.1	KHDRBS1	4|4	8	4	2	0|0|2|0|9|7	0.01	0.01	1.33	0.61
FMRP_iso1	NP_115587.6	LOXL4	4|4	8	4	2	4|5|4|4|0|0	0.01	0.01	1.41	0.61
FMRP_iso1	NP_001252541.1	CNOT1	3|4	7	3.5	2	2|2|2|2|5|3	0	0.01	1.31	0.61
FMRP_iso1	NP_002097.1	H2AZ1	7|0	7	3.5	2	5|6|0|0|6|6	0	0.01	0.91	0.61
FMRP_iso1	NP_002353.3	MAGEA4	4|3	7	3.5	2	2|2|0|2|5|5	0.01	0.01	1.31	0.61
FMR1_iso6	NP_004542.1	NDUFS3	2|4	6	3	2	3|0|0|0|7|7	0	0.01	1.06	0.61
FMR1_iso6	NP_055555.1	EIF4A3	3|3	6	3	2	0|0|0|0|8|8	0	0	1.12	0.61
FMR1_iso6	NP_000966.2	RPL11	3|2	5	2.5	2	2|2|2|2|2|3	0.01	0.01	1.15	0.61
FMRP_iso1_APH	NP_000974.1	RPL22	3|2	5	2.5	2	2|2|0|0|5|5	0	0.01	1.07	0.61
FMR1_iso6_APH	NP_001351.2	DHCR7	3|2	5	2.5	2	3|0|3|3|2|2	0.01	0.01	1.15	0.61
FMR1_iso6_APH	NP_003452.1	ZYX	3|2	5	2.5	2	0|0|3|2|6|3	0	0.01	1.07	0.61
FMRP_iso1_APH	NP_055399.1	ERO1A	3|2	5	2.5	2	3|0|3|3|2|2	0.01	0.01	1.15	0.61
FMRP_iso1_APH	NP_001264.2	CHD4	4|0	4	2	2	4|0|0|0|6|7	0	0.01	0.71	0.61
FMRP_iso1_APH	NP_002353.3	MAGEA4	4|0	4	2	2	2|2|0|2|5|5	0	0.01	0.75	0.61
FMRP_iso1_APH	NP_006816.2	CKAP4	4|0	4	2	2	0|0|0|0|8|9	0.01	0.01	0.71	0.61
FMR1_iso6	NP_001351.2	DHCR7	3|0	3	1.5	2	3|0|3|3|2|2	0.01	0.01	0.69	0.61
FMR1_iso6_APH	NP_005868.1	SF3A1	3|0	3	1.5	2	0|0|0|0|8|7	0	0.01	0.6	0.61
FMR1_iso6	NP_055317.1	PRPF19	3|0	3	1.5	2	0|0|0|0|8|7	0	0.01	0.6	0.61
FMRP_iso1_APH	NP_002809.2	PSME2	2|0	2	1	2	2|0|0|3|4|2	0	0.01	0.55	0.61
FMR1_iso6	NP_006349.1	SLC25A17	2|0	2	1	2	3|2|0|3|0|3	0	0.01	0.55	0.61
FMRP_iso1_APH	NP_001245237.1	NOP2	14|11	25	12.5	2	6|5|6|6|9|8	0	0.01	1.88	0.62
FMRP_iso1_APH	NP_001354.1	DKC1	13|6	19	9.5	2	5|5|5|6|9|8	0	0.01	1.5	0.62
FMRP_iso1	NP_055817.1	FBXO21	9|10	19	9.5	2	9|6|8|8|0|0	0	0	1.84	0.62
FMRP_iso1_APH	NP_004491.2	HNRNPC	10|8	18	9	2	3|4|3|3|10|8	0	0	1.74	0.62
FMR1_iso6_APH	NP_055817.1	FBXO21	7|10	17	8.5	2	9|6|8|8|0|0	0	0	1.65	0.62
FMRP_iso1_APH	NP_000979.1	RPL27	9|7	16	8	2	5|4|5|4|5|6	0	0	1.66	0.62
FMR1_iso6_APH	NP_003189.2	ELOA	8|7	15	7.5	2	6|0|3|4|7|7	0	0	1.67	0.62
FMR1_iso6_APH	NP_005138.3	DNAJA3	8|6	14	7	2	3|4|2|6|4|7	0	0.01	1.62	0.62
FMRP_iso1	NP_001185986.1	RPS17L	8|5	13	6.5	2	3|3|2|3|7|8	0	0.01	1.5	0.62
FMR1_iso6_APH	NP_008855.1	SRSF1	8|5	13	6.5	2	3|0|2|3|7|12	0	0	1.44	0.62
FMR1_iso6_APH	NP_000692.2	ATP1A1	4|6	10	5	2	4|0|3|0|8|7	0	0.01	1.36	0.62
FMR1_iso6_APH	NP_004238.3	EFTUD2	6|4	10	5	2	3|0|3|3|6|7	0	0	1.36	0.62
FMR1_iso6_APH	NP_001010867.1	IBA57	5|4	9	4.5	2	0|2|5|2|7|4	0	0	1.35	0.62
FMRP_iso1_APH	NP_005558.1	LGALS3BP	4|5	9	4.5	2	5|4|4|4|2|0	0	0.01	1.42	0.62
FMR1_iso6	NP_005558.1	LGALS3BP	4|5	9	4.5	2	5|4|4|4|2|0	0	0.01	1.42	0.62
FMR1_iso6_APH	NP_000967.1	RPL12	4|4	8	4	2	2|2|3|3|4|4	0	0	1.33	0.62
FMRP_iso1_APH	NP_000987.2	RPL35A	4|4	8	4	2	2|3|3|3|4|3	0	0	1.33	0.62
FMR1_iso6	NP_000987.2	RPL35A	4|4	8	4	2	2|3|3|3|4|3	0	0	1.33	0.62
FMR1_iso6_APH	NP_001002252.1	ARL6IP4	4|4	8	4	2	4|2|2|0|5|5	0	0	1.33	0.62
FMR1_iso6	NP_001340.2	DARS1	4|4	8	4	2	0|0|2|0|8|9	0	0	1.26	0.62
FMR1_iso6_APH	NP_060218.1	CWC25	5|3	8	4	2	3|3|4|0|5|4	0	0.01	1.26	0.62
FMRP_iso1_APH	NP_001007.2	RPS12	4|3	7	3.5	2	3|2|3|3|3|3	0	0	1.24	0.62
FMRP_iso1_APH	NP_115587.6	LOXL4	4|3	7	3.5	2	4|5|4|4|0|0	0	0.01	1.24	0.62
FMRP_iso1	NP_937863.1	SNRPB2	4|3	7	3.5	2	2|3|4|3|5|0	0	0	1.24	0.62
FMRP_iso1_APH	NP_958815.1	LUC7L	5|2	7	3.5	2	3|3|0|3|6|4	0	0.01	1.11	0.62
FMR1_iso6	NP_002408.3	MKI67	4|2	6	3	2	4|4|4|3|2|0	0	0	1.06	0.62
FMR1_iso6	NP_003892.2	SGPL1	3|3	6	3	2	0|0|0|4|6|6	0	0	1.12	0.62
FMRP_iso1_APH	NP_004883.3	SEC22B	3|2	5	2.5	2	2|0|0|0|8|5	0	0.01	1	0.62
FMR1_iso6_APH	NP_008896.2	ZNF24	3|2	5	2.5	2	3|2|3|2|4|0	0	0.01	1.07	0.62
FMR1_iso6	NP_008896.2	ZNF24	3|2	5	2.5	2	3|2|3|2|4|0	0	0.01	1.07	0.62
FMRP_iso1_APH	NP_055699.2	SUGP2	3|2	5	2.5	2	2|2|0|3|5|2	0	0.01	1.07	0.62
FMR1_iso6	NP_060695.2	SMU1	2|3	5	2.5	2	3|3|4|4|0|0	0	0.01	1.07	0.62
FMRP_iso1_APH	NP_001559.1	EIF3E	4|0	4	2	2	0|0|0|0|10|8	0	0.01	0.67	0.62
FMRP_iso1_APH	NP_005753.1	TRIM28	4|0	4	2	2	0|0|0|0|11|7	0	0.01	0.67	0.62
FMRP_iso1_APH	NP_001229852.1	EIF3L	3|0	3	1.5	2	0|0|0|0|9|7	0	0	0.56	0.62
FMR1_iso6_APH	NP_001229852.1	EIF3L	0|3	3	1.5	2	0|0|0|0|9|7	0	0	0.56	0.62
FMRP_iso1_APH	NP_038203.2	IARS1	3|0	3	1.5	2	0|0|0|0|9|7	0	0	0.56	0.62
FMR1_iso6_APH	NP_064505.1	UGGT1	3|0	3	1.5	2	2|0|2|0|6|5	0	0	0.6	0.62
FMRP_iso1	NP_877577.1	MCM7	0|3	3	1.5	2	0|0|0|0|8|8	0	0	0.56	0.62
FMR1_iso6	NP_877577.1	MCM7	0|3	3	1.5	2	0|0|0|0|8|8	0	0	0.56	0.62
FMRP_iso1	NP_036565.2	SF3B1	13|18	31	15.5	2	3|3|5|4|17|16	0	0	1.94	0.63
FMR1_iso6	NP_006436.3	PRPF8	11|14	25	12.5	2	7|4|7|4|10|10	0	0	1.79	0.63
FMR1_iso6_APH	NP_001138880.1	NONO	11|10	21	10.5	2	3|2|2|5|10|12	0	0	1.85	0.63
FMR1_iso6	NP_003267.1	TMPO	9|9	18	9	2	4|7|5|8|3|4	0	0	1.74	0.63
FMR1_iso6_APH	NP_003130.2	SRPRA	9|8	17	8.5	2	4|3|4|3|9|7	0	0	1.7	0.63
FMRP_iso1	NP_060658.3	ATAD3A	9|7	16	8	2	7|6|6|3|3|5	0	0	1.6	0.63
FMR1_iso6_APH	NP_001129676.1	RCC2	7|7	14	7	2	4|0|2|3|10|7	0	0	1.62	0.63
FMR1_iso6	NP_057205.2	KCTD3	7|7	14	7	2	3|3|5|5|5|5	0	0	1.62	0.63
FMRP_iso1	NP_001070667.1	SREK1	6|7	13	6.5	2	6|4|4|4|2|5	0	0	1.56	0.63
FMR1_iso6_APH	NP_006297.2	SMC1A	7|6	13	6.5	2	3|2|0|3|9|9	0	0	1.5	0.63
FMR1_iso6	NP_036558.3	SF3B3	7|6	13	6.5	2	3|0|2|0|12|9	0	0	1.5	0.63
FMRP_iso1_APH	NP_001006.1	RPS11	5|7	12	6	2	4|3|2|3|7|6	0	0	1.44	0.63
FMRP_iso1	NP_036307.2	FBXO3	6|6	12	6	2	5|4|6|6|0|3	0	0	1.5	0.63
FMR1_iso6	NP_036307.2	FBXO3	6|6	12	6	2	5|4|6|6|0|3	0	0	1.5	0.63
FMR1_iso6	NP_001649.1	ARF1	4|7	11	5.5	2	0|5|0|5|9|6	0	0	1.32	0.63
FMRP_iso1	NP_001157616.1	CHAMP1	5|5	10	5	2	5|2|3|4|4|3	0	0	1.43	0.63
FMRP_iso1_APH	NP_002097.1	H2AZ1	6|3	9	4.5	2	5|6|0|0|6|6	0	0	1.17	0.63
FMRP_iso1	NP_055968.1	PHF3	4|5	9	4.5	2	0|0|6|0|6|9	0	0	1.29	0.63
FMRP_iso1	NP_056134.2	TNS2	4|5	9	4.5	2	7|6|5|3|0|0	0	0	1.29	0.63
FMR1_iso6	NP_056134.2	TNS2	5|4	9	4.5	2	7|6|5|3|0|0	0	0	1.29	0.63
FMRP_iso1	NP_612480.1	SPINDOC	4|5	9	4.5	2	4|3|2|3|4|4	0	0	1.35	0.63
FMR1_iso6	NP_839946.1	HAPLN3	5|4	9	4.5	2	4|3|2|3|5|3	0	0	1.35	0.63
FMR1_iso6_APH	NP_003850.1	DPM1	4|4	8	4	2	4|2|4|2|2|5	0	0	1.26	0.63
FMR1_iso6	NP_003850.1	DPM1	4|4	8	4	2	4|2|4|2|2|5	0	0	1.26	0.63
FMR1_iso6	NP_001002252.1	ARL6IP4	3|4	7	3.5	2	4|2|2|0|5|5	0	0	1.17	0.63
FMR1_iso6_APH	NP_001340.2	DARS1	3|4	7	3.5	2	0|0|2|0|8|9	0	0	1.11	0.63
FMR1_iso6	NP_002364.5	MAP1A	3|4	7	3.5	2	3|3|0|0|7|5	0	0	1.17	0.63
FMRP_iso1	NP_006614.2	PHGDH	3|4	7	3.5	2	2|2|0|5|4|5	0	0	1.17	0.63
FMR1_iso6	NP_065134.1	NUP107	4|3	7	3.5	2	0|0|2|3|8|5	0	0	1.17	0.63
FMRP_iso1_APH	NP_001022.1	RPS28	3|3	6	3	2	2|2|3|2|3|4	0	0	1.12	0.63
FMRP_iso1	NP_001022.1	RPS28	3|3	6	3	2	2|2|3|2|3|4	0	0	1.12	0.63
FMR1_iso6	NP_001264.2	CHD4	3|3	6	3	2	4|0|0|0|6|7	0	0	1.06	0.63
FMRP_iso1	NP_000301.1	PPT1	2|3	5	2.5	2	3|0|0|0|8|5	0	0	0.94	0.63
FMRP_iso1	NP_000875.2	IMPDH2	3|2	5	2.5	2	0|0|0|2|8|6	0	0	0.94	0.63
FMR1_iso6_APH	NP_000875.2	IMPDH2	2|3	5	2.5	2	0|0|0|2|8|6	0	0	0.94	0.63
FMR1_iso6_APH	NP_001191455.1	SSR4	3|2	5	2.5	2	2|2|2|2|3|4	0	0	1	0.63
FMR1_iso6	NP_001191455.1	SSR4	3|2	5	2.5	2	2|2|2|2|3|4	0	0	1	0.63
FMRP_iso1_APH	NP_055423.1	CYFIP1	5|0	5	2.5	2	4|0|6|4|0|6	0	0	0.75	0.63
FMRP_iso1_APH	NP_722546.1	PYCR1	3|2	5	2.5	2	0|0|3|2|8|3	0	0	0.94	0.63
FMRP_iso1_APH	NP_001002252.1	ARL6IP4	4|0	4	2	2	4|2|2|0|5|5	0	0	0.67	0.63
FMR1_iso6_APH	NP_065134.1	NUP107	4|0	4	2	2	0|0|2|3|8|5	0	0	0.67	0.63
FMR1_iso6	NP_000875.2	IMPDH2	3|0	3	1.5	2	0|0|0|2|8|6	0	0	0.56	0.63
FMR1_iso6	NP_001193725.1	PKM	0|3	3	1.5	2	0|0|0|0|11|6	0	0	0.53	0.63
FMR1_iso6	NP_002464.1	MYH9	0|44	44	22	2	0|0|0|0|14|81	0	0	1.39	0.64
FMRP_iso1	NP_000997.1	RPS3A	16|15	31	15.5	2	5|6|5|6|13|12	0	0	1.98	0.64
FMR1_iso6_APH	NP_006293.2	MOGS	15|13	28	14	2	4|2|3|3|14|17	0	0	1.95	0.64
FMR1_iso6_APH	NP_002283.3	LAMB2	11|12	23	11.5	2	10|7|7|8|3|3	0	0	1.82	0.64
FMRP_iso1_APH	NP_000995.1	RPLP2	12|10	22	11	2	10|4|5|5|8|6	0	0	1.74	0.64
FMRP_iso1	NP_001354.1	DKC1	8|12	20	10	2	5|5|5|6|9|8	0	0	1.58	0.64
FMRP_iso1	NP_150644.1	RPL8	10|10	20	10	2	3|4|4|6|9|8	0	0	1.76	0.64
FMRP_iso1	NP_004491.2	HNRNPC	9|8	17	8.5	2	3|4|3|3|10|8	0	0	1.65	0.64
FMR1_iso6_APH	NP_001427.2	FBL	8|7	15	7.5	2	5|2|5|5|5|6	0	0	1.61	0.64
FMR1_iso6	NP_001427.2	FBL	7|8	15	7.5	2	5|2|5|5|5|6	0	0	1.61	0.64
FMR1_iso6	NP_005057.1	SFPQ	8|6	14	7	2	6|0|3|3|8|8	0	0	1.5	0.64
FMR1_iso6_APH	NP_057205.2	KCTD3	6|7	13	6.5	2	3|3|5|5|5|5	0	0	1.5	0.64
FMR1_iso6_APH	NP_001070667.1	SREK1	6|6	12	6	2	6|4|4|4|2|5	0	0	1.44	0.64
FMR1_iso6	NP_001070667.1	SREK1	6|6	12	6	2	6|4|4|4|2|5	0	0	1.44	0.64
FMR1_iso6	NP_001129676.1	RCC2	5|7	12	6	2	4|0|2|3|10|7	0	0	1.38	0.64
FMR1_iso6_APH	NP_001000.2	RPS5	7|4	11	5.5	2	3|2|4|0|9|8	0	0	1.27	0.64
FMRP_iso1	NP_001129676.1	RCC2	4|7	11	5.5	2	4|0|2|3|10|7	0	0	1.27	0.64
FMR1_iso6	NP_002254.2	KIFC1	5|6	11	5.5	2	9|7|5|3|0|0	0	0	1.38	0.64
FMR1_iso6	NP_071415.1	MCCC2	6|5	11	5.5	2	3|5|3|2|6|5	0	0	1.38	0.64
FMR1_iso6	NP_001121188.1	ETFA	5|5	10	5	2	2|0|3|2|8|8	0	0	1.3	0.64
FMR1_iso6_APH	NP_004159.2	SDHA	5|5	10	5	2	2|3|4|0|7|6	0	0	1.36	0.64
FMR1_iso6_APH	NP_004453.3	FDFT1	5|5	10	5	2	3|0|0|3|9|8	0	0	1.3	0.64
FMR1_iso6	NP_004238.3	EFTUD2	5|4	9	4.5	2	3|0|3|3|6|7	0	0	1.23	0.64
FMR1_iso6_APH	NP_003091.2	SNX2	4|4	8	4	2	0|0|0|0|11|10	0	0	1.14	0.64
FMR1_iso6_APH	NP_001139699.1	RPS20	3|4	7	3.5	2	2|2|2|2|5|5	0	0	1.17	0.64
FMRP_iso1_APH	NP_005841.1	SF3B4	3|4	7	3.5	2	2|2|3|0|7|5	0	0	1.11	0.64
FMR1_iso6_APH	NP_613075.1	MACROH2A1	4|3	7	3.5	2	3|2|2|3|4|4	0	0	1.17	0.64
FMR1_iso6	NP_613075.1	MACROH2A1	3|4	7	3.5	2	3|2|2|3|4|4	0	0	1.17	0.64
FMR1_iso6_APH	NP_002296.1	LGALS1	3|3	6	3	2	3|3|2|2|4|3	0	0	1.06	0.64
FMRP_iso1_APH	NP_004991.1	NDUFA5	6|0	6	3	2	4|5|3|5|3|3	0	0	0.78	0.64
FMR1_iso6_APH	NP_005165.1	ATP5F1C	4|2	6	3	2	2|0|3|2|6|6	0	0	0.95	0.64
FMRP_iso1	NP_005442.2	PDLIM7	3|3	6	3	2	2|0|2|2|5|6	0	0	1.06	0.64
FMR1_iso6_APH	NP_001022.1	RPS28	2|3	5	2.5	2	2|2|3|2|3|4	0	0	0.94	0.64
FMR1_iso6	NP_001022.1	RPS28	2|3	5	2.5	2	2|2|3|2|3|4	0	0	0.94	0.64
FMR1_iso6_APH	NP_001242941.1	MYH10	0|5	5	2.5	2	0|0|0|0|0|24	0	0	0.62	0.64
FMRP_iso1_APH	NP_001252541.1	CNOT1	3|2	5	2.5	2	2|2|2|2|5|3	0	0	0.94	0.64
FMR1_iso6_APH	NP_001252541.1	CNOT1	2|3	5	2.5	2	2|2|2|2|5|3	0	0	0.94	0.64
FMRP_iso1_APH	NP_056134.2	TNS2	5|0	5	2.5	2	7|6|5|3|0|0	0	0	0.71	0.64
FMRP_iso1	NP_536350.2	GNAS	2|3	5	2.5	2	0|5|3|3|0|5	0	0	0.94	0.64
FMR1_iso6	NP_001036816.1	TPM3	0|4	4	2	2	0|0|0|0|5|15	0	0	0.6	0.64
FMR1_iso6_APH	NP_001264.2	CHD4	0|3	3	1.5	2	4|0|0|0|6|7	0	0	0.53	0.64
FMRP_iso1_APH	NP_004542.1	NDUFS3	3|0	3	1.5	2	3|0|0|0|7|7	0	0	0.53	0.64
FMRP_iso1	NP_006816.2	CKAP4	0|3	3	1.5	2	0|0|0|0|8|9	0	0	0.53	0.64
FMRP_iso1	NP_054733.2	SNRNP200	29|35	64	32	2	11|7|12|8|21|25	0	0	2.29	0.65
FMRP_iso1_APH	NP_036565.2	SF3B1	17|11	28	14	2	3|3|5|4|17|16	0	0	1.75	0.65
FMR1_iso6_APH	NP_001159581.1	PALLD	13|11	24	12	2	6|7|7|7|8|6	0	0	1.76	0.65
FMRP_iso1_APH	NP_150644.1	RPL8	10|9	19	9.5	2	3|4|4|6|9|8	0	0	1.68	0.65
FMR1_iso6	NP_203754.2	TNKS1BP1	9|10	19	9.5	2	5|3|7|8|6|5	0	0	1.68	0.65
FMRP_iso1_APH	NP_000293.2	PLOD1	12|5	17	8.5	2	6|4|7|4|11|7	0	0	1.31	0.65
FMRP_iso1	NP_000979.1	RPL27	6|8	14	7	2	5|4|5|4|5|6	0	0	1.45	0.65
FMR1_iso6_APH	NP_001524.2	HNRNPL	7|7	14	7	2	4|3|0|3|9|9	0	0	1.5	0.65
FMR1_iso6_APH	NP_005608.1	RPS14	6|7	13	6.5	2	3|4|2|0|10|9	0	0	1.39	0.65
FMRP_iso1	NP_005138.3	DNAJA3	6|6	12	6	2	3|4|2|6|4|7	0	0	1.38	0.65
FMR1_iso6	NP_008855.1	SRSF1	6|6	12	6	2	3|0|2|3|7|12	0	0	1.33	0.65
FMRP_iso1	NP_001000.2	RPS5	6|5	11	5.5	2	3|2|4|0|9|8	0	0	1.27	0.65
FMRP_iso1	NP_001006.1	RPS11	5|6	11	5.5	2	4|3|2|3|7|6	0	0	1.32	0.65
FMRP_iso1_APH	NP_005608.1	RPS14	7|4	11	5.5	2	3|4|2|0|10|9	0	0	1.18	0.65
FMRP_iso1_APH	NP_006297.2	SMC1A	6|5	11	5.5	2	3|2|0|3|9|9	0	0	1.27	0.65
FMRP_iso1	NP_006297.2	SMC1A	6|5	11	5.5	2	3|2|0|3|9|9	0	0	1.27	0.65
FMR1_iso6	NP_006297.2	SMC1A	6|5	11	5.5	2	3|2|0|3|9|9	0	0	1.27	0.65
FMR1_iso6_APH	NP_036558.3	SF3B3	4|6	10	5	2	3|0|2|0|12|9	0	0	1.15	0.65
FMR1_iso6_APH	NP_071415.1	MCCC2	4|6	10	5	2	3|5|3|2|6|5	0	0	1.25	0.65
FMR1_iso6_APH	NP_001121188.1	ETFA	5|4	9	4.5	2	2|0|3|2|8|8	0	0	1.17	0.65
FMR1_iso6_APH	NP_001139197.1	LYAR	5|4	9	4.5	2	2|4|3|3|5|5	0	0	1.23	0.65
FMR1_iso6_APH	NP_001312.1	CSRP2	4|5	9	4.5	2	4|4|5|5|2|2	0	0	1.23	0.65
FMRP_iso1	NP_004991.1	NDUFA5	5|4	9	4.5	2	4|5|3|5|3|3	0	0	1.17	0.65
FMR1_iso6	NP_004991.1	NDUFA5	5|4	9	4.5	2	4|5|3|5|3|3	0	0	1.17	0.65
FMRP_iso1_APH	NP_733779.1	SKP1	5|4	9	4.5	2	4|3|4|6|4|2	0	0	1.17	0.65
FMRP_iso1_APH	NP_001075.1	PLOD3	4|4	8	4	2	2|3|3|3|5|5	0	0	1.14	0.65
FMR1_iso6	NP_001129171.1	YWHAZ	4|4	8	4	2	0|2|2|2|9|7	0	0	1.09	0.65
FMR1_iso6	NP_002097.1	H2AZ1	5|3	8	4	2	5|6|0|0|6|6	0	0	1.04	0.65
FMR1_iso6_APH	NP_066953.1	PPIA	5|3	8	4	2	2|2|3|2|7|6	0	0	1.09	0.65
FMR1_iso6	NP_000972.1	RPL19	2|5	7	3.5	2	2|3|2|3|6|6	0	0	0.95	0.65
FMRP_iso1	NP_001020.2	RPS26	4|3	7	3.5	2	2|2|2|2|7|4	0	0	1.11	0.65
FMR1_iso6	NP_002559.2	PABPC1	3|4	7	3.5	2	0|3|2|0|8|7	0	0	1.05	0.65
FMRP_iso1_APH	NP_612480.1	SPINDOC	4|3	7	3.5	2	4|3|2|3|4|4	0	0	1.05	0.65
FMR1_iso6	NP_612480.1	SPINDOC	4|3	7	3.5	2	4|3|2|3|4|4	0	0	1.05	0.65
FMR1_iso6	NP_958815.1	LUC7L	4|3	7	3.5	2	3|3|0|3|6|4	0	0	1.11	0.65
FMRP_iso1_APH	NP_001020.2	RPS26	4|2	6	3	2	2|2|2|2|7|4	0	0	0.95	0.65
FMR1_iso6_APH	NP_001020.2	RPS26	4|2	6	3	2	2|2|2|2|7|4	0	0	0.95	0.65
FMR1_iso6	NP_003091.2	SNX2	2|4	6	3	2	0|0|0|0|11|10	0	0	0.86	0.65
FMR1_iso6_APH	NP_002097.1	H2AZ1	0|5	5	2.5	2	5|6|0|0|6|6	0	0	0.65	0.65
FMRP_iso1_APH	NP_002296.1	LGALS1	2|3	5	2.5	2	3|3|2|2|4|3	0	0	0.88	0.65
FMR1_iso6	NP_002296.1	LGALS1	2|3	5	2.5	2	3|3|2|2|4|3	0	0	0.88	0.65
FMRP_iso1_APH	NP_005442.2	PDLIM7	3|2	5	2.5	2	2|0|2|2|5|6	0	0	0.88	0.65
FMRP_iso1	NP_005975.1	SLC25A1	2|3	5	2.5	2	2|0|3|2|5|5	0	0	0.88	0.65
FMR1_iso6	NP_848927.2	MTDH	0|5	5	2.5	2	4|3|2|4|6|3	0	0	0.68	0.65
FMR1_iso6_APH	NP_002119.1	HMGB1	0|4	4	2	2	0|0|0|0|11|10	0	0	0.57	0.65
FMR1_iso6_APH	NP_055968.1	PHF3	4|0	4	2	2	0|0|6|0|6|9	0	0	0.57	0.65
FMR1_iso6_APH	NP_005678.3	FARSB	0|3	3	1.5	2	0|2|2|2|6|5	0	0	0.53	0.65
FMRP_iso1	NP_005959.2	HNRNPM	32|32	64	32	2	14|12|10|14|20|20	0	0	2.13	0.66
FMRP_iso1_APH	NP_066407.1	H2BC5	18|17	35	17.5	2	8|5|10|8|9|15	0	0	1.91	0.66
FMR1_iso6	NP_001159581.1	PALLD	12|12	24	12	2	6|7|7|7|8|6	0	0	1.76	0.66
FMR1_iso6	NP_060791.3	BRIX1	12|9	21	10.5	2	8|3|8|4|9|9	0	0	1.54	0.66
FMR1_iso6	NP_612401.2	SHKBP1	11|10	21	10.5	2	7|2|5|8|9|7	0	0	1.66	0.66
FMR1_iso6_APH	NP_938148.1	GANAB	10|11	21	10.5	2	3|0|0|3|20|13	0	0	1.62	0.66
FMRP_iso1_APH	NP_001012321.1	RPSA	12|8	20	10	2	6|5|7|6|9|7	0	0	1.5	0.66
FMRP_iso1	NP_001159581.1	PALLD	12|8	20	10	2	6|7|7|7|8|6	0	0	1.46	0.66
FMR1_iso6_APH	NP_060791.3	BRIX1	12|8	20	10	2	8|3|8|4|9|9	0	0	1.46	0.66
FMRP_iso1_APH	NP_060216.2	TEX10	11|7	18	9	2	7|6|5|3|10|7	0	0	1.42	0.66
FMRP_iso1_APH	NP_004550.2	YBX1	11|5	16	8	2	4|4|5|4|12|9	0	0	1.26	0.66
FMR1_iso6_APH	NP_001074248.1	MYO1C	2|13	15	7.5	2	0|0|0|0|3|42	0	0	1	0.66
FMRP_iso1	NP_036339.1	HNRNPH3	7|8	15	7.5	2	4|2|4|3|8|11	0	0	1.41	0.66
FMRP_iso1	NP_037438.2	SNX15	7|8	15	7.5	2	5|0|3|4|11|9	0	0	1.41	0.66
FMRP_iso1	NP_001130046.1	LANCL1	6|8	14	7	2	7|4|6|5|5|4	0	0	1.35	0.66
FMRP_iso1	NP_057508.2	LUC7L3	8|6	14	7	2	4|4|2|3|10|8	0	0	1.35	0.66
FMRP_iso1	NP_003267.1	TMPO	5|8	13	6.5	2	4|7|5|8|3|4	0	0	1.26	0.66
FMR1_iso6_APH	NP_037438.2	SNX15	5|8	13	6.5	2	5|0|3|4|11|9	0	0	1.22	0.66
FMR1_iso6	NP_001524.2	HNRNPL	6|6	12	6	2	4|3|0|3|9|9	0	0	1.29	0.66
FMRP_iso1_APH	NP_002129.2	HNRNPD	7|5	12	6	2	4|3|5|3|6|7	0	0	1.29	0.66
FMRP_iso1	NP_005608.1	RPS14	6|6	12	6	2	3|4|2|0|10|9	0	0	1.29	0.66
FMR1_iso6	NP_057439.2	DDX47	7|5	12	6	2	5|3|6|4|5|5	0	0	1.29	0.66
FMR1_iso6	NP_060117.3	FTSJ3	6|6	12	6	2	5|0|2|3|8|10	0	0	1.29	0.66
FMRP_iso1_APH	NP_060658.3	ATAD3A	8|4	12	6	2	7|6|6|3|3|5	0	0	1.2	0.66
FMRP_iso1_APH	NP_001185986.1	RPS17L	5|6	11	5.5	2	3|3|2|3|7|8	0	0	1.27	0.66
FMRP_iso1	NP_003189.2	ELOA	5|6	11	5.5	2	6|0|3|4|7|7	0	0	1.22	0.66
FMR1_iso6	NP_060592.2	DARS2	5|6	11	5.5	2	3|2|5|4|7|6	0	0	1.22	0.66
FMR1_iso6_APH	NP_061155.2	ANLN	7|4	11	5.5	2	8|7|0|2|6|6	0	0	1.14	0.66
FMRP_iso1_APH	NP_001000.2	RPS5	5|5	10	5	2	3|2|4|0|9|8	0	0	1.15	0.66
FMRP_iso1	NP_002254.2	KIFC1	4|5	9	4.5	2	9|7|5|3|0|0	0	0	1.12	0.66
FMR1_iso6	NP_057417.3	SRRM2	4|5	9	4.5	2	3|2|4|2|7|6	0	0	1.12	0.66
FMR1_iso6	NP_001753.1	CCT6A	5|3	8	4	2	0|0|0|0|13|12	0	0	0.96	0.66
FMR1_iso6	NP_004159.2	SDHA	4|4	8	4	2	2|3|4|0|7|6	0	0	1.09	0.66
FMR1_iso6	NP_060658.3	ATAD3A	0|8	8	4	2	7|6|6|3|3|5	0	0	0.8	0.66
FMRP_iso1_APH	NP_112556.2	HNRNPAB	4|4	8	4	2	3|3|3|3|5|5	0	0	1.09	0.66
FMR1_iso6	NP_000692.2	ATP1A1	4|3	7	3.5	2	4|0|3|0|8|7	0	0	0.95	0.66
FMR1_iso6_APH	NP_001075.1	PLOD3	3|4	7	3.5	2	2|3|3|3|5|5	0	0	1	0.66
FMR1_iso6_APH	NP_001129171.1	YWHAZ	3|4	7	3.5	2	0|2|2|2|9|7	0	0	0.95	0.66
FMRP_iso1_APH	NP_001157616.1	CHAMP1	4|3	7	3.5	2	5|2|3|4|4|3	0	0	1	0.66
FMRP_iso1	NP_003741.1	EIF3A	3|4	7	3.5	2	0|0|0|0|13|9	0	0	0.95	0.66
FMR1_iso6	NP_004448.2	ACSL3	3|4	7	3.5	2	3|2|2|3|6|5	0	0	1	0.66
FMRP_iso1_APH	NP_005076.3	NUP214	4|3	7	3.5	2	0|0|3|0|9|10	0	0	0.95	0.66
FMRP_iso1	NP_001138303.1	PHB2	4|2	6	3	2	0|0|2|3|8|9	0	0	0.82	0.66
FMR1_iso6_APH	NP_004448.2	ACSL3	4|2	6	3	2	3|2|2|3|6|5	0	0	0.86	0.66
FMRP_iso1_APH	NP_005138.3	DNAJA3	6|0	6	3	2	3|4|2|6|4|7	0	0	0.69	0.66
FMR1_iso6_APH	NP_006126.1	CAPZA1	2|4	6	3	2	0|0|3|2|5|12	0	0	0.82	0.66
FMRP_iso1_APH	NP_071415.1	MCCC2	5|0	5	2.5	2	3|5|3|2|6|5	0	0	0.62	0.66
FMRP_iso1	NP_005076.3	NUP214	0|4	4	2	2	0|0|3|0|9|10	0	0	0.55	0.66
FMRP_iso1	NP_919223.1	HNRNPA3	17|18	35	17.5	2	7|6|5|6|17|14	0	0	1.91	0.67
FMR1_iso6_APH	NP_006077.2	TUBB3	0|30	30	15	2	0|0|0|0|42|36	0	0	1.15	0.67
FMRP_iso1	NP_114367.1	PTBP1	13|16	29	14.5	2	5|3|8|7|15|12	0	0	1.74	0.67
FMRP_iso1	NP_006796.1	HNRNPA0	10|11	21	10.5	2	6|6|5|7|8|8	0	0	1.57	0.67
FMRP_iso1	NP_000978.1	RPL26	10|10	20	10	2	3|5|3|4|14|10	0	0	1.54	0.67
FMR1_iso6	NP_002283.3	LAMB2	10|9	19	9.5	2	10|7|7|8|3|3	0	0	1.5	0.67
FMR1_iso6	NP_938148.1	GANAB	8|10	18	9	2	3|0|0|3|20|13	0	0	1.38	0.67
FMRP_iso1	NP_001027565.1	HNRNPH2	8|9	17	8.5	2	9|0|7|0|11|9	0	0	1.42	0.67
FMRP_iso1	NP_006017.1	H1-10	8|8	16	8	2	4|5|5|7|6|6	0	0	1.45	0.67
FMR1_iso6_APH	NP_000960.2	RPL5	8|7	15	7.5	2	6|4|2|4|6|10	0	0	1.41	0.67
FMRP_iso1_APH	NP_001016.1	RPS23	9|6	15	7.5	2	7|4|4|6|7|6	0	0	1.32	0.67
FMRP_iso1	NP_002511.1	NPM1	8|7	15	7.5	2	5|3|7|2|7|8	0	0	1.41	0.67
FMRP_iso1_APH	NP_006017.1	H1-10	8|7	15	7.5	2	4|5|5|7|6|6	0	0	1.36	0.67
FMR1_iso6_APH	NP_203754.2	TNKS1BP1	9|6	15	7.5	2	5|3|7|8|6|5	0	0	1.32	0.67
FMR1_iso6	NP_000960.2	RPL5	8|6	14	7	2	6|4|2|4|6|10	0	0	1.31	0.67
FMR1_iso6	NP_001130046.1	LANCL1	7|7	14	7	2	7|4|6|5|5|4	0	0	1.35	0.67
FMRP_iso1_APH	NP_002511.1	NPM1	6|8	14	7	2	5|3|7|2|7|8	0	0	1.31	0.67
FMRP_iso1_APH	NP_005310.1	H1-2	7|7	14	7	2	6|4|5|0|9|7	0	0	1.35	0.67
FMRP_iso1	NP_005310.1	H1-2	7|7	14	7	2	6|4|5|0|9|7	0	0	1.35	0.67
FMRP_iso1_APH	NP_001010.2	RPS15A	6|7	13	6.5	2	4|3|4|4|8|7	0	0	1.3	0.67
FMR1_iso6_APH	NP_001177916.1	SRSF11	8|5	13	6.5	2	5|3|5|4|8|7	0	0	1.22	0.67
FMRP_iso1	NP_004484.1	HSD17B10	7|6	13	6.5	2	4|3|4|2|11|6	0	0	1.3	0.67
FMR1_iso6	NP_004484.1	HSD17B10	6|7	13	6.5	2	4|3|4|2|11|6	0	0	1.3	0.67
FMR1_iso6_APH	NP_004491.2	HNRNPC	6|7	13	6.5	2	3|4|3|3|10|8	0	0	1.26	0.67
FMR1_iso6_APH	NP_005310.1	H1-2	7|6	13	6.5	2	6|4|5|0|9|7	0	0	1.26	0.67
FMR1_iso6_APH	NP_036339.1	HNRNPH3	5|8	13	6.5	2	4|2|4|3|8|11	0	0	1.22	0.67
FMR1_iso6_APH	NP_000979.1	RPL27	6|6	12	6	2	5|4|5|4|5|6	0	0	1.24	0.67
FMR1_iso6_APH	NP_001036041.1	RRBP1	7|5	12	6	2	5|3|3|3|9|7	0	0	1.2	0.67
FMRP_iso1	NP_002129.2	HNRNPD	6|6	12	6	2	4|3|5|3|6|7	0	0	1.29	0.67
FMR1_iso6_APH	NP_004484.1	HSD17B10	5|7	12	6	2	4|3|4|2|11|6	0	0	1.2	0.67
FMRP_iso1_APH	NP_055817.1	FBXO21	5|7	12	6	2	9|6|8|8|0|0	0	0	1.16	0.67
FMRP_iso1	NP_001019.1	RPS25	6|5	11	5.5	2	4|4|4|4|6|6	0	0	1.18	0.67
FMR1_iso6_APH	NP_006576.2	CCT8	4|7	11	5.5	2	0|0|0|0|17|15	0	0	1.03	0.67
FMR1_iso6_APH	NP_001952.1	EEF2	5|5	10	5	2	3|0|2|2|11|9	0	0	1.11	0.67
FMR1_iso6	NP_001952.1	EEF2	5|5	10	5	2	3|0|2|2|11|9	0	0	1.11	0.67
FMR1_iso6	NP_005608.1	RPS14	4|6	10	5	2	3|4|2|0|10|9	0	0	1.07	0.67
FMRP_iso1	NP_057205.2	KCTD3	5|5	10	5	2	3|3|5|5|5|5	0	0	1.15	0.67
FMR1_iso6_APH	NP_001737.1	CANX	5|4	9	4.5	2	2|0|2|2|12|8	0	0	1.04	0.67
FMRP_iso1	NP_060592.2	DARS2	3|6	9	4.5	2	3|2|5|4|7|6	0	0	1	0.67
FMRP_iso1_APH	NP_000972.1	RPL19	4|3	7	3.5	2	2|3|2|3|6|6	0	0	0.95	0.67
FMR1_iso6	NP_001000.2	RPS5	2|5	7	3.5	2	3|2|4|0|9|8	0	0	0.81	0.67
FMRP_iso1	NP_066953.1	PPIA	4|3	7	3.5	2	2|2|3|2|7|6	0	0	0.95	0.67
FMR1_iso6	NP_066953.1	PPIA	3|4	7	3.5	2	2|2|3|2|7|6	0	0	0.95	0.67
FMRP_iso1_APH	NP_848927.2	MTDH	3|4	7	3.5	2	4|3|2|4|6|3	0	0	0.95	0.67
FMR1_iso6_APH	NP_848927.2	MTDH	3|4	7	3.5	2	4|3|2|4|6|3	0	0	0.95	0.67
FMRP_iso1	NP_001312.1	CSRP2	2|4	6	3	2	4|4|5|5|2|2	0	0	0.82	0.67
FMRP_iso1_APH	NP_004453.3	FDFT1	4|2	6	3	2	3|0|0|3|9|8	0	0	0.78	0.67
FMRP_iso1_APH	NP_001070667.1	SREK1	5|0	5	2.5	2	6|4|4|4|2|5	0	0	0.6	0.67
FMRP_iso1_APH	NP_001649.1	ARF1	5|0	5	2.5	2	0|5|0|5|9|6	0	0	0.6	0.67
FMRP_iso1	NP_001649.1	ARF1	0|5	5	2.5	2	0|5|0|5|9|6	0	0	0.6	0.67
FMRP_iso1_APH	NP_001312.1	CSRP2	4|0	4	2	2	4|4|5|5|2|2	0	0	0.55	0.67
FMRP_iso1_APH	NP_066953.1	PPIA	4|0	4	2	2	2|2|3|2|7|6	0	0	0.55	0.67
FMRP_iso1	NP_000959.2	RPL4	16|20	36	18	2	9|9|6|13|12|13	0	0	1.74	0.68
FMRP_iso1_APH	NP_114367.1	PTBP1	15|11	26	13	2	5|3|8|7|15|12	0	0	1.56	0.68
FMRP_iso1_APH	NP_056474.2	RSL1D1	16|9	25	12.5	2	8|9|8|6|13|10	0	0	1.39	0.68
FMRP_iso1	NP_000975.2	RPL23A	12|12	24	12	2	6|6|5|5|11|11	0	0	1.64	0.68
FMRP_iso1_APH	NP_002939.2	RPL15	14|10	24	12	2	8|7|7|11|8|7	0	0	1.5	0.68
FMRP_iso1_APH	NP_000997.1	RPS3A	14|9	23	11.5	2	5|6|5|6|13|12	0	0	1.47	0.68
FMRP_iso1_APH	NP_000975.2	RPL23A	12|10	22	11	2	6|6|5|5|11|11	0	0	1.5	0.68
FMRP_iso1_APH	NP_001002.1	RPS7	12|10	22	11	2	7|5|2|6|11|12	0	0	1.53	0.68
FMRP_iso1	NP_001164408.1	FUS	10|12	22	11	2	6|4|6|6|9|12	0	0	1.53	0.68
FMRP_iso1	NP_001002.1	RPS7	9|12	21	10.5	2	7|5|2|6|11|12	0	0	1.47	0.68
FMRP_iso1	NP_001004.2	RPS9	9|12	21	10.5	2	6|5|6|7|10|10	0	0	1.43	0.68
FMR1_iso6	NP_001091974.1	DDX17	10|11	21	10.5	2	0|0|6|0|20|17	0	0	1.47	0.68
FMRP_iso1_APH	NP_068803.1	H4C11	11|10	21	10.5	2	6|6|6|7|8|9	0	0	1.5	0.68
FMR1_iso6	NP_078938.2	NAT10	12|9	21	10.5	2	9|4|7|5|8|10	0	0	1.47	0.68
FMRP_iso1	NP_150254.1	RPL13	9|11	20	10	2	6|5|5|4|12|10	0	0	1.43	0.68
FMRP_iso1	NP_001012321.1	RPSA	9|10	19	9.5	2	6|5|7|6|9|7	0	0	1.43	0.68
FMRP_iso1	NP_000293.2	PLOD1	10|8	18	9	2	6|4|7|4|11|7	0	0	1.38	0.68
FMR1_iso6	NP_000293.2	PLOD1	10|8	18	9	2	6|4|7|4|11|7	0	0	1.38	0.68
FMR1_iso6_APH	NP_001091974.1	DDX17	7|11	18	9	2	0|0|6|0|20|17	0	0	1.26	0.68
FMRP_iso1_APH	NP_000978.1	RPL26	10|6	16	8	2	3|5|3|4|14|10	0	0	1.23	0.68
FMR1_iso6_APH	NP_060216.2	TEX10	10|6	16	8	2	7|6|5|3|10|7	0	0	1.26	0.68
FMR1_iso6_APH	NP_612401.2	SHKBP1	10|6	16	8	2	7|2|5|8|9|7	0	0	1.26	0.68
FMRP_iso1_APH	NP_002283.3	LAMB2	10|5	15	7.5	2	10|7|7|8|3|3	0	0	1.18	0.68
FMR1_iso6_APH	NP_150644.1	RPL8	7|8	15	7.5	2	3|4|4|6|9|8	0	0	1.32	0.68
FMR1_iso6	NP_001138880.1	NONO	7|7	14	7	2	3|2|2|5|10|12	0	0	1.24	0.68
FMR1_iso6_APH	NP_002511.1	NPM1	7|7	14	7	2	5|3|7|2|7|8	0	0	1.31	0.68
FMR1_iso6_APH	NP_004506.2	ILF2	8|6	14	7	2	4|2|4|4|11|9	0	0	1.24	0.68
FMR1_iso6_APH	NP_006017.1	H1-10	7|7	14	7	2	4|5|5|7|6|6	0	0	1.27	0.68
FMR1_iso6	NP_006017.1	H1-10	7|7	14	7	2	4|5|5|7|6|6	0	0	1.27	0.68
FMR1_iso6	NP_055335.2	MYBBP1A	6|8	14	7	2	4|4|6|5|7|7	0	0	1.27	0.68
FMRP_iso1_APH	NP_003267.1	TMPO	6|7	13	6.5	2	4|7|5|8|3|4	0	0	1.26	0.68
FMR1_iso6_APH	NP_055335.2	MYBBP1A	8|5	13	6.5	2	4|4|6|5|7|7	0	0	1.18	0.68
FMR1_iso6_APH	NP_444505.1	RPLP0	7|6	13	6.5	2	6|3|3|5|6|8	0	0	1.26	0.68
FMR1_iso6	NP_444505.1	RPLP0	6|7	13	6.5	2	6|3|3|5|6|8	0	0	1.26	0.68
FMR1_iso6	NP_001177916.1	SRSF11	7|5	12	6	2	5|3|5|4|8|7	0	0	1.12	0.68
FMR1_iso6_APH	NP_057508.2	LUC7L3	5|7	12	6	2	4|4|2|3|10|8	0	0	1.16	0.68
FMRP_iso1_APH	NP_004484.1	HSD17B10	6|5	11	5.5	2	4|3|4|2|11|6	0	0	1.1	0.68
FMR1_iso6	NP_037438.2	SNX15	7|4	11	5.5	2	5|0|3|4|11|9	0	0	1.03	0.68
FMRP_iso1_APH	NP_001019.1	RPS25	6|4	10	5	2	4|4|4|4|6|6	0	0	1.07	0.68
FMR1_iso6_APH	NP_001019.1	RPS25	5|5	10	5	2	4|4|4|4|6|6	0	0	1.07	0.68
FMR1_iso6	NP_001036041.1	RRBP1	6|4	10	5	2	5|3|3|3|9|7	0	0	1	0.68
FMR1_iso6_APH	NP_002129.2	HNRNPD	5|5	10	5	2	4|3|5|3|6|7	0	0	1.07	0.68
FMRP_iso1	NP_001307.2	CSE1L	4|5	9	4.5	2	2|2|3|5|10|5	0	0	1	0.68
FMR1_iso6	NP_001896.2	CTPS1	5|4	9	4.5	2	4|3|4|4|6|6	0	0	1	0.68
FMRP_iso1	NP_001952.1	EEF2	5|4	9	4.5	2	3|0|2|2|11|9	0	0	1	0.68
FMRP_iso1	NP_004437.2	EPRS1	5|4	9	4.5	2	2|0|0|4|12|10	0	0	0.96	0.68
FMR1_iso6	NP_005138.3	DNAJA3	5|4	9	4.5	2	3|4|2|6|4|7	0	0	1.04	0.68
FMR1_iso6	NP_006576.2	CCT8	3|6	9	4.5	2	0|0|0|0|17|15	0	0	0.84	0.68
FMRP_iso1	NP_004359.1	CNN2	3|5	8	4	2	4|3|4|4|6|5	0	0	0.92	0.68
FMRP_iso1	NP_006627.2	MTHFD2	3|5	8	4	2	3|2|2|4|11|6	0	0	0.86	0.68
FMRP_iso1_APH	NP_060592.2	DARS2	5|3	8	4	2	3|2|5|4|7|6	0	0	0.89	0.68
FMRP_iso1_APH	NP_001307.2	CSE1L	5|0	5	2.5	2	2|2|3|5|10|5	0	0	0.56	0.68
FMR1_iso6_APH	NP_004437.2	EPRS1	0|5	5	2.5	2	2|0|0|4|12|10	0	0	0.54	0.68
FMRP_iso1_APH	NP_057205.2	KCTD3	5|0	5	2.5	2	3|3|5|5|5|5	0	0	0.58	0.68
FMRP_iso1	NP_001349.2	DHX15	19|23	42	21	2	8|8|10|10|17|19	0	0	1.75	0.69
FMRP_iso1_APH	NP_001349.2	DHX15	23|17	40	20	2	8|8|10|10|17|19	0	0	1.67	0.69
FMRP_iso1_APH	NP_000961.2	RPL6	20|18	38	19	2	11|10|12|10|12|10	0	0	1.75	0.69
FMRP_iso1	NP_057018.1	NOP58	17|18	35	17.5	2	9|5|8|11|11|17	0	0	1.72	0.69
FMRP_iso1	NP_066407.1	H2BC5	16|15	31	15.5	2	8|5|10|8|9|15	0	0	1.69	0.69
FMRP_iso1_APH	NP_000963.1	RPL7A	16|13	29	14.5	2	8|8|7|8|13|13	0	0	1.53	0.69
FMRP_iso1	NP_056474.2	RSL1D1	15|14	29	14.5	2	8|9|8|6|13|10	0	0	1.61	0.69
FMRP_iso1_APH	NP_055994.2	RRP12	19|8	27	13.5	2	11|7|11|14|11|8	0	0	1.31	0.69
FMRP_iso1	NP_001011.1	RPS16	12|13	25	12.5	2	8|5|8|5|12|10	0	0	1.56	0.69
FMRP_iso1	NP_001013.1	RPS19	12|13	25	12.5	2	5|5|5|6|14|13	0	0	1.56	0.69
FMRP_iso1	NP_002939.2	RPL15	11|13	24	12	2	8|7|7|11|8|7	0	0	1.5	0.69
FMR1_iso6	NP_060090.2	ILF3	13|11	24	12	2	6|3|7|8|12|13	0	0	1.47	0.69
FMRP_iso1_APH	NP_001004.2	RPS9	11|9	20	10	2	6|5|6|7|10|10	0	0	1.36	0.69
FMRP_iso1_APH	NP_001011.1	RPS16	13|7	20	10	2	8|5|8|5|12|10	0	0	1.25	0.69
FMRP_iso1_APH	NP_001013.1	RPS19	13|6	19	9.5	2	5|5|5|6|14|13	0	0	1.19	0.69
FMRP_iso1	NP_068803.1	H4C11	10|9	19	9.5	2	6|6|6|7|8|9	0	0	1.36	0.69
FMR1_iso6	NP_000652.2	RPL9	10|8	18	9	2	5|7|6|5|9|9	0	0	1.32	0.69
FMR1_iso6_APH	NP_001245237.1	NOP2	9|9	18	9	2	6|5|6|6|9|8	0	0	1.35	0.69
FMR1_iso6	NP_006293.2	MOGS	10|8	18	9	2	4|2|3|3|14|17	0	0	1.26	0.69
FMRP_iso1_APH	NP_006796.1	HNRNPA0	9|9	18	9	2	6|6|5|7|8|8	0	0	1.35	0.69
FMRP_iso1	NP_060979.2	LRRC59	9|9	18	9	2	6|6|5|6|9|9	0	0	1.32	0.69
FMRP_iso1	NP_000995.1	RPLP2	9|8	17	8.5	2	10|4|5|5|8|6	0	0	1.34	0.69
FMR1_iso6_APH	NP_001012321.1	RPSA	8|9	17	8.5	2	6|5|7|6|9|7	0	0	1.27	0.69
FMR1_iso6_APH	NP_001354.1	DKC1	9|8	17	8.5	2	5|5|5|6|9|8	0	0	1.34	0.69
FMR1_iso6_APH	NP_001070908.1	BCLAF1	8|8	16	8	2	5|5|3|3|10|12	0	0	1.26	0.69
FMRP_iso1_APH	NP_001164408.1	FUS	11|5	16	8	2	6|4|6|6|9|12	0	0	1.12	0.69
FMR1_iso6	NP_001245237.1	NOP2	9|7	16	8	2	6|5|6|6|9|8	0	0	1.2	0.69
FMR1_iso6	NP_057390.1	DNAJB11	10|5	15	7.5	2	7|6|5|7|8|8	0	0	1.1	0.69
FMR1_iso6	NP_060216.2	TEX10	8|7	15	7.5	2	7|6|5|3|10|7	0	0	1.18	0.69
FMRP_iso1	NP_001016.1	RPS23	7|7	14	7	2	7|4|4|6|7|6	0	0	1.24	0.69
FMR1_iso6_APH	NP_001186600.1	CALU	8|6	14	7	2	0|0|3|0|20|16	0	0	1.08	0.69
FMR1_iso6_APH	NP_057260.2	SDF4	8|6	14	7	2	3|0|2|4|17|11	0	0	1.14	0.69
FMR1_iso6_APH	NP_057733.2	ESF1	6|8	14	7	2	7|5|6|6|6|6	0	0	1.17	0.69
FMR1_iso6	NP_150644.1	RPL8	7|7	14	7	2	3|4|4|6|9|8	0	0	1.24	0.69
FMR1_iso6_APH	NP_658985.2	NAXE	5|9	14	7	2	6|6|7|7|7|6	0	0	1.08	0.69
FMR1_iso6_APH	NP_004468.1	FRG1	7|6	13	6.5	2	6|5|7|6|5|4	0	0	1.18	0.69
FMRP_iso1	NP_203754.2	TNKS1BP1	7|6	13	6.5	2	5|3|7|8|6|5	0	0	1.15	0.69
FMRP_iso1_APH	NP_000969.1	RPL23	5|7	12	6	2	5|4|5|4|9|6	0	0	1.09	0.69
FMR1_iso6_APH	NP_001016.1	RPS23	5|7	12	6	2	7|4|4|6|7|6	0	0	1.06	0.69
FMRP_iso1_APH	NP_036339.1	HNRNPH3	6|6	12	6	2	4|2|4|3|8|11	0	0	1.12	0.69
FMRP_iso1	NP_000969.1	RPL23	6|5	11	5.5	2	5|4|5|4|9|6	0	0	1	0.69
FMR1_iso6	NP_001016.1	RPS23	7|4	11	5.5	2	7|4|4|6|7|6	0	0	0.97	0.69
FMRP_iso1_APH	NP_001130046.1	LANCL1	6|5	11	5.5	2	7|4|6|5|5|4	0	0	1.06	0.69
FMR1_iso6_APH	NP_001130046.1	LANCL1	6|5	11	5.5	2	7|4|6|5|5|4	0	0	1.06	0.69
FMR1_iso6	NP_002511.1	NPM1	5|6	11	5.5	2	5|3|7|2|7|8	0	0	1.03	0.69
FMRP_iso1	NP_938148.1	GANAB	3|8	11	5.5	2	3|0|0|3|20|13	0	0	0.85	0.69
FMR1_iso6_APH	NP_963849.1	FHL2	5|6	11	5.5	2	5|5|5|5|5|5	0	0	1.1	0.69
FMR1_iso6	NP_000979.1	RPL27	5|5	10	5	2	5|4|5|4|5|6	0	0	1.03	0.69
FMR1_iso6	NP_004468.1	FRG1	6|4	10	5	2	6|5|7|6|5|4	0	0	0.91	0.69
FMR1_iso6	NP_005817.1	HNRNPR	6|4	10	5	2	0|0|2|2|15|13	0	0	0.94	0.69
FMR1_iso6_APH	NP_001002926.1	POLR1F	4|5	9	4.5	2	5|4|2|5|7|5	0	0	0.96	0.69
FMR1_iso6	NP_001019.1	RPS25	5|4	9	4.5	2	4|4|4|4|6|6	0	0	0.96	0.69
FMR1_iso6	NP_004757.1	COPB2	5|4	9	4.5	2	3|2|4|4|8|7	0	0	0.96	0.69
FMRP_iso1	NP_665906.1	HMGA1	4|5	9	4.5	2	4|4|3|4|6|7	0	0	0.96	0.69
FMR1_iso6_APH	NP_665906.1	HMGA1	4|5	9	4.5	2	4|4|3|4|6|7	0	0	0.96	0.69
FMRP_iso1_APH	NP_001027565.1	HNRNPH2	8|0	8	4	2	9|0|7|0|11|9	0	0	0.67	0.69
FMR1_iso6_APH	NP_001027565.1	HNRNPH2	8|0	8	4	2	9|0|7|0|11|9	0	0	0.67	0.69
FMR1_iso6	NP_001027565.1	HNRNPH2	8|0	8	4	2	9|0|7|0|11|9	0	0	0.67	0.69
FMRP_iso1_APH	NP_665906.1	HMGA1	5|2	7	3.5	2	4|4|3|4|6|7	0	0	0.75	0.69
FMRP_iso1_APH	NP_003130.2	SRPRA	6|0	6	3	2	4|3|4|3|9|7	0	0	0.6	0.69
FMR1_iso6	NP_005310.1	H1-2	6|0	6	3	2	6|4|5|0|9|7	0	0	0.58	0.69
FMRP_iso1	NP_055994.2	RRP12	17|16	33	16.5	2	11|7|11|14|11|8	0	0	1.6	0.7
FMRP_iso1	NP_000998.1	RPS4X	16|16	32	16	2	11|8|9|11|12|12	0	0	1.52	0.7
FMR1_iso6_APH	NP_001078929.1	CTNND1	13|18	31	15.5	2	10|5|10|11|14|14	0	0	1.45	0.7
FMR1_iso6_APH	NP_057018.1	NOP58	16|15	31	15.5	2	9|5|8|11|11|17	0	0	1.52	0.7
FMRP_iso1	NP_000963.1	RPL7A	15|15	30	15	2	8|8|7|8|13|13	0	0	1.58	0.7
FMRP_iso1	NP_006319.1	RBM14	14|15	29	14.5	2	8|7|9|7|13|13	0	0	1.53	0.7
FMRP_iso1_APH	NP_919223.1	HNRNPA3	15|13	28	14	2	7|6|5|6|17|14	0	0	1.53	0.7
FMRP_iso1_APH	NP_057018.1	NOP58	16|11	27	13.5	2	9|5|8|11|11|17	0	0	1.33	0.7
FMR1_iso6_APH	NP_004362.2	COPA	14|12	26	13	2	9|8|6|9|14|8	0	0	1.44	0.7
FMRP_iso1_APH	NP_006319.1	RBM14	15|10	25	12.5	2	8|7|9|7|13|13	0	0	1.32	0.7
FMR1_iso6	NP_004362.2	COPA	13|10	23	11.5	2	9|8|6|9|14|8	0	0	1.28	0.7
FMR1_iso6_APH	NP_114367.1	PTBP1	12|10	22	11	2	5|3|8|7|15|12	0	0	1.32	0.7
FMR1_iso6_APH	NP_005693.1	ERAL1	11|10	21	10.5	2	7|8|7|8|12|8	0	0	1.26	0.7
FMR1_iso6_APH	NP_060090.2	ILF3	11|10	21	10.5	2	6|3|7|8|12|13	0	0	1.29	0.7
FMR1_iso6_APH	NP_000975.2	RPL23A	10|10	20	10	2	6|6|5|5|11|11	0	0	1.36	0.7
FMR1_iso6_APH	NP_001011.1	RPS16	10|10	20	10	2	8|5|8|5|12|10	0	0	1.25	0.7
FMR1_iso6_APH	NP_002939.2	RPL15	10|10	20	10	2	8|7|7|11|8|7	0	0	1.25	0.7
FMR1_iso6	NP_000975.2	RPL23A	10|8	18	9	2	6|6|5|5|11|11	0	0	1.23	0.7
FMRP_iso1_APH	NP_001003.1	RPS8	9|9	18	9	2	8|7|6|6|9|10	0	0	1.17	0.7
FMRP_iso1	NP_001003.1	RPS8	9|9	18	9	2	8|7|6|6|9|10	0	0	1.17	0.7
FMRP_iso1_APH	NP_072045.1	RPS18	9|9	18	9	2	6|6|8|7|7|9	0	0	1.26	0.7
FMR1_iso6_APH	NP_000652.2	RPL9	8|9	17	8.5	2	5|7|6|5|9|9	0	0	1.24	0.7
FMRP_iso1_APH	NP_150254.1	RPL13	9|8	17	8.5	2	6|5|5|4|12|10	0	0	1.21	0.7
FMR1_iso6_APH	NP_001004.2	RPS9	9|7	16	8	2	6|5|6|7|10|10	0	0	1.09	0.7
FMR1_iso6_APH	NP_001164408.1	FUS	8|8	16	8	2	6|4|6|6|9|12	0	0	1.12	0.7
FMR1_iso6_APH	NP_057103.2	LUC7L2	8|8	16	8	2	6|6|4|6|10|9	0	0	1.17	0.7
FMRP_iso1_APH	NP_060979.2	LRRC59	8|8	16	8	2	6|6|5|6|9|9	0	0	1.17	0.7
FMR1_iso6_APH	NP_060979.2	LRRC59	8|8	16	8	2	6|6|5|6|9|9	0	0	1.17	0.7
FMR1_iso6_APH	NP_068803.1	H4C11	8|8	16	8	2	6|6|6|7|8|9	0	0	1.14	0.7
FMRP_iso1	NP_072045.1	RPS18	8|8	16	8	2	6|6|8|7|7|9	0	0	1.12	0.7
FMR1_iso6	NP_072045.1	RPS18	8|8	16	8	2	6|6|8|7|7|9	0	0	1.12	0.7
FMR1_iso6_APH	NP_078938.2	NAT10	7|9	16	8	2	9|4|7|5|8|10	0	0	1.12	0.7
FMR1_iso6_APH	NP_116253.2	PRPF38A	7|9	16	8	2	9|5|8|6|9|5	0	0	1.14	0.7
FMR1_iso6	NP_001012321.1	RPSA	8|7	15	7.5	2	6|5|7|6|9|7	0	0	1.12	0.7
FMR1_iso6_APH	NP_006796.1	HNRNPA0	8|7	15	7.5	2	6|6|5|7|8|8	0	0	1.12	0.7
FMRP_iso1	NP_057103.2	LUC7L2	7|8	15	7.5	2	6|6|4|6|10|9	0	0	1.1	0.7
FMR1_iso6_APH	NP_057390.1	DNAJB11	8|7	15	7.5	2	7|6|5|7|8|8	0	0	1.1	0.7
FMR1_iso6	NP_068803.1	H4C11	7|8	15	7.5	2	6|6|6|7|8|9	0	0	1.07	0.7
FMR1_iso6_APH	NP_000293.2	PLOD1	6|8	14	7	2	6|4|7|4|11|7	0	0	1.08	0.7
FMR1_iso6	NP_001354.1	DKC1	7|7	14	7	2	5|5|5|6|9|8	0	0	1.11	0.7
FMRP_iso1	NP_002283.3	LAMB2	8|6	14	7	2	10|7|7|8|3|3	0	0	1.11	0.7
FMR1_iso6	NP_006187.2	PCBP1	5|9	14	7	2	7|7|8|7|7|9	0	0	0.93	0.7
FMR1_iso6	NP_060979.2	LRRC59	8|6	14	7	2	6|6|5|6|9|9	0	0	1.02	0.7
FMRP_iso1	NP_612401.2	SHKBP1	6|8	14	7	2	7|2|5|8|9|7	0	0	1.11	0.7
FMR1_iso6_APH	NP_733765.1	ATP2A2	8|6	14	7	2	4|5|0|4|17|12	0	0	1	0.7
FMR1_iso6	NP_000995.1	RPLP2	7|6	13	6.5	2	10|4|5|5|8|6	0	0	1.03	0.7
FMRP_iso1	NP_002626.1	SLC25A3	7|6	13	6.5	2	7|6|8|5|7|6	0	0	1	0.7
FMR1_iso6	NP_002626.1	SLC25A3	7|6	13	6.5	2	7|6|8|5|7|6	0	0	1	0.7
FMR1_iso6_APH	NP_004256.1	FADS2	5|8	13	6.5	2	7|5|6|7|9|6	0	0	0.97	0.7
FMR1_iso6_APH	NP_037468.1	SEC61A1	6|7	13	6.5	2	7|5|6|6|6|6	0	0	1.08	0.7
FMR1_iso6	NP_057103.2	LUC7L2	8|5	13	6.5	2	6|6|4|6|10|9	0	0	0.95	0.7
FMRP_iso1	NP_060216.2	TEX10	6|7	13	6.5	2	7|6|5|3|10|7	0	0	1.03	0.7
FMR1_iso6_APH	NP_000995.1	RPLP2	5|7	12	6	2	10|4|5|5|8|6	0	0	0.95	0.7
FMR1_iso6_APH	NP_002626.1	SLC25A3	7|5	12	6	2	7|6|8|5|7|6	0	0	0.92	0.7
FMRP_iso1_APH	NP_031401.1	TARDBP	7|5	12	6	2	5|3|4|5|10|10	0	0	0.97	0.7
FMRP_iso1_APH	NP_658985.2	NAXE	7|5	12	6	2	6|6|7|7|7|6	0	0	0.92	0.7
FMR1_iso6_APH	NP_002257.1	KPNA2	5|6	11	5.5	2	4|4|2|3|11|10	0	0	0.97	0.7
FMR1_iso6	NP_056280.2	GEMIN5	4|6	10	5	2	6|4|5|2|10|8	0	0	0.86	0.7
FMRP_iso1_APH	NP_203754.2	TNKS1BP1	6|3	9	4.5	2	5|3|7|8|6|5	0	0	0.79	0.7
FMR1_iso6	NP_001186600.1	CALU	7|0	7	3.5	2	0|0|3|0|20|16	0	0	0.54	0.7
FMR1_iso6	NP_006796.1	HNRNPA0	7|0	7	3.5	2	6|6|5|7|8|8	0	0	0.53	0.7
FMRP_iso1	NP_001348.2	DHX9	39|41	80	40	2	15|14|13|11|31|30	0	0	2.11	0.71
FMRP_iso1_APH	NP_001348.2	DHX9	41|33	74	37	2	15|14|13|11|31|30	0	0	1.95	0.71
FMR1_iso6_APH	NP_001349.2	DHX15	18|16	34	17	2	8|8|10|10|17|19	0	0	1.42	0.71
FMR1_iso6	NP_001349.2	DHX15	18|15	33	16.5	2	8|8|10|10|17|19	0	0	1.38	0.71
FMR1_iso6_APH	NP_000405.1	HSD17B4	16|16	32	16	2	13|11|11|9|13|11	0	0	1.41	0.71
FMR1_iso6_APH	NP_000961.2	RPL6	16|16	32	16	2	11|10|12|10|12|10	0	0	1.48	0.71
FMR1_iso6	NP_001078929.1	CTNND1	16|16	32	16	2	10|5|10|11|14|14	0	0	1.5	0.71
FMRP_iso1_APH	NP_000959.2	RPL4	16|13	29	14.5	2	9|9|6|13|12|13	0	0	1.4	0.71
FMR1_iso6_APH	NP_003312.3	TUFM	15|14	29	14.5	2	11|7|8|10|16|13	0	0	1.34	0.71
FMR1_iso6_APH	NP_005110.2	THRAP3	15|13	28	14	2	9|4|7|8|18|15	0	0	1.38	0.71
FMRP_iso1_APH	NP_000998.1	RPS4X	16|11	27	13.5	2	11|8|9|11|12|12	0	0	1.29	0.71
FMR1_iso6_APH	NP_005337.2	HSPA1B	13|13	26	13	2	4|7|9|6|17|16	0	0	1.32	0.71
FMRP_iso1	NP_008938.2	CPSF6	13|13	26	13	2	12|8|11|8|11|10	0	0	1.3	0.71
FMR1_iso6	NP_005337.2	HSPA1B	12|13	25	12.5	2	4|7|9|6|17|16	0	0	1.27	0.71
FMR1_iso6_APH	NP_008938.2	CPSF6	13|12	25	12.5	2	12|8|11|8|11|10	0	0	1.25	0.71
FMR1_iso6	NP_057018.1	NOP58	14|11	25	12.5	2	9|5|8|11|11|17	0	0	1.23	0.71
FMR1_iso6	NP_000963.1	RPL7A	12|12	24	12	2	8|8|7|8|13|13	0	0	1.26	0.71
FMR1_iso6_APH	NP_001258766.1	RCN2	12|12	24	12	2	7|8|6|7|10|16	0	0	1.33	0.71
FMRP_iso1	NP_004362.2	COPA	12|12	24	12	2	9|8|6|9|14|8	0	0	1.33	0.71
FMR1_iso6	NP_006383.2	NOP56	12|12	24	12	2	5|5|10|10|13|12	0	0	1.31	0.71
FMRP_iso1_APH	NP_705618.1	NUP155	15|9	24	12	2	13|8|10|15|11|7	0	0	1.12	0.71
FMR1_iso6_APH	NP_000963.1	RPL7A	10|12	22	11	2	8|8|7|8|13|13	0	0	1.16	0.71
FMR1_iso6_APH	NP_006319.1	RBM14	12|10	22	11	2	8|7|9|7|13|13	0	0	1.16	0.71
FMR1_iso6_APH	NP_919223.1	HNRNPA3	12|10	22	11	2	7|6|5|6|17|14	0	0	1.2	0.71
FMR1_iso6_APH	NP_000962.2	RPL7	13|8	21	10.5	2	8|9|7|8|12|11	0	0	1.15	0.71
FMR1_iso6	NP_006730.2	MCM5	10|11	21	10.5	2	8|5|9|8|13|10	0	0	1.19	0.71
FMR1_iso6_APH	NP_056474.2	RSL1D1	11|10	21	10.5	2	8|9|8|6|13|10	0	0	1.17	0.71
FMR1_iso6_APH	NP_116126.3	LMNB2	13|8	21	10.5	2	8|7|7|8|13|14	0	0	1.11	0.71
FMRP_iso1	NP_005693.1	ERAL1	11|9	20	10	2	7|8|7|8|12|8	0	0	1.2	0.71
FMR1_iso6	NP_056474.2	RSL1D1	11|9	20	10	2	8|9|8|6|13|10	0	0	1.11	0.71
FMR1_iso6_APH	NP_001128409.1	FIP1L1	9|10	19	9.5	2	8|6|8|7|9|10	0	0	1.19	0.71
FMR1_iso6	NP_002939.2	RPL15	10|9	19	9.5	2	8|7|7|11|8|7	0	0	1.19	0.71
FMR1_iso6	NP_005693.1	ERAL1	10|9	19	9.5	2	7|8|7|8|12|8	0	0	1.14	0.71
FMR1_iso6_APH	NP_006730.2	MCM5	9|10	19	9.5	2	8|5|9|8|13|10	0	0	1.08	0.71
FMRP_iso1_APH	NP_001128409.1	FIP1L1	10|8	18	9	2	8|6|8|7|9|10	0	0	1.12	0.71
FMRP_iso1	NP_001128409.1	FIP1L1	8|10	18	9	2	8|6|8|7|9|10	0	0	1.12	0.71
FMR1_iso6	NP_001128409.1	FIP1L1	8|10	18	9	2	8|6|8|7|9|10	0	0	1.12	0.71
FMRP_iso1	NP_001186269.1	RPL17	9|9	18	9	2	9|6|6|7|10|10	0	0	1.12	0.71
FMR1_iso6	NP_001186269.1	RPL17	9|9	18	9	2	9|6|6|7|10|10	0	0	1.12	0.71
FMRP_iso1	NP_002379.3	MCM3	10|8	18	9	2	5|5|10|5|12|13	0	0	1.08	0.71
FMR1_iso6	NP_002379.3	MCM3	10|8	18	9	2	5|5|10|5|12|13	0	0	1.08	0.71
FMRP_iso1_APH	NP_003008.1	SRSF3	11|7	18	9	2	8|6|6|5|17|13	0	0	0.98	0.71
FMR1_iso6_APH	NP_004732.2	NOLC1	7|11	18	9	2	9|11|10|7|5|9	0	0	1.06	0.71
FMR1_iso6_APH	NP_000997.1	RPS3A	9|8	17	8.5	2	5|6|5|6|13|12	0	0	1.09	0.71
FMR1_iso6_APH	NP_001003.1	RPS8	9|8	17	8.5	2	8|7|6|6|9|10	0	0	1.11	0.71
FMR1_iso6	NP_001011.1	RPS16	10|7	17	8.5	2	8|5|8|5|12|10	0	0	1.06	0.71
FMR1_iso6_APH	NP_001013.1	RPS19	10|7	17	8.5	2	5|5|5|6|14|13	0	0	1.06	0.71
FMRP_iso1_APH	NP_001186269.1	RPL17	8|9	17	8.5	2	9|6|6|7|10|10	0	0	1.06	0.71
FMR1_iso6_APH	NP_002379.3	MCM3	8|9	17	8.5	2	5|5|10|5|12|13	0	0	1.02	0.71
FMRP_iso1_APH	NP_004732.2	NOLC1	7|10	17	8.5	2	9|11|10|7|5|9	0	0	1	0.71
FMR1_iso6_APH	NP_036565.2	SF3B1	9|8	17	8.5	2	3|3|5|4|17|16	0	0	1.06	0.71
FMR1_iso6_APH	NP_000958.1	RPL3	8|8	16	8	2	7|3|5|7|12|10	0	0	1.09	0.71
FMR1_iso6_APH	NP_001186269.1	RPL17	7|9	16	8	2	9|6|6|7|10|10	0	0	1	0.71
FMR1_iso6	NP_001243728.1	GAPDH	7|9	16	8	2	2|2|3|5|23|13	0	0	1	0.71
FMR1_iso6	NP_001004.2	RPS9	8|7	15	7.5	2	6|5|6|7|10|10	0	0	1.02	0.71
FMR1_iso6_APH	NP_001189360.1	PRDX1	7|8	15	7.5	2	7|6|6|7|10|9	0	0	1	0.71
FMR1_iso6	NP_001189360.1	PRDX1	7|8	15	7.5	2	7|6|6|7|10|9	0	0	1	0.71
FMR1_iso6_APH	NP_005137.1	SART1	9|6	15	7.5	2	7|6|5|7|12|13	0	0	0.9	0.71
FMRP_iso1_APH	NP_005693.1	ERAL1	9|6	15	7.5	2	7|8|7|8|12|8	0	0	0.9	0.71
FMRP_iso1	NP_006187.2	PCBP1	8|7	15	7.5	2	7|7|8|7|7|9	0	0	1	0.71
FMR1_iso6_APH	NP_072045.1	RPS18	8|7	15	7.5	2	6|6|8|7|7|9	0	0	1.05	0.71
FMR1_iso6	NP_954657.1	KRT18	4|11	15	7.5	2	3|0|3|3|15|33	0	0	0.79	0.71
FMR1_iso6	NP_000958.1	RPL3	8|6	14	7	2	7|3|5|7|12|10	0	0	0.95	0.71
FMR1_iso6	NP_000997.1	RPS3A	6|8	14	7	2	5|6|5|6|13|12	0	0	0.89	0.71
FMRP_iso1_APH	NP_001075019.1	THOC2	12|2	14	7	2	8|7|7|10|12|12	0	0	0.75	0.71
FMRP_iso1_APH	NP_057390.1	DNAJB11	7|3	10	5	2	7|6|5|7|8|8	0	0	0.73	0.71
FMRP_iso1_APH	NP_001159581.1	PALLD	7|0	7	3.5	2	6|7|7|7|8|6	0	0	0.51	0.71
FMRP_iso1	NP_005372.2	NCL	34|37	71	35.5	2	19|17|17|18|25|28	0	0	1.72	0.72
FMRP_iso1_APH	NP_004387.1	DDX5	27|23	50	25	2	14|17|14|15|20|20	0	0	1.5	0.72
FMRP_iso1	NP_005991.1	TUBA4A	27|23	50	25	2	0|0|20|0|45|39	0	0	1.44	0.72
FMR1_iso6_APH	NP_002851.2	ALDH18A1	26|22	48	24	2	16|11|17|16|19|18	0	0	1.48	0.72
FMRP_iso1	NP_004387.1	DDX5	22|26	48	24	2	14|17|14|15|20|20	0	0	1.44	0.72
FMRP_iso1_APH	NP_112420.1	HNRNPA1	29|18	47	23.5	2	14|13|15|15|24|23	0	0	1.36	0.72
FMRP_iso1	NP_000996.2	RPS3	21|24	45	22.5	2	13|14|14|16|20|18	0	0	1.42	0.72
FMR1_iso6_APH	NP_005959.2	HNRNPM	20|23	43	21.5	2	14|12|10|14|20|20	0	0	1.43	0.72
FMR1_iso6_APH	NP_570844.1	OPA1	22|20	42	21	2	13|13|14|19|15|16	0	0	1.4	0.72
FMR1_iso6_APH	NP_054733.2	SNRNP200	22|18	40	20	2	11|7|12|8|21|25	0	0	1.43	0.72
FMR1_iso6	NP_004332.2	CAD	18|17	35	17.5	2	17|8|12|11|19|14	0	0	1.3	0.72
FMR1_iso6_APH	NP_001075109.1	PRKDC	17|16	33	16.5	2	8|4|5|6|26|28	0	0	1.29	0.72
FMRP_iso1	NP_002943.2	RPS2	17|16	33	16.5	2	11|10|12|10|15|16	0	0	1.34	0.72
FMR1_iso6	NP_001075109.1	PRKDC	19|13	32	16	2	8|4|5|6|26|28	0	0	1.25	0.72
FMR1_iso6	NP_001226.2	SERPINH1	16|16	32	16	2	8|7|11|11|23|18	0	0	1.23	0.72
FMRP_iso1	NP_004332.2	CAD	14|18	32	16	2	17|8|12|11|19|14	0	0	1.19	0.72
FMR1_iso6_APH	NP_001226.2	SERPINH1	15|16	31	15.5	2	8|7|11|11|23|18	0	0	1.19	0.72
FMR1_iso6_APH	NP_005198.1	CRKL	16|13	29	14.5	2	13|12|15|15|12|11	0	0	1.12	0.72
FMR1_iso6	NP_005991.1	TUBA4A	29|0	29	14.5	2	0|0|20|0|45|39	0	0	0.84	0.72
FMR1_iso6	NP_000961.2	RPL6	14|14	28	14	2	11|10|12|10|12|10	0	0	1.29	0.72
FMR1_iso6_APH	NP_001244222.1	HNRNPH1	14|14	28	14	2	10|8|9|10|15|16	0	0	1.24	0.72
FMR1_iso6	NP_001244222.1	HNRNPH1	14|14	28	14	2	10|8|9|10|15|16	0	0	1.24	0.72
[truncated: 723 more rows]
